# Supplementary material for: Crystal structures of metallocene complexes with uranium–germanium bonds
Source: Acta Crystallogr E Crystallogr Commun. 2021 Nov 9;77(Pt 12):1258–62. doi: 10.1107/S2056989021011269 (PMC8647732; doi:10.1107/S2056989021011269)
Supplement: Supplementary file 1 [file e-77-01258-sup1.cif]

##############################################################################
#                                                                            #
# This CIF contains the data in a paper accepted for publication in          #
# Acta Crystallographica Section E. It conforms to the requirements of       #
# Notes for Authors for Acta Crystallographica Section E, and has been       #
# peer reviewed under the auspices of the IUCr Commission on Journals.       #
#                                                                            #
# Full details of the Crystallographic Information File format               #
# are given in the paper "The Crystallographic Information File (CIF):       #
# a New Standard Archive File for Crystallography" by S. R. Hall, F. H.      #
# Allen and I. D. Brown [Acta Cryst. (1991), A47, 655-685].                  #
#                                                                            #
# The current version of the core CIF dictionary is obtainable from          #
# ftp://ftp.iucr.org/pub/cif_core.dic.                                       #
#                                                                            #
# Software is freely available for graphical display of the structure(s)     #
# in this CIF. For information consult the CIF software page                 #
# http://www.iucr.org/resources/cif/software.                                #
#                                                                            #
# This file may be used for bona fide research purposes within the           #
# scientific community so long as proper attribution is given to the journal # 
# article from which it was obtained.                                        #
#                                                                            #
##############################################################################
data_1
_audit_creation_method
;
Olex2 1.2
(compiled 2018.05.29 svn.r3508 for OlexSys, GUI svn.r5506)
;
_journal_date_recd_electronic     2021-10-11
_journal_date_accepted     2021-10-26
_journal_name_full     'Acta Crystallographica, Section E'
_journal_year     2021
_journal_volume     77
_journal_issue     12
_journal_page_first     0
_journal_page_last     0
_journal_paper_category     GM
_journal_paper_doi     10.1107/S2056989021011269
_journal_coeditor_code     VM2256
_publ_contact_author_name     'Justin R. Walensky'
_publ_contact_author_address
;
Department of Chemistry
University of Missouri-Columbia
Columbia, MO 65211, USA
;
_publ_contact_author_email     'walenskyj@missouri.edu'
_publ_contact_author_fax     ?
_publ_contact_author_phone     ?
_publ_section_title
;
Crystal structures of metallocene complexes with uranium--germanium bonds
;
_publ_section_title_footnote     .
loop_
    _publ_author_name
    _publ_author_footnote
    _publ_author_address
    'Tarlton, Michael L.'
;
Current address: Heavy Elements Group, Argonne National Laboratory, Lemont,
IL 60439, USA.
;
;
Department of Chemistry
University of Missouri-Columbia
Columbia, MO 65211,
USA
;
    'Kelley*, Steven P.' .
;
Department of Chemistry
University of Missouri-Columbia
Columbia, MO 65211,
USA
;
    'Walensky, Justin R.' .
;
Department of Chemistry
University of Missouri-Columbia
Columbia, MO 65211,
USA
;
_publ_section_synopsis
;
The first structural examples of complexes with uranium--germanium bonds are
presented. The two complexes both have a long U---Ge bond [distances of
3.0428(7) and 3.0523(7) \%A.
;
_chemical_name_systematic
;\
Bis[3,5-bis(trifluoromethyl)phenyl-2\k<i>C</i>^1^](hydrido-2\k<i>H</i>)\
(iodido-1\k<i>I</i>)bis[1,1(\h^5^)-pentamethylcyclopentadienyl]germanium\
uranium(<i>Ge</i>---<i>U</i>)
;
_chemical_name_common     ?
_chemical_formula_moiety     'C36 H37 F12 Ge I U'
_chemical_formula_sum     'C36 H37 F12 Ge I U'
_chemical_formula_iupac     '[Ge U (C10 H15)2 (C8 H3 F6)2 H I]'
_chemical_formula_weight     1135.17
_chemical_melting_point     ?
_space_group_crystal_system     monoclinic
_space_group_name_H-M_alt     'C 1 2/c 1'
_space_group_name_Hall     '-C 2yc'
loop_
    _space_group_symop_operation_xyz
    'x, y, z'
    '-x, y, -z+1/2'
    'x+1/2, y+1/2, z'
    '-x+1/2, y+1/2, -z+1/2'
    '-x, -y, -z'
    'x, -y, z-1/2'
    '-x+1/2, -y+1/2, -z'
    'x+1/2, -y+1/2, z-1/2'
_cell_length_a     23.647(2)
_cell_length_b     21.123(2)
_cell_length_c     16.8132(18)
_cell_angle_alpha     90
_cell_angle_beta     109.727(3)
_cell_angle_gamma     90
_cell_volume     7905.1(14)
_cell_formula_units_Z     8
_cell_measurement_reflns_used     9630
_cell_measurement_theta_min     2.32
_cell_measurement_theta_max     27.53
_cell_measurement_temperature     100.0
_exptl_crystal_description     block
_exptl_crystal_colour     'clear dark red'
_exptl_crystal_size_max     0.64
_exptl_crystal_size_mid     0.625
_exptl_crystal_size_min     0.525
_exptl_crystal_density_diffrn     1.908
_exptl_crystal_density_meas     ?
_exptl_crystal_density_method     ?
_exptl_crystal_F_000     4304
_exptl_absorpt_coefficient_mu     5.714
_exptl_absorpt_correction_type     multi-scan
_exptl_absorpt_process_details
;
(<i>AXScale</i>; Bruker, 2015
;
_exptl_absorpt_correction_T_min     0.1364
_exptl_absorpt_correction_T_max     0.5629
_diffrn_ambient_temperature     100.0
_diffrn_source     'Incoatec IMuS microfocus Mo tube'
_diffrn_radiation_type     MoK\a
_diffrn_radiation_wavelength     0.71073
_diffrn_radiation_monochromator     'mirror optics'
_diffrn_measurement_device_type     'Bruker VENTURE CMOS area detector'
_diffrn_measurement_method     'shutterless omega and phi scans'
_diffrn_detector_area_resol_mean     ?
_diffrn_reflns_number     103146
_diffrn_reflns_av_R_equivalents     0.0759
_diffrn_reflns_av_unetI/netI     0.0338
_diffrn_reflns_theta_min     2.054
_diffrn_reflns_theta_max     27.567
_diffrn_reflns_theta_full     25.242
_diffrn_measured_fraction_theta_max     0.995
_diffrn_measured_fraction_theta_full     0.999
_diffrn_reflns_limit_h_min     -30
_diffrn_reflns_limit_h_max     30
_diffrn_reflns_limit_k_min     -27
_diffrn_reflns_limit_k_max     27
_diffrn_reflns_limit_l_min     -21
_diffrn_reflns_limit_l_max     21
_diffrn_standards_number     0
_refine_special_details     ?
_reflns_number_total     9105
_reflns_number_gt     7700
_reflns_threshold_expression     'I > 2\s(I)'
_refine_ls_structure_factor_coef     Fsqd
_refine_ls_matrix_type     full
_refine_ls_R_factor_all     0.0579
_refine_ls_R_factor_gt     0.0449
_refine_ls_wR_factor_gt     0.1022
_refine_ls_wR_factor_ref     0.1120
_refine_ls_goodness_of_fit_ref     1.035
_refine_ls_restrained_S_all     1.041
_refine_ls_number_reflns     9105
_refine_ls_number_parameters     483
_refine_ls_number_restraints     24
_refine_ls_hydrogen_treatment     mixed
_refine_ls_weighting_scheme     calc
_refine_ls_weighting_details
            'w=1/[\s^2^(Fo^2^)+(0.0386P)^2^+173.3198P] where P=(Fo^2^+2Fc^2^)/3'
_atom_sites_solution_hydrogens     mixed
_atom_sites_solution_primary     dual
_atom_sites_solution_secondary     difmap
_refine_ls_shift/su_max     0.001
_refine_ls_shift/su_mean     0.000
_refine_diff_density_max     2.634
_refine_diff_density_min     -1.998
_refine_ls_extinction_method     none
_refine_ls_extinction_coef     .
loop_
    _atom_type_symbol
    _atom_type_description
    _atom_type_scat_dispersion_real
    _atom_type_scat_dispersion_imag
    _atom_type_scat_source
    'C' 'C' 0.0033 0.0016
                         'International Tables Vol C Tables 4.2.6.8 and 6.1.1.4'
    'H' 'H' 0.0000 0.0000
                         'International Tables Vol C Tables 4.2.6.8 and 6.1.1.4'
    'F' 'F' 0.0171 0.0103
                         'International Tables Vol C Tables 4.2.6.8 and 6.1.1.4'
    'Ge' 'Ge' 0.1547 1.8001
                         'International Tables Vol C Tables 4.2.6.8 and 6.1.1.4'
    'I' 'I' -0.4742 1.8119
                         'International Tables Vol C Tables 4.2.6.8 and 6.1.1.4'
    'U' 'U' -9.6767 9.6646
                         'International Tables Vol C Tables 4.2.6.8 and 6.1.1.4'
_computing_data_collection
;
APEX3 (Bruker, 2015)
;
_computing_cell_refinement
;
APEX3 and SAINT Bruker, 2015)
;
_computing_data_reduction
;
APEX3 and SAINT (Bruker, 2015)
;
_computing_structure_solution
;
ShelXT (Sheldrick, 2015a)
;
_computing_structure_refinement
;
ShelXL (Sheldrick, 2015b)
;
_computing_molecular_graphics
;
<i>OLEX2</i> (Dolomanov <i>et al.</i>,  2009)
;
_computing_publication_material
;
<i>OLEX2</i> (Dolomanov <i>et al.</i>,  2009)
;
loop_
    _atom_site_type_symbol
    _atom_site_label
    _atom_site_fract_x
    _atom_site_fract_y
    _atom_site_fract_z
    _atom_site_U_iso_or_equiv
    _atom_site_adp_type
    _atom_site_calc_flag
    _atom_site_occupancy
    _atom_site_disorder_assembly
    _atom_site_disorder_group
    U U1 0.18303(2) 0.40289(2) 0.22613(2) 0.02210(7) Uani d 1 . .
    I I1 0.19437(2) 0.46585(3) 0.07554(3) 0.04105(13) Uani d 1 . .
    Ge Ge1 0.23147(3) 0.52325(3) 0.32511(4) 0.02585(15) Uani d 1 . .
    H H1 0.246(4) 0.520(4) 0.426(5) 0.039 Uiso d 1 . .
    F F1A 0.4365(6) 0.6046(11) 0.5595(9) 0.109(4) Uani d 0.464(8) A 2
    F F1 0.4744(9) 0.5657(7) 0.5371(13) 0.110(7) Uani d 0.536(8) A 1
    F F2A 0.5027(9) 0.5735(9) 0.5113(16) 0.110(7) Uani d 0.464(8) A 2
    F F2 0.4384(7) 0.6600(7) 0.5192(10) 0.109(5) Uani d 0.536(8) A 1
    F F3A 0.4751(10) 0.6698(7) 0.5007(12) 0.109(5) Uani d 0.464(8) A 2
    F F3 0.5061(5) 0.6352(9) 0.4725(8) 0.109(4) Uani d 0.536(8) A 1
    F F4 0.4282(4) 0.6384(4) 0.1750(7) 0.129(4) Uani d 1 . .
    F F5 0.3490(4) 0.5935(8) 0.1099(6) 0.190(7) Uani d 1 . .
    F F6 0.4288(5) 0.5425(4) 0.1679(7) 0.137(4) Uani d 1 . .
    F F7 0.1194(3) 0.7214(5) 0.4377(4) 0.117(3) Uani d 1 . .
    F F8 0.0405(3) 0.6758(3) 0.3649(5) 0.087(2) Uani d 1 . .
    F F9 0.0577(3) 0.7667(3) 0.3300(4) 0.0722(17) Uani d 1 . .
    F F10 0.1741(2) 0.6968(3) 0.0655(3) 0.0534(12) Uani d 1 . .
    F F11 0.1048(3) 0.7579(3) 0.0734(3) 0.0630(14) Uani d 1 . .
    F F12 0.0850(3) 0.6622(3) 0.0332(3) 0.0694(17) Uani d 1 . .
    C C1 0.0722(3) 0.3493(3) 0.1721(4) 0.0279(13) Uani d 1 . .
    C C2 0.0639(3) 0.4093(3) 0.1313(4) 0.0285(13) Uani d 1 . .
    C C3 0.0723(2) 0.4567(3) 0.1946(4) 0.0252(13) Uani d 1 . .
    C C4 0.0858(3) 0.4259(3) 0.2733(4) 0.0276(13) Uani d 1 . .
    C C5 0.0854(3) 0.3593(3) 0.2592(4) 0.0284(13) Uani d 1 . .
    C C6 0.0613(3) 0.2873(3) 0.1245(5) 0.0399(17) Uani d 1 . .
    H H6A 0.063316 0.252425 0.163798 0.060 Uiso calc 1 . .
    H H6B 0.091982 0.281264 0.097991 0.060 Uiso calc 1 . .
    H H6C 0.021438 0.288026 0.080787 0.060 Uiso calc 1 . .
    C C7 0.0410(3) 0.4208(4) 0.0382(5) 0.0377(16) Uani d 1 . .
    H H7A -0.003004 0.419826 0.017583 0.056 Uiso calc 1 . .
    H H7B 0.056238 0.387892 0.009666 0.056 Uiso calc 1 . .
    H H7C 0.054762 0.462383 0.026230 0.056 Uiso calc 1 . .
    C C8 0.0588(3) 0.5254(3) 0.1753(5) 0.0340(15) Uani d 1 . .
    H H8A 0.015918 0.530556 0.143154 0.051 Uiso calc 1 . .
    H H8B 0.082587 0.541203 0.141780 0.051 Uiso calc 1 . .
    H H8C 0.068911 0.549283 0.228180 0.051 Uiso calc 1 . .
    C C9 0.0943(3) 0.4553(4) 0.3573(5) 0.0394(17) Uani d 1 . .
    H H9A 0.097478 0.501394 0.353127 0.059 Uiso calc 1 . .
    H H9B 0.131085 0.438836 0.399139 0.059 Uiso calc 1 . .
    H H9C 0.059806 0.445118 0.374915 0.059 Uiso calc 1 . .
    C C10 0.0858(3) 0.3111(4) 0.3250(5) 0.0396(17) Uani d 1 . .
    H H10A 0.048729 0.314808 0.338548 0.059 Uiso calc 1 . .
    H H10B 0.120489 0.318517 0.376143 0.059 Uiso calc 1 . .
    H H10C 0.088414 0.268562 0.303315 0.059 Uiso calc 1 . .
    C C11 0.2315(3) 0.2881(3) 0.2742(5) 0.0392(17) Uani d 1 . .
    C C12 0.2580(3) 0.3278(3) 0.3464(5) 0.0351(15) Uani d 1 . .
    C C13 0.2977(3) 0.3702(3) 0.3269(5) 0.0320(15) Uani d 1 . .
    C C14 0.2950(3) 0.3581(4) 0.2433(5) 0.0387(17) Uani d 1 . .
    C C15 0.2536(3) 0.3084(4) 0.2096(5) 0.0398(17) Uani d 1 . .
    C C16 0.1953(3) 0.2293(4) 0.2722(7) 0.053(2) Uani d 1 . .
    H H16A 0.163938 0.225434 0.216741 0.079 Uiso calc 1 . .
    H H16B 0.176690 0.231989 0.316107 0.079 Uiso calc 1 . .
    H H16C 0.221698 0.192246 0.282553 0.079 Uiso calc 1 . .
    C C17 0.2496(4) 0.3238(4) 0.4304(5) 0.050(2) Uani d 1 . .
    H H17A 0.288641 0.317533 0.474717 0.075 Uiso calc 1 . .
    H H17B 0.223126 0.288127 0.430502 0.075 Uiso calc 1 . .
    H H17C 0.231464 0.363186 0.441232 0.075 Uiso calc 1 . .
    C C18 0.3429(3) 0.4092(4) 0.3919(6) 0.049(2) Uani d 1 . .
    H H18A 0.322576 0.434577 0.423024 0.073 Uiso calc 1 . .
    H H18B 0.363414 0.437359 0.364152 0.073 Uiso calc 1 . .
    H H18C 0.372367 0.381303 0.431330 0.073 Uiso calc 1 . .
    C C19 0.3359(4) 0.3871(5) 0.2017(7) 0.062(3) Uani d 1 . .
    H H19A 0.338664 0.432828 0.212015 0.093 Uiso calc 1 . .
    H H19B 0.319838 0.379129 0.140729 0.093 Uiso calc 1 . .
    H H19C 0.376000 0.368182 0.225204 0.093 Uiso calc 1 . .
    C C20 0.2392(4) 0.2778(5) 0.1243(6) 0.060(3) Uani d 1 . .
    H H20A 0.258735 0.301474 0.090570 0.089 Uiso calc 1 . .
    H H20B 0.195631 0.277903 0.095305 0.089 Uiso calc 1 . .
    H H20C 0.253939 0.234074 0.131298 0.089 Uiso calc 1 . .
    C C21 0.3109(3) 0.5558(3) 0.3272(5) 0.0298(14) Uani d 1 . .
    C C22 0.3540(3) 0.5740(4) 0.4035(5) 0.0409(17) Uani d 1 . .
    H H22 0.344913 0.571929 0.454317 0.049 Uiso calc 1 . .
    C C23 0.4105(3) 0.5953(4) 0.4056(7) 0.049(2) Uani d 1 . .
    C C24 0.4240(3) 0.6000(4) 0.3321(7) 0.056(3) Uani d 1 . .
    H H24 0.462479 0.614503 0.333896 0.067 Uiso calc 1 . .
    C C25 0.3812(3) 0.5835(4) 0.2557(6) 0.049(2) Uani d 1 . .
    C C26 0.3249(3) 0.5609(3) 0.2540(5) 0.0378(16) Uani d 1 . .
    H H26 0.295972 0.548802 0.201613 0.045 Uiso calc 1 . .
    C C27 0.4564(4) 0.6116(4) 0.4879(7) 0.075(4) Uani d 1 . .
    C C28 0.3955(4) 0.5882(5) 0.1769(8) 0.067(3) Uani d 1 . .
    C C29 0.1829(3) 0.6014(3) 0.2877(4) 0.0241(12) Uani d 1 . .
    C C30 0.1740(3) 0.6265(3) 0.2080(4) 0.0271(13) Uani d 1 . .
    H H30 0.193921 0.607524 0.173506 0.033 Uiso calc 1 . .
    C C31 0.1371(3) 0.6781(3) 0.1772(4) 0.0273(13) Uani d 1 . .
    C C32 0.1080(3) 0.7072(3) 0.2261(4) 0.0314(14) Uani d 1 . .
    H H32 0.082281 0.742376 0.205070 0.038 Uiso calc 1 . .
    C C33 0.1171(3) 0.6837(3) 0.3066(5) 0.0318(14) Uani d 1 . .
    C C34 0.1543(3) 0.6318(3) 0.3374(4) 0.0291(13) Uani d 1 . .
    H H34 0.160344 0.616920 0.393001 0.035 Uiso calc 1 . .
    C C35 0.1250(3) 0.6995(3) 0.0884(5) 0.0351(15) Uani d 1 . .
    C C36 0.0855(4) 0.7132(4) 0.3606(5) 0.048(2) Uani d 1 . .
loop_
    _atom_site_aniso_label
    _atom_site_aniso_U_11
    _atom_site_aniso_U_22
    _atom_site_aniso_U_33
    _atom_site_aniso_U_12
    _atom_site_aniso_U_13
    _atom_site_aniso_U_23
    U1 0.01205(11) 0.02461(12) 0.02617(13) 0.00298(8) 0.00192(8) 0.00320(9)
    I1 0.0379(3) 0.0551(3) 0.0289(2) 0.0017(2) 0.00962(19) 0.0068(2)
    Ge1 0.0192(3) 0.0290(3) 0.0281(3) -0.0005(2) 0.0064(3) 0.0019(3)
    F1A 0.052(5) 0.174(14) 0.077(7) -0.054(7) -0.008(5) -0.034(8)
    F1 0.105(16) 0.094(8) 0.081(13) 0.008(10) -0.032(10) -0.004(7)
    F2A 0.105(16) 0.094(8) 0.081(13) 0.008(10) -0.032(10) -0.004(7)
    F2 0.126(15) 0.090(8) 0.080(9) -0.032(9) -0.007(10) -0.034(7)
    F3A 0.126(15) 0.090(8) 0.080(9) -0.032(9) -0.007(10) -0.034(7)
    F3 0.052(5) 0.174(14) 0.077(7) -0.054(7) -0.008(5) -0.034(8)
    F4 0.155(8) 0.091(5) 0.198(10) -0.015(5) 0.134(8) 0.022(6)
    F5 0.074(6) 0.43(2) 0.077(6) -0.021(8) 0.043(5) 0.056(9)
    F6 0.210(11) 0.092(6) 0.172(9) 0.036(6) 0.149(9) 0.006(6)
    F7 0.087(5) 0.207(9) 0.042(3) 0.078(5) 0.002(3) -0.042(4)
    F8 0.079(4) 0.100(5) 0.114(5) 0.016(4) 0.073(4) 0.013(4)
    F9 0.091(4) 0.065(4) 0.074(4) 0.043(3) 0.045(3) 0.008(3)
    F10 0.045(3) 0.079(4) 0.039(3) -0.005(2) 0.018(2) 0.013(2)
    F11 0.078(4) 0.053(3) 0.055(3) 0.016(3) 0.019(3) 0.024(2)
    F12 0.069(4) 0.084(4) 0.034(3) -0.047(3) -0.010(2) 0.002(2)
    C1 0.015(3) 0.024(3) 0.041(4) -0.002(2) 0.004(3) 0.000(3)
    C2 0.014(3) 0.034(3) 0.032(3) 0.001(2) 0.002(2) 0.001(3)
    C3 0.006(2) 0.028(3) 0.035(3) 0.001(2) -0.003(2) 0.001(3)
    C4 0.010(3) 0.037(3) 0.035(3) 0.007(2) 0.006(2) 0.000(3)
    C5 0.012(3) 0.036(3) 0.035(4) -0.004(2) 0.005(2) 0.006(3)
    C6 0.026(3) 0.033(4) 0.053(5) 0.002(3) 0.003(3) -0.005(3)
    C7 0.025(3) 0.044(4) 0.032(4) 0.002(3) -0.006(3) 0.002(3)
    C8 0.018(3) 0.026(3) 0.048(4) -0.001(2) -0.002(3) 0.000(3)
    C9 0.027(3) 0.055(5) 0.037(4) 0.000(3) 0.012(3) -0.011(3)
    C10 0.029(4) 0.045(4) 0.046(4) 0.000(3) 0.014(3) 0.012(3)
    C11 0.023(3) 0.027(3) 0.059(5) 0.002(3) 0.002(3) -0.002(3)
    C12 0.029(3) 0.025(3) 0.045(4) 0.006(3) 0.005(3) 0.009(3)
    C13 0.014(3) 0.027(3) 0.047(4) 0.009(2) -0.001(3) 0.008(3)
    C14 0.018(3) 0.042(4) 0.057(5) 0.011(3) 0.013(3) 0.009(3)
    C15 0.022(3) 0.042(4) 0.051(4) 0.016(3) 0.006(3) -0.005(3)
    C16 0.029(4) 0.028(4) 0.092(7) 0.008(3) 0.007(4) 0.008(4)
    C17 0.045(5) 0.056(5) 0.041(4) 0.013(4) 0.005(4) 0.016(4)
    C18 0.022(3) 0.037(4) 0.065(6) 0.005(3) -0.015(3) 0.006(4)
    C19 0.035(4) 0.072(6) 0.087(7) 0.018(4) 0.032(5) 0.023(5)
    C20 0.051(5) 0.063(6) 0.059(6) 0.022(4) 0.010(4) -0.018(5)
    C21 0.016(3) 0.025(3) 0.042(4) 0.002(2) 0.001(3) 0.000(3)
    C22 0.028(4) 0.034(4) 0.050(5) 0.003(3) -0.001(3) -0.003(3)
    C23 0.018(3) 0.035(4) 0.081(7) 0.000(3) -0.002(4) -0.007(4)
    C24 0.017(3) 0.044(5) 0.102(8) -0.001(3) 0.013(4) 0.001(5)
    C25 0.024(4) 0.046(5) 0.080(6) 0.007(3) 0.022(4) 0.011(4)
    C26 0.020(3) 0.032(4) 0.061(5) 0.004(3) 0.013(3) 0.002(3)
    C27 0.034(5) 0.054(6) 0.113(10) -0.010(4) -0.006(5) -0.024(6)
    C28 0.043(5) 0.071(7) 0.099(9) -0.001(5) 0.044(6) 0.009(6)
    C29 0.015(3) 0.025(3) 0.033(3) -0.002(2) 0.008(2) -0.003(2)
    C30 0.020(3) 0.030(3) 0.033(3) -0.008(2) 0.010(3) -0.003(3)
    C31 0.020(3) 0.031(3) 0.027(3) -0.010(2) 0.003(2) -0.001(2)
    C32 0.019(3) 0.033(3) 0.037(4) -0.002(3) 0.002(3) -0.001(3)
    C33 0.024(3) 0.031(3) 0.038(4) -0.002(3) 0.008(3) -0.003(3)
    C34 0.023(3) 0.034(3) 0.029(3) -0.003(3) 0.007(3) 0.002(3)
    C35 0.031(4) 0.035(4) 0.036(4) -0.008(3) 0.006(3) 0.009(3)
    C36 0.043(4) 0.064(5) 0.045(5) 0.012(4) 0.024(4) 0.003(4)
_geom_special_details
;
 All esds (except the esd in the dihedral angle between two l.s. planes)
 are estimated using the full covariance matrix.  The cell esds are taken
 into account individually in the estimation of esds in distances, angles
 and torsion angles; correlations between esds in cell parameters are only
 used when they are defined by crystal symmetry.  An approximate (isotropic)
 treatment of cell esds is used for estimating esds involving l.s. planes.
;
loop_
    _geom_bond_atom_site_label_1
    _geom_bond_atom_site_label_2
    _geom_bond_site_symmetry_2
    _geom_bond_distance
    _geom_bond_publ_flag
    U1 I1 . 2.9511(6) ?
    U1 Ge1 . 3.0428(7) ?
    U1 C1 . 2.714(6) ?
    U1 C2 . 2.731(6) ?
    U1 C3 . 2.738(6) ?
    U1 C4 . 2.718(6) ?
    U1 C5 . 2.712(6) ?
    U1 C11 . 2.686(7) ?
    U1 C12 . 2.707(7) ?
    U1 C13 . 2.756(6) ?
    U1 C14 . 2.735(6) ?
    U1 C15 . 2.674(7) ?
    Ge1 H1 . 1.61(8) ?
    Ge1 C21 . 1.990(6) ?
    Ge1 C29 . 1.988(6) ?
    F1A C27 . 1.440(14) ?
    F1 C27 . 1.252(14) ?
    F2A C27 . 1.307(15) ?
    F2 C27 . 1.285(13) ?
    F3A C27 . 1.298(13) ?
    F3 C27 . 1.379(12) ?
    F4 C28 . 1.318(10) ?
    F5 C28 . 1.287(12) ?
    F6 C28 . 1.287(10) ?
    F7 C36 . 1.285(10) ?
    F8 C36 . 1.348(11) ?
    F9 C36 . 1.321(10) ?
    F10 C35 . 1.341(9) ?
    F11 C35 . 1.315(9) ?
    F12 C35 . 1.336(8) ?
    C1 C2 . 1.422(9) ?
    C1 C5 . 1.406(10) ?
    C1 C6 . 1.511(9) ?
    C2 C3 . 1.426(9) ?
    C2 C7 . 1.494(10) ?
    C3 C4 . 1.411(9) ?
    C3 C8 . 1.497(9) ?
    C4 C5 . 1.425(10) ?
    C4 C9 . 1.494(10) ?
    C5 C10 . 1.502(9) ?
    C6 H6A . 0.9800 ?
    C6 H6B . 0.9800 ?
    C6 H6C . 0.9800 ?
    C7 H7A . 0.9800 ?
    C7 H7B . 0.9800 ?
    C7 H7C . 0.9800 ?
    C8 H8A . 0.9800 ?
    C8 H8B . 0.9800 ?
    C8 H8C . 0.9800 ?
    C9 H9A . 0.9800 ?
    C9 H9B . 0.9800 ?
    C9 H9C . 0.9800 ?
    C10 H10A . 0.9800 ?
    C10 H10B . 0.9800 ?
    C10 H10C . 0.9800 ?
    C11 C12 . 1.434(11) ?
    C11 C15 . 1.420(12) ?
    C11 C16 . 1.502(10) ?
    C12 C13 . 1.413(10) ?
    C12 C17 . 1.494(11) ?
    C13 C14 . 1.411(11) ?
    C13 C18 . 1.492(10) ?
    C14 C15 . 1.418(11) ?
    C14 C19 . 1.501(11) ?
    C15 C20 . 1.505(12) ?
    C16 H16A . 0.9800 ?
    C16 H16B . 0.9800 ?
    C16 H16C . 0.9800 ?
    C17 H17A . 0.9800 ?
    C17 H17B . 0.9800 ?
    C17 H17C . 0.9800 ?
    C18 H18A . 0.9800 ?
    C18 H18B . 0.9800 ?
    C18 H18C . 0.9800 ?
    C19 H19A . 0.9800 ?
    C19 H19B . 0.9800 ?
    C19 H19C . 0.9800 ?
    C20 H20A . 0.9800 ?
    C20 H20B . 0.9800 ?
    C20 H20C . 0.9800 ?
    C21 C22 . 1.396(10) ?
    C21 C26 . 1.382(11) ?
    C22 H22 . 0.9500 ?
    C22 C23 . 1.397(11) ?
    C23 C24 . 1.382(15) ?
    C23 C27 . 1.484(13) ?
    C24 H24 . 0.9500 ?
    C24 C25 . 1.386(14) ?
    C25 C26 . 1.404(10) ?
    C25 C28 . 1.477(14) ?
    C26 H26 . 0.9500 ?
    C29 C30 . 1.389(9) ?
    C29 C34 . 1.397(9) ?
    C30 H30 . 0.9500 ?
    C30 C31 . 1.382(9) ?
    C31 C32 . 1.383(9) ?
    C31 C35 . 1.493(9) ?
    C32 H32 . 0.9500 ?
    C32 C33 . 1.388(10) ?
    C33 C34 . 1.391(9) ?
    C33 C36 . 1.492(10) ?
    C34 H34 . 0.9500 ?
loop_
    _geom_angle_atom_site_label_1
    _geom_angle_atom_site_label_2
    _geom_angle_atom_site_label_3
    _geom_angle_site_symmetry_1
    _geom_angle_site_symmetry_3
    _geom_angle
    _geom_angle_publ_flag
    I1 U1 Ge1 . . 88.063(19) ?
    C1 U1 I1 . . 104.96(15) ?
    C1 U1 Ge1 . . 132.39(14) ?
    C1 U1 C2 . . 30.28(19) ?
    C1 U1 C3 . . 49.91(18) ?
    C1 U1 C4 . . 49.9(2) ?
    C1 U1 C13 . . 137.69(19) ?
    C1 U1 C14 . . 133.0(2) ?
    C2 U1 I1 . . 81.46(14) ?
    C2 U1 Ge1 . . 113.68(14) ?
    C2 U1 C3 . . 30.23(19) ?
    C2 U1 C13 . . 167.88(19) ?
    C2 U1 C14 . . 148.2(2) ?
    C3 U1 I1 . . 90.27(14) ?
    C3 U1 Ge1 . . 85.29(13) ?
    C3 U1 C13 . . 154.3(2) ?
    C4 U1 I1 . . 120.04(14) ?
    C4 U1 Ge1 . . 83.71(14) ?
    C4 U1 C2 . . 49.8(2) ?
    C4 U1 C3 . . 29.97(19) ?
    C4 U1 C13 . . 128.2(2) ?
    C4 U1 C14 . . 156.4(2) ?
    C5 U1 I1 . . 131.23(14) ?
    C5 U1 Ge1 . . 111.14(15) ?
    C5 U1 C1 . . 30.0(2) ?
    C5 U1 C2 . . 49.8(2) ?
    C5 U1 C3 . . 49.87(19) ?
    C5 U1 C4 . . 30.4(2) ?
    C5 U1 C13 . . 121.2(2) ?
    C5 U1 C14 . . 136.3(2) ?
    C11 U1 I1 . . 120.78(18) ?
    C11 U1 Ge1 . . 123.07(16) ?
    C11 U1 C1 . . 89.4(2) ?
    C11 U1 C2 . . 118.1(2) ?
    C11 U1 C3 . . 135.7(2) ?
    C11 U1 C4 . . 113.0(2) ?
    C11 U1 C5 . . 86.5(2) ?
    C11 U1 C12 . . 30.8(2) ?
    C11 U1 C13 . . 50.1(2) ?
    C11 U1 C14 . . 50.0(2) ?
    C12 U1 I1 . . 132.74(16) ?
    C12 U1 Ge1 . . 92.87(16) ?
    C12 U1 C1 . . 108.7(2) ?
    C12 U1 C2 . . 138.7(2) ?
    C12 U1 C3 . . 136.9(2) ?
    C12 U1 C4 . . 107.0(2) ?
    C12 U1 C5 . . 92.1(2) ?
    C12 U1 C13 . . 30.0(2) ?
    C12 U1 C14 . . 49.6(2) ?
    C13 U1 I1 . . 106.56(15) ?
    C13 U1 Ge1 . . 76.24(14) ?
    C14 U1 I1 . . 83.15(17) ?
    C14 U1 Ge1 . . 93.36(17) ?
    C14 U1 C3 . . 173.3(2) ?
    C14 U1 C13 . . 29.8(2) ?
    C15 U1 I1 . . 90.39(18) ?
    C15 U1 Ge1 . . 123.18(17) ?
    C15 U1 C1 . . 102.7(2) ?
    C15 U1 C2 . . 122.2(2) ?
    C15 U1 C3 . . 151.5(2) ?
    C15 U1 C4 . . 141.5(2) ?
    C15 U1 C5 . . 111.9(2) ?
    C15 U1 C11 . . 30.7(3) ?
    C15 U1 C12 . . 50.7(2) ?
    C15 U1 C13 . . 50.1(2) ?
    C15 U1 C14 . . 30.4(2) ?
    U1 Ge1 H1 . . 117(3) ?
    C21 Ge1 U1 . . 118.5(2) ?
    C21 Ge1 H1 . . 97(3) ?
    C29 Ge1 U1 . . 116.73(18) ?
    C29 Ge1 H1 . . 105(3) ?
    C29 Ge1 C21 . . 99.2(2) ?
    C2 C1 U1 . . 75.5(3) ?
    C2 C1 C6 . . 123.0(6) ?
    C5 C1 U1 . . 74.9(3) ?
    C5 C1 C2 . . 108.3(6) ?
    C5 C1 C6 . . 128.4(6) ?
    C6 C1 U1 . . 120.8(4) ?
    C1 C2 U1 . . 74.2(3) ?
    C1 C2 C3 . . 107.7(6) ?
    C1 C2 C7 . . 126.4(6) ?
    C3 C2 U1 . . 75.1(3) ?
    C3 C2 C7 . . 125.2(6) ?
    C7 C2 U1 . . 123.9(4) ?
    C2 C3 U1 . . 74.6(3) ?
    C2 C3 C8 . . 123.6(6) ?
    C4 C3 U1 . . 74.2(3) ?
    C4 C3 C2 . . 107.8(6) ?
    C4 C3 C8 . . 127.9(6) ?
    C8 C3 U1 . . 124.4(4) ?
    C3 C4 U1 . . 75.8(3) ?
    C3 C4 C5 . . 108.2(6) ?
    C3 C4 C9 . . 127.7(6) ?
    C5 C4 U1 . . 74.6(3) ?
    C5 C4 C9 . . 124.0(6) ?
    C9 C4 U1 . . 119.6(4) ?
    C1 C5 U1 . . 75.1(3) ?
    C1 C5 C4 . . 108.0(6) ?
    C1 C5 C10 . . 127.5(6) ?
    C4 C5 U1 . . 75.0(3) ?
    C4 C5 C10 . . 123.3(6) ?
    C10 C5 U1 . . 126.0(4) ?
    C1 C6 H6A . . 109.5 ?
    C1 C6 H6B . . 109.5 ?
    C1 C6 H6C . . 109.5 ?
    H6A C6 H6B . . 109.5 ?
    H6A C6 H6C . . 109.5 ?
    H6B C6 H6C . . 109.5 ?
    C2 C7 H7A . . 109.5 ?
    C2 C7 H7B . . 109.5 ?
    C2 C7 H7C . . 109.5 ?
    H7A C7 H7B . . 109.5 ?
    H7A C7 H7C . . 109.5 ?
    H7B C7 H7C . . 109.5 ?
    C3 C8 H8A . . 109.5 ?
    C3 C8 H8B . . 109.5 ?
    C3 C8 H8C . . 109.5 ?
    H8A C8 H8B . . 109.5 ?
    H8A C8 H8C . . 109.5 ?
    H8B C8 H8C . . 109.5 ?
    C4 C9 H9A . . 109.5 ?
    C4 C9 H9B . . 109.5 ?
    C4 C9 H9C . . 109.5 ?
    H9A C9 H9B . . 109.5 ?
    H9A C9 H9C . . 109.5 ?
    H9B C9 H9C . . 109.5 ?
    C5 C10 H10A . . 109.5 ?
    C5 C10 H10B . . 109.5 ?
    C5 C10 H10C . . 109.5 ?
    H10A C10 H10B . . 109.5 ?
    H10A C10 H10C . . 109.5 ?
    H10B C10 H10C . . 109.5 ?
    C12 C11 U1 . . 75.4(4) ?
    C12 C11 C16 . . 125.8(8) ?
    C15 C11 U1 . . 74.2(4) ?
    C15 C11 C12 . . 107.6(6) ?
    C15 C11 C16 . . 125.9(8) ?
    C16 C11 U1 . . 123.9(5) ?
    C11 C12 U1 . . 73.8(4) ?
    C11 C12 C17 . . 127.4(7) ?
    C13 C12 U1 . . 76.9(4) ?
    C13 C12 C11 . . 108.0(7) ?
    C13 C12 C17 . . 124.5(7) ?
    C17 C12 U1 . . 118.5(5) ?
    C12 C13 U1 . . 73.1(4) ?
    C12 C13 C18 . . 123.2(7) ?
    C14 C13 U1 . . 74.3(4) ?
    C14 C13 C12 . . 107.9(6) ?
    C14 C13 C18 . . 127.6(7) ?
    C18 C13 U1 . . 128.7(4) ?
    C13 C14 U1 . . 76.0(4) ?
    C13 C14 C15 . . 108.9(7) ?
    C13 C14 C19 . . 124.9(8) ?
    C15 C14 U1 . . 72.5(4) ?
    C15 C14 C19 . . 125.7(8) ?
    C19 C14 U1 . . 124.3(5) ?
    C11 C15 U1 . . 75.1(4) ?
    C11 C15 C20 . . 125.2(8) ?
    C14 C15 U1 . . 77.2(4) ?
    C14 C15 C11 . . 107.6(7) ?
    C14 C15 C20 . . 127.0(8) ?
    C20 C15 U1 . . 118.2(5) ?
    C11 C16 H16A . . 109.5 ?
    C11 C16 H16B . . 109.5 ?
    C11 C16 H16C . . 109.5 ?
    H16A C16 H16B . . 109.5 ?
    H16A C16 H16C . . 109.5 ?
    H16B C16 H16C . . 109.5 ?
    C12 C17 H17A . . 109.5 ?
    C12 C17 H17B . . 109.5 ?
    C12 C17 H17C . . 109.5 ?
    H17A C17 H17B . . 109.5 ?
    H17A C17 H17C . . 109.5 ?
    H17B C17 H17C . . 109.5 ?
    C13 C18 H18A . . 109.5 ?
    C13 C18 H18B . . 109.5 ?
    C13 C18 H18C . . 109.5 ?
    H18A C18 H18B . . 109.5 ?
    H18A C18 H18C . . 109.5 ?
    H18B C18 H18C . . 109.5 ?
    C14 C19 H19A . . 109.5 ?
    C14 C19 H19B . . 109.5 ?
    C14 C19 H19C . . 109.5 ?
    H19A C19 H19B . . 109.5 ?
    H19A C19 H19C . . 109.5 ?
    H19B C19 H19C . . 109.5 ?
    C15 C20 H20A . . 109.5 ?
    C15 C20 H20B . . 109.5 ?
    C15 C20 H20C . . 109.5 ?
    H20A C20 H20B . . 109.5 ?
    H20A C20 H20C . . 109.5 ?
    H20B C20 H20C . . 109.5 ?
    C22 C21 Ge1 . . 120.2(6) ?
    C26 C21 Ge1 . . 121.3(5) ?
    C26 C21 C22 . . 118.5(7) ?
    C21 C22 H22 . . 119.8 ?
    C21 C22 C23 . . 120.4(8) ?
    C23 C22 H22 . . 119.8 ?
    C22 C23 C27 . . 119.4(9) ?
    C24 C23 C22 . . 120.6(8) ?
    C24 C23 C27 . . 120.0(8) ?
    C23 C24 H24 . . 120.2 ?
    C23 C24 C25 . . 119.5(7) ?
    C25 C24 H24 . . 120.2 ?
    C24 C25 C26 . . 119.7(9) ?
    C24 C25 C28 . . 119.7(8) ?
    C26 C25 C28 . . 120.5(9) ?
    C21 C26 C25 . . 121.2(8) ?
    C21 C26 H26 . . 119.4 ?
    C25 C26 H26 . . 119.4 ?
    F1A C27 C23 . . 114.3(9) ?
    F1 C27 F2 . . 115.5(13) ?
    F1 C27 F3 . . 106.4(11) ?
    F1 C27 C23 . . 114.5(12) ?
    F2A C27 F1A . . 99.3(12) ?
    F2A C27 C23 . . 114.3(14) ?
    F2 C27 F3 . . 102.2(10) ?
    F2 C27 C23 . . 109.0(10) ?
    F3A C27 F1A . . 98.6(11) ?
    F3A C27 F2A . . 109.2(12) ?
    F3A C27 C23 . . 118.4(12) ?
    F3 C27 C23 . . 108.1(10) ?
    F4 C28 C25 . . 113.0(10) ?
    F5 C28 F4 . . 104.1(11) ?
    F5 C28 C25 . . 113.8(7) ?
    F6 C28 F4 . . 102.3(8) ?
    F6 C28 F5 . . 109.8(12) ?
    F6 C28 C25 . . 112.9(9) ?
    C30 C29 Ge1 . . 120.3(5) ?
    C30 C29 C34 . . 117.1(6) ?
    C34 C29 Ge1 . . 122.5(5) ?
    C29 C30 H30 . . 118.9 ?
    C31 C30 C29 . . 122.2(6) ?
    C31 C30 H30 . . 118.9 ?
    C30 C31 C32 . . 120.4(6) ?
    C30 C31 C35 . . 119.9(6) ?
    C32 C31 C35 . . 119.6(6) ?
    C31 C32 H32 . . 120.8 ?
    C31 C32 C33 . . 118.5(6) ?
    C33 C32 H32 . . 120.8 ?
    C32 C33 C34 . . 121.0(6) ?
    C32 C33 C36 . . 120.0(7) ?
    C34 C33 C36 . . 119.0(7) ?
    C29 C34 H34 . . 119.6 ?
    C33 C34 C29 . . 120.8(6) ?
    C33 C34 H34 . . 119.6 ?
    F10 C35 C31 . . 112.4(6) ?
    F11 C35 F10 . . 106.2(6) ?
    F11 C35 F12 . . 107.1(6) ?
    F11 C35 C31 . . 114.3(7) ?
    F12 C35 F10 . . 104.7(6) ?
    F12 C35 C31 . . 111.5(5) ?
    F7 C36 F8 . . 105.1(8) ?
    F7 C36 F9 . . 109.7(8) ?
    F7 C36 C33 . . 113.6(7) ?
    F8 C36 C33 . . 110.8(7) ?
    F9 C36 F8 . . 102.8(7) ?
    F9 C36 C33 . . 114.0(7) ?
_shelx_space_group_comment
;
The symmetry employed for this shelxl refinement is uniquely defined
by the following loop, which should always be used as a source of
symmetry information in preference to the above space-group names.
They are only intended as comments.
;
_shelx_estimated_absorpt_T_min     0.121
_shelx_estimated_absorpt_T_max     0.153
_shelx_hkl_file
;
   4   0   0   34.22    2.58
  -4   0   0   34.39    2.57
  -4   0   0   36.18    2.58
  -4   0   0   35.15    2.67
  -4   0   0   34.58    2.57
   4   0   0   35.51    2.55
  -4   0   0   35.80    2.57
   4   0   0   36.04    2.57
   4   0   0   33.68    2.66
   6   0   0    7.93    0.75
  -6   0   0    7.06    0.73
   6   0   0    5.96    0.69
  -6   0   0    6.54    0.68
  -6   0   0    6.94    0.73
   6   0   0    7.21    0.72
  -6   0   0    6.00    0.70
  -6   0   0    7.52    1.02
   6   0   0    8.24    0.74
   6   0   0    6.59    0.66
  -8   0   0  863.88   62.01
  -8   0   0  829.76   61.99
   8   0   0  918.98   62.03
  -8   0   0  919.51   62.02
   8   0   0  889.19   62.03
   8   0   0  762.77   61.99
  -8   0   0  976.98   62.19
   8   0   0  831.80   61.96
   8   0   0  899.35   62.18
   8   0   0  872.10   62.05
  -8   0   0  850.88   62.02
  10   0   0  125.28    9.36
 -10   0   0  131.04    9.54
  10   0   0  128.88    9.15
 -10   0   0  129.74    9.11
  10   0   0  119.24    9.00
  10   0   0  132.93    9.12
  10   0   0  125.10    9.10
 -10   0   0  117.20    9.05
 -10   0   0  115.58    9.06
  10   0   0  127.58    9.08
  12   0   0   71.85    5.21
 -12   0   0   76.71    5.38
  12   0   0   68.74    5.31
 -12   0   0   78.62    5.72
  12   0   0   71.14    5.34
 -12   0   0   67.50    5.29
 -12   0   0   69.94    5.33
  12   0   0   67.07    5.38
  12   0   0   68.60    5.74
 -12   0   0   66.79    5.27
  12   0   0   71.28    5.29
  14   0   0  186.34   14.62
 -14   0   0  193.48   14.21
 -14   0   0  190.56   14.31
  14   0   0  193.50   14.21
 -14   0   0  205.46   14.29
 -14   0   0  210.87   14.31
  14   0   0  190.97   14.25
  14   0   0  212.99   14.14
  14   0   0  166.96   14.37
 -14   0   0  226.32   14.63
  14   0   0  185.58   14.33
  16   0   0  345.92   22.42
 -16   0   0  355.52   22.96
 -16   0   0  325.46   22.59
  16   0   0  348.57   22.43
  16   0   0  270.25   22.88
 -16   0   0  302.95   22.49
  16   0   0  335.45   22.59
  16   0   0  295.48   22.59
 -16   0   0  285.96   22.47
  16   0   0  292.36   22.48
 -16   0   0  286.16   23.03
  18   0   0   55.54    3.90
 -18   0   0   46.58    4.04
  18   0   0   47.50    4.17
 -18   0   0   42.88    4.01
 -18   0   0   50.27    4.92
 -18   0   0   44.09    4.20
 -18   0   0   48.57    4.22
  18   0   0   49.48    3.86
  18   0   0   52.15    4.13
  20   0   0   27.62    2.48
 -20   0   0   19.85    2.49
 -20   0   0   26.28    3.95
 -20   0   0   21.73    2.95
  20   0   0   26.87    2.36
  20   0   0   18.45    2.74
 -20   0   0   22.10    2.95
  20   0   0   26.89    2.38
 -20   0   0   20.05    2.58
 -22   0   0  141.82    9.85
 -22   0   0  136.69   10.04
 -22   0   0  126.14    9.95
 -22   0   0  118.86    9.72
  22   0   0  126.17    9.99
 -24   0   0  100.45    8.86
 -24   0   0  129.43    9.15
  24   0   0  125.49    9.27
  24   0   0  135.17    8.89
 -24   0   0  108.30    9.16
 -24   0   0  121.41    9.33
  24   0   0   94.70   10.47
 -26   0   0   44.45    5.07
 -26   0   0   38.27    4.76
  26   0   0   45.38    7.43
  26   0   0   41.05    4.59
 -26   0   0   44.25    4.56
 -28   0   0    2.31    1.31
 -28   0   0    1.97    2.66
  28   0   0   11.11    4.53
 -28   0   0    1.72    0.97
  -3  -1   0  526.42   38.51
  -3  -1   0  613.68   38.43
  -3  -1   0  477.34   38.40
  -3  -1   0  504.82   38.43
   3  -1   0  549.35   38.41
  -3  -1   0  591.83   38.43
   3  -1   0  589.77   38.44
   3  -1   0  616.71   38.43
   3  -1   0  567.17   38.42
   3  -1   0  565.41   38.41
  -3   1   0  566.69   38.40
  -3   1   0  531.91   38.43
   3   1   0  508.79   38.41
   3   1   0  508.43   38.43
   3   1   0  548.30   38.42
  -3   1   0  489.62   38.39
  -3   1   0  555.75   38.44
   3   1   0  534.67   38.42
   3   1   0  451.93   38.40
   5  -1   0  480.35   32.29
  -5  -1   0  465.71   32.32
  -5  -1   0  457.96   32.30
  -5  -1   0  515.55   32.45
   5  -1   0  444.41   32.30
  -5  -1   0  458.02   32.32
   5  -1   0  481.36   32.31
  -5  -1   0  463.64   32.28
   5  -1   0  452.60   32.36
   5  -1   0  488.44   32.30
   5   1   0  408.69   32.29
  -5   1   0  413.43   32.31
   5   1   0  402.81   32.27
  -5   1   0  499.00   32.28
  -5   1   0  448.36   32.30
   5   1   0  480.58   32.32
  -5   1   0  443.62   32.28
  -5   1   0  438.47   32.29
  -5   1   0  446.56   32.36
   5   1   0  411.36   32.32
   7  -1   0  339.02   26.19
  -7  -1   0  386.20   26.18
   7  -1   0  372.20   26.30
  -7  -1   0  353.59   26.20
  -7  -1   0  423.09   26.40
   7  -1   0  407.33   26.19
  -7  -1   0  335.93   26.20
   7  -1   0  341.97   26.20
   7  -1   0  363.96   26.19
  -7  -1   0  376.86   26.23
   7  -1   0  393.78   26.20
   7   1   0  402.33   26.23
   7   1   0  391.64   26.26
   7   1   0  321.06   26.15
  -7   1   0  395.22   26.32
  -7   1   0  350.89   26.17
  -7   1   0  340.30   26.19
   7   1   0  335.15   26.15
  -7   1   0  367.93   26.23
  -7   1   0  367.36   26.21
   7   1   0  369.05   26.19
  -9  -1   0   17.33    1.58
   9  -1   0   18.31    1.52
  -9  -1   0   17.55    1.52
   9  -1   0   19.79    1.58
   9  -1   0   16.23    1.49
  -9  -1   0   15.05    1.53
   9  -1   0   18.06    1.52
  -9  -1   0   22.19    2.02
   9  -1   0   15.28    1.89
  -9   1   0   18.47    1.56
  -9   1   0   15.79    1.46
   9   1   0   16.89    1.50
  -9   1   0   16.65    1.53
   9   1   0   19.37    1.45
   9   1   0   17.46    1.61
  -9   1   0   16.28    1.64
  -9   1   0   18.76    1.87
  11  -1   0  178.45   13.08
  11  -1   0  178.54   13.09
 -11  -1   0  157.70   13.06
 -11  -1   0  199.85   13.09
  11  -1   0  187.79   13.02
 -11  -1   0  200.17   13.39
 -11  -1   0  172.24   13.05
  11  -1   0  188.25   13.08
 -11  -1   0  172.97   13.10
 -11   1   0  157.97   13.06
 -11   1   0  203.56   13.33
  11   1   0  192.54   13.20
  11   1   0  192.56   13.15
  11   1   0  175.66   13.08
 -11   1   0  156.39   13.00
  11   1   0  205.23   13.02
  11   1   0  166.64   13.00
 -11   1   0  179.49   13.13
  13  -1   0  106.06    8.14
  13  -1   0  112.23    8.19
  13  -1   0  118.10    8.55
 -13  -1   0  120.14    8.58
 -13  -1   0  106.78    8.28
  13  -1   0  113.13    8.07
 -13  -1   0  110.23    8.15
 -13  -1   0  101.00    8.19
 -13  -1   0  118.95    8.19
  13  -1   0  101.14    8.19
  13   1   0  109.43    8.25
 -13   1   0  103.28    8.09
 -13   1   0   92.41    8.12
 -13   1   0  109.29    8.24
 -13   1   0   97.67    8.16
  13   1   0  120.40    8.34
  13   1   0  120.27    8.20
  13   1   0  117.98    8.09
 -13   1   0  119.92    8.50
  13   1   0  122.89    8.08
  13   1   0  109.97    8.13
  15  -1   0   -0.36    0.52
 -15  -1   0   -0.39    0.68
 -15  -1   0    1.77    1.13
  15  -1   0    0.23    0.52
 -15  -1   0    0.15    0.60
 -15  -1   0    0.72    0.64
  15  -1   0    0.73    0.59
  15  -1   0   -1.72    1.18
  15  -1   0    0.65    0.53
  15   1   0    0.60    0.69
 -15   1   0   -0.80    1.20
  15   1   0    0.41    0.77
  15   1   0    0.77    0.61
  15   1   0    0.77    0.54
 -15   1   0    0.01    0.63
  15   1   0    0.75    0.55
 -15   1   0    0.86    0.66
 -15   1   0    0.27    0.89
  17  -1   0   95.46    8.04
  17  -1   0  120.97    8.13
  17  -1   0   99.46    8.02
 -17  -1   0  103.35    8.09
  17  -1   0   92.87    8.55
 -17  -1   0   99.02    8.02
 -17  -1   0  114.35    8.62
 -17  -1   0   97.57    8.10
  17  -1   0  107.53    7.99
 -17  -1   0  108.78    7.99
 -17   1   0   92.26    7.92
  17   1   0  118.10    8.38
 -17   1   0  107.53    8.01
 -17   1   0  107.03    8.11
  17   1   0  121.61    8.11
  17   1   0  120.55    8.00
 -17   1   0  114.53    8.91
  17   1   0  115.74    7.93
 -17   1   0  110.24    8.18
  17   1   0   98.27    8.12
  19  -1   0  261.38   17.76
  19  -1   0  202.36   17.63
 -19  -1   0  227.67   17.53
 -19  -1   0  236.12   17.66
  19  -1   0  268.34   17.45
 -19  -1   0  245.96   18.14
  19  -1   0  263.23   17.61
 -19  -1   0  234.38   17.70
 -19  -1   0  238.44   17.62
 -19   1   0  246.84   18.06
  19   1   0  269.52   18.42
 -19   1   0  243.33   17.58
 -19   1   0  248.48   17.73
 -19   1   0  231.90   17.53
 -19   1   0  226.72   17.66
  19   1   0  235.81   17.75
  21  -1   0   98.57    7.36
 -21  -1   0   86.70    7.45
 -21  -1   0   99.25    7.82
  21  -1   0  105.55    7.60
 -21  -1   0  102.33    7.65
  21  -1   0  108.82    7.37
 -21  -1   0   90.46    7.70
  21   1   0   94.35    9.03
 -21   1   0   96.71    7.78
  21   1   0   94.65    7.45
  21   1   0  107.03    7.83
 -21   1   0   96.35    7.76
 -21   1   0   91.83    7.53
 -21   1   0  101.25    7.53
 -23  -1   0    0.49    1.59
 -23  -1   0    3.22    1.33
  23  -1   0   -0.81    2.05
 -23  -1   0    0.96    0.99
  23  -1   0    2.95    1.05
 -23  -1   0    1.95    1.44
  23  -1   0    3.12    1.56
  23  -1   0    2.99    0.90
 -23   1   0    1.77    1.38
 -23   1   0    0.49    1.79
  23   1   0    4.44    2.68
 -23   1   0    4.48    1.20
  23   1   0    2.77    1.09
 -23   1   0    2.03    1.15
  25  -1   0   35.18    3.30
 -25  -1   0   25.91    4.02
  25  -1   0   34.02    3.15
 -25  -1   0   26.69    4.38
  25  -1   0   26.04    6.04
  25   1   0   33.37    3.47
 -25   1   0   32.76    4.24
 -25   1   0   28.27    3.67
 -25   1   0   25.90    4.03
  25   1   0   42.11    7.32
 -27  -1   0   40.99    4.55
 -27  -1   0   32.55    3.67
 -27   1   0   34.87    3.82
 -27   1   0   48.22    5.06
   2  -2   0  236.39   15.98
  -2  -2   0  198.25   15.96
  -2  -2   0  204.63   15.97
  -2  -2   0  221.01   16.02
  -2  -2   0  221.12   15.99
   2  -2   0  243.34   15.96
   2  -2   0  239.53   15.96
  -2   2   0  230.47   15.93
  -2   2   0  230.52   15.99
   2   2   0  223.14   15.97
   2   2   0  204.39   15.98
  -2   2   0  231.29   15.96
  -2   2   0  233.54   15.94
  -2   2   0  238.26   15.96
   2   2   0  215.93   15.93
   4  -2   0   54.30    3.73
  -4  -2   0   52.07    3.74
   4  -2   0   55.18    3.73
   4  -2   0   52.29    3.76
  -4  -2   0   52.09    3.78
  -4  -2   0   48.30    3.75
   4  -2   0   53.33    3.76
   4  -2   0   56.10    3.75
   4   2   0   47.85    3.76
  -4   2   0   46.31    3.76
   4   2   0   45.95    3.73
  -4   2   0   54.37    3.72
  -4   2   0   51.42    3.72
  -4   2   0   51.85    3.74
   4   2   0   52.28    3.76
   4   2   0   49.32    3.72
  -6  -2   0  170.47   11.12
  -6  -2   0  153.74   11.15
   6  -2   0  165.03   11.09
  -6  -2   0  153.80   11.29
   6  -2   0  154.47   11.16
   6  -2   0  168.82   11.12
  -6  -2   0  152.40   11.13
   6  -2   0  159.21   11.12
   6  -2   0  162.71   11.11
  -6  -2   0  154.29   11.08
   6   2   0  154.59   11.11
   6   2   0  132.99   11.08
  -6   2   0  153.26   11.15
  -6   2   0  146.43   11.05
  -6   2   0  163.51   11.08
   6   2   0  143.65   11.13
  -6   2   0  140.43   11.13
  -6   2   0  162.20   11.11
   8  -2   0  249.57   16.97
   8  -2   0  238.78   17.05
  -8  -2   0  247.76   17.18
  -8  -2   0  247.34   16.92
   8  -2   0  239.05   16.95
  -8  -2   0  237.26   17.00
   8  -2   0  242.01   16.96
   8  -2   0  240.58   16.94
  -8  -2   0  237.72   16.99
  -8  -2   0  253.63   16.97
  -8   2   0  240.76   17.05
   8   2   0  225.12   16.93
  -8   2   0  219.62   16.94
   8   2   0  237.75   17.02
   8   2   0  211.31   16.93
  -8   2   0  233.83   16.95
   8   2   0  237.10   16.97
  -8   2   0  225.54   17.00
  -8   2   0  243.00   16.92
  -8   2   0  221.27   16.90
   8   2   0  252.91   16.96
 -10  -2   0   56.43    4.40
  10  -2   0   57.52    4.36
 -10  -2   0   62.70    4.36
 -10  -2   0   52.15    4.52
  10  -2   0   56.08    4.36
 -10  -2   0   64.21    4.74
  10  -2   0   57.05    4.34
  10  -2   0   57.40    4.60
 -10  -2   0   63.48    4.34
  10  -2   0   60.32    4.35
 -10   2   0   54.51    4.35
  10   2   0   68.33    4.36
  10   2   0   58.68    4.33
 -10   2   0   55.75    4.47
 -10   2   0   56.11    4.46
  10   2   0   54.04    4.31
 -10   2   0   51.96    4.27
 -12  -2   0    0.66    0.48
 -12  -2   0    0.28    0.52
 -12  -2   0    0.81    0.56
  12  -2   0    0.58    0.43
  12  -2   0   -0.03    0.52
  12  -2   0   -0.10    0.41
  12  -2   0    0.36    0.45
  12  -2   0   -0.75    0.81
 -12   2   0    0.04    0.35
  12   2   0    1.43    0.46
 -12   2   0   -0.69    0.65
  12   2   0    0.43    0.36
  12   2   0    0.92    0.52
 -12   2   0   -0.64    0.43
 -12   2   0    0.25    0.52
  12   2   0    0.63    0.39
  12   2   0   -1.07    0.83
  12   2   0    0.54    0.50
 -12   2   0    0.50    0.85
  14  -2   0    7.10    1.16
  14  -2   0    6.74    1.22
 -14  -2   0   11.53    2.27
 -14  -2   0    6.14    0.98
  14  -2   0    7.81    1.21
  14  -2   0    8.10    1.23
  14  -2   0    8.50    1.45
 -14  -2   0    6.19    1.32
 -14  -2   0    7.12    1.20
 -14   2   0    7.42    1.08
 -14   2   0    9.78    1.94
 -14   2   0    5.18    0.95
  14   2   0    7.82    1.21
 -14   2   0    5.06    0.91
  14   2   0    4.79    1.52
  14   2   0    7.09    1.33
  14   2   0    9.90    1.16
 -14   2   0    7.80    1.40
 -16  -2   0   27.25    2.83
  16  -2   0   30.58    2.77
 -16  -2   0   26.98    3.62
 -16  -2   0   30.96    2.73
  16  -2   0   29.52    2.73
  16  -2   0   28.44    3.00
  16  -2   0   32.75    3.56
 -16  -2   0   29.26    2.95
 -16   2   0   25.94    2.85
  16   2   0   33.31    3.05
 -16   2   0   30.43    2.79
 -16   2   0   36.04    3.40
  16   2   0   33.85    2.70
  16   2   0   36.76    2.78
 -16   2   0   32.41    3.03
 -18  -2   0   15.79    2.15
  18  -2   0   12.39    2.21
  18  -2   0   11.70    1.90
 -18  -2   0   12.96    1.82
  18  -2   0   14.22    1.67
  18  -2   0   14.28    1.88
 -18  -2   0   14.85    2.33
  18  -2   0   17.28    2.06
 -18  -2   0   13.77    2.15
 -18  -2   0   13.71    3.17
 -18   2   0   11.67    2.00
 -18   2   0   12.20    2.17
  18   2   0   18.84    2.25
  18   2   0   22.06    4.01
 -18   2   0   18.00    2.87
 -18   2   0   14.09    1.81
 -18   2   0   13.84    2.21
  20  -2   0    0.98    0.85
  20  -2   0    1.39    1.00
 -20  -2   0    1.40    1.26
  20  -2   0   -2.05    1.56
  20  -2   0    1.10    0.77
 -20  -2   0    1.63    1.03
 -20  -2   0    0.29    1.14
 -20  -2   0    0.44    0.80
 -20   2   0    0.57    0.80
  20   2   0    3.17    1.13
  20   2   0    1.94    0.92
 -20   2   0    0.87    1.39
 -20   2   0    0.59    1.07
 -20   2   0    1.03    0.98
 -20   2   0    2.44    1.67
  20   2   0    1.73    2.18
 -22  -2   0   37.92    3.79
  22  -2   0   27.92    3.92
 -22  -2   0   28.09    3.64
 -22  -2   0   38.68    3.98
 -22  -2   0   33.01    3.25
  22  -2   0   35.31    3.13
  22  -2   0   31.05    3.08
 -22   2   0   44.25    4.01
 -22   2   0   37.34    3.54
 -22   2   0   37.05    3.35
 -22   2   0   38.34    3.87
  22   2   0   40.38    3.32
 -24  -2   0   46.10    4.96
  24  -2   0   47.21    4.42
 -24  -2   0   46.67    4.54
  24  -2   0   57.95    4.47
  24  -2   0   51.07    4.97
 -24  -2   0   63.56    5.30
 -24  -2   0   60.67    5.52
  24   2   0   71.44    8.08
 -24   2   0   56.27    4.81
 -24   2   0   52.85    5.24
 -24   2   0   50.98    4.72
 -24   2   0   66.01    5.39
  26  -2   0   15.04    3.54
 -26  -2   0   14.90    2.88
 -26  -2   0   23.39    4.01
  26  -2   0   20.87    3.32
 -26  -2   0   16.56    2.52
 -26  -2   0   24.95    4.27
 -26   2   0   23.68    4.05
 -26   2   0   14.95    2.90
  28  -2   0   11.90    3.77
  28   2   0   13.86    4.57
 -28   2   0    0.82    1.43
 -28   2   0    4.69    2.30
   1  -3   0   16.67    1.15
   1  -3   0   16.50    1.16
  -1  -3   0   13.90    1.20
  -1  -3   0   15.38    1.18
  -1  -3   0   15.26    1.13
   1  -3   0   14.68    1.15
  -1  -3   0   14.52    1.19
  -1  -3   0   14.48    1.16
   1  -3   0   14.87    1.21
   1  -3   0   16.72    1.15
   1   3   0   14.97    1.13
  -1   3   0   16.54    1.15
  -1   3   0   14.30    1.19
  -1   3   0   15.93    1.11
   1   3   0   14.77    1.19
  -1   3   0   15.68    1.16
   1   3   0   13.96    1.12
  -1   3   0   14.72    1.16
   1   3   0   16.18    1.18
   1   3   0   17.65    1.17
  -1   3   0   15.40    1.14
   1   3   0   14.76    1.17
   3  -3   0    2.14    0.27
  -3  -3   0    2.69    0.50
  -3  -3   0    2.37    0.38
  -3  -3   0    1.79    0.32
   3  -3   0    2.16    0.42
  -3  -3   0    1.90    0.36
   3  -3   0    2.21    0.25
   3  -3   0    1.99    0.31
   3  -3   0    1.99    0.32
   3   3   0    2.60    0.37
  -3   3   0    1.73    0.35
   3   3   0    1.75    0.32
  -3   3   0    1.92    0.31
   3   3   0    2.36    0.40
  -3   3   0    2.07    0.28
  -3   3   0    1.86    0.34
  -3   3   0    2.00    0.27
  -5  -3   0  195.41   14.08
  -5  -3   0  212.43   14.06
  -5  -3   0  183.48   14.05
   5  -3   0  216.73   14.04
   5  -3   0  184.03   14.07
   5  -3   0  207.06   14.04
   5  -3   0  207.78   14.06
   5  -3   0  208.21   14.06
   5   3   0  201.05   14.08
   5   3   0  172.38   14.20
   5   3   0  198.63   14.06
  -5   3   0  187.57   14.10
  -5   3   0  198.08   14.03
   5   3   0  192.42   14.09
  -5   3   0  195.25   14.03
  -5   3   0  199.90   14.05
  -5   3   0  189.48   13.98
   5   3   0  194.94   14.03
   7  -3   0  144.21    9.55
   7  -3   0  141.95    9.51
  -7  -3   0  126.59    9.76
  -7  -3   0  123.50    9.49
  -7  -3   0  134.58    9.57
   7  -3   0  142.45    9.53
   7  -3   0  139.04    9.55
   7  -3   0  128.51    9.58
  -7  -3   0  118.42    9.57
  -7  -3   0  117.72    9.49
  -7  -3   0  142.56    9.54
   7   3   0  143.35    9.59
  -7   3   0  130.08    9.50
  -7   3   0  125.86    9.45
  -7   3   0  121.41    9.58
  -7   3   0  129.65    9.52
   7   3   0  132.05    9.53
  -7   3   0  136.98    9.49
   7   3   0  138.44    9.51
   7   3   0  130.53    9.55
   9  -3   0   63.06    4.63
   9  -3   0   70.74    4.68
   9  -3   0   58.97    4.80
   9  -3   0   57.02    4.66
  -9  -3   0   59.45    4.72
  -9  -3   0   65.53    5.04
  -9  -3   0   61.19    4.59
  -9  -3   0   71.25    4.67
  -9  -3   0   63.55    4.72
   9   3   0   65.42    4.68
   9   3   0   63.62    4.62
  -9   3   0   58.57    4.63
  -9   3   0   63.49    4.77
  -9   3   0   64.94    4.61
  -9   3   0   58.80    4.56
  -9   3   0   59.88    4.75
   9   3   0   65.58    4.69
  -9   3   0   52.80    4.61
   9   3   0   66.25    4.74
 -11  -3   0   40.07    2.93
  11  -3   0   33.30    2.96
  11  -3   0   38.49    2.95
 -11  -3   0   36.80    3.08
 -11  -3   0   41.84    2.98
  11  -3   0   38.36    3.00
 -11  -3   0   35.60    3.19
  11  -3   0   37.56    2.99
 -11  -3   0   37.91    3.42
 -11   3   0   32.88    3.10
 -11   3   0   31.58    2.95
  11   3   0   44.02    3.00
 -11   3   0   40.40    3.21
 -11   3   0   37.06    2.85
  11   3   0   43.17    2.93
 -11   3   0   38.35    2.91
  11   3   0   32.18    3.68
 -11   3   0   33.41    2.96
 -13  -3   0    6.87    1.11
  13  -3   0    5.84    0.83
 -13  -3   0    5.43    1.25
  13  -3   0    4.06    0.84
  13  -3   0    3.42    0.69
  13  -3   0    3.76    1.12
  13  -3   0    4.07    0.74
 -13  -3   0    3.64    0.80
 -13  -3   0    4.98    0.86
 -13   3   0    4.87    0.86
  13   3   0    5.45    0.94
  13   3   0    5.20    0.76
  13   3   0    3.54    1.37
 -13   3   0    2.99    0.73
  13   3   0    6.30    1.23
 -13   3   0    5.39    1.22
 -13   3   0    5.04    1.01
 -13   3   0    2.97    0.74
 -15  -3   0    5.87    1.57
  15  -3   0    7.30    0.99
  15  -3   0    5.18    1.33
  15  -3   0    5.04    0.87
 -15  -3   0    3.90    0.97
 -15  -3   0    4.20    0.94
  15  -3   0    5.20    0.88
 -15  -3   0    5.83    0.89
  15   3   0    6.01    1.10
 -15   3   0    5.54    0.95
 -15   3   0    6.07    1.02
 -15   3   0    6.45    1.33
 -15   3   0    4.06    0.87
  15   3   0    6.86    1.14
 -15   3   0    5.79    1.18
  15   3   0    4.13    1.67
 -17  -3   0    0.32    1.29
  17  -3   0    1.77    0.70
 -17  -3   0    0.89    0.67
 -17  -3   0    0.79    0.84
 -17  -3   0   -0.06    0.87
  17  -3   0    0.96    0.72
  17  -3   0    1.33    0.71
  17  -3   0    0.30    0.65
  17  -3   0    0.75    1.25
 -17  -3   0    1.21    0.88
 -17   3   0    0.89    0.81
  17   3   0    2.49    0.73
  17   3   0    2.48    1.03
 -17   3   0    0.15    0.74
  17   3   0    2.34    0.66
 -17   3   0    0.56    1.10
  17   3   0    0.88    0.84
  17   3   0    1.92    1.67
 -19  -3   0    1.81    0.77
  19  -3   0    1.35    0.80
  19  -3   0    1.62    0.78
 -19  -3   0    0.97    1.06
 -19  -3   0    1.70    1.03
 -19  -3   0    3.93    1.89
 -19  -3   0   -0.05    1.10
  19  -3   0    0.44    0.82
  19  -3   0    2.00    0.89
  19  -3   0    0.71    1.57
 -19   3   0    2.37    1.53
  19   3   0    2.09    1.06
 -19   3   0    3.68    1.45
 -19   3   0    1.83    0.75
  19   3   0    1.06    1.99
  19   3   0    3.80    1.16
  19   3   0    4.41    1.00
 -19   3   0    0.01    0.89
 -19   3   0    1.04    0.96
 -21  -3   0   15.94    2.70
  21  -3   0   13.21    1.79
  21  -3   0   11.68    2.25
 -21  -3   0   11.82    1.89
  21  -3   0   10.46    2.34
 -21  -3   0   12.65    1.94
 -21  -3   0   14.09    1.90
 -21   3   0   12.06    1.96
 -21   3   0   15.67    2.68
  21   3   0   16.73    3.29
 -21   3   0   18.43    2.89
 -21   3   0   14.49    2.41
  23  -3   0   33.47    3.02
 -23  -3   0   40.24    4.21
 -23  -3   0   39.12    4.05
 -23  -3   0   31.89    3.66
 -23  -3   0   29.86    3.12
 -23   3   0   33.38    3.89
 -23   3   0   29.89    3.52
 -25  -3   0   22.83    3.96
 -25  -3   0   15.31    2.35
  25  -3   0   16.08    2.23
 -25  -3   0   15.01    2.36
 -25  -3   0   19.79    3.78
  25  -3   0   10.52    3.01
  25  -3   0   18.39    2.25
 -25   3   0   23.48    3.66
 -25   3   0   17.77    2.78
 -25   3   0   19.42    3.36
 -27  -3   0    8.29    2.33
 -27  -3   0    7.19    1.47
 -27  -3   0   10.83    2.49
  27  -3   0   12.29    2.20
 -27   3   0   10.39    2.26
 -27   3   0    6.30    1.74
   0  -4   0  134.97   10.09
   0  -4   0  145.04   10.12
   0  -4   0  149.85   10.16
   0  -4   0  138.34   10.20
   0  -4   0  156.82   10.16
   0  -4   0  133.72   10.17
   0   4   0  135.02   10.15
   0   4   0  140.77   10.17
   0   4   0  141.00   10.16
   0   4   0  145.51   10.18
   0   4   0  138.63   10.12
   0   4   0  149.02   10.10
  -2  -4   0   14.29    1.12
   2  -4   0   14.90    1.03
   2  -4   0   15.16    1.10
  -2  -4   0   13.39    1.17
  -2  -4   0   12.25    1.19
  -2  -4   0   14.52    1.16
   2  -4   0   15.00    1.10
  -2  -4   0   12.33    1.08
   2  -4   0   14.43    1.11
   2  -4   0   14.11    1.18
   2  -4   0   14.16    1.09
  -2   4   0   13.45    1.09
   2   4   0   13.83    1.11
  -2   4   0   15.23    1.10
   2   4   0   16.07    1.17
  -2   4   0   14.50    1.11
  -2   4   0   14.25    1.04
   2   4   0   13.62    1.15
   2   4   0   13.71    1.12
  -2   4   0   13.59    1.18
   2   4   0   13.19    1.04
   2   4   0   13.02    1.07
  -2   4   0   15.07    1.10
   4  -4   0   99.53    6.65
   4  -4   0   99.43    6.72
  -4  -4   0  100.63    6.75
  -4  -4   0   84.44    6.79
   4  -4   0  100.11    6.73
   4  -4   0   89.91    6.76
  -4  -4   0   81.19    6.73
  -4  -4   0   87.23    6.78
   4  -4   0   97.31    6.68
   4   4   0   97.63    6.78
   4   4   0   98.69    6.83
   4   4   0   80.46    6.70
  -4   4   0   94.33    6.68
   4   4   0   96.45    6.65
  -4   4   0   93.98    6.72
   4   4   0   92.96    6.74
  -4   4   0   91.07    6.67
  -4   4   0   95.44    6.80
  -4   4   0   93.43    6.71
   6  -4   0  310.02   21.78
   6  -4   0  312.85   21.77
   6  -4   0  320.37   21.79
   6  -4   0  338.52   21.77
  -6  -4   0  294.08   21.78
   6  -4   0  297.56   21.80
  -6  -4   0  288.68   21.86
  -6  -4   0  328.89   21.77
  -6  -4   0  297.62   21.81
   6   4   0  282.98   21.77
  -6   4   0  303.59   21.75
  -6   4   0  290.28   21.85
   6   4   0  316.21   21.99
   6   4   0  306.74   21.82
   6   4   0  303.06   21.80
  -6   4   0  295.59   21.69
   6   4   0  314.73   21.74
  -6   4   0  304.73   21.78
  -6   4   0  303.17   21.75
   8  -4   0  189.72   13.69
  -8  -4   0  185.31   13.64
  -8  -4   0  182.37   13.71
   8  -4   0  179.54   13.75
   8  -4   0  210.78   13.67
  -8  -4   0  195.37   13.77
   8  -4   0  192.82   13.71
   8  -4   0  206.96   13.66
  -8  -4   0  185.37   13.64
   8   4   0  178.66   13.96
  -8   4   0  183.86   13.56
  -8   4   0  196.63   13.63
  -8   4   0  183.21   13.75
  -8   4   0  181.68   13.55
  -8   4   0  181.01   13.66
   8   4   0  215.21   13.64
  -8   4   0  191.02   13.64
   8   4   0  195.71   13.73
   8   4   0  180.46   13.69
   8   4   0  194.01   13.67
 -10  -4   0    1.82    0.59
 -10  -4   0    2.98    0.56
  10  -4   0    2.17    0.65
  10  -4   0    2.10    0.49
 -10  -4   0    3.33    0.94
  10  -4   0    1.75    0.73
  10  -4   0    2.43    0.48
 -10  -4   0    2.25    0.73
 -10   4   0    3.20    0.49
  10   4   0    3.44    0.66
 -10   4   0    2.04    0.38
 -10   4   0    2.73    0.37
 -10   4   0    1.73    0.47
 -10   4   0    2.00    0.76
  10   4   0    2.72    0.49
  10   4   0    2.24    0.46
 -10   4   0    1.52    0.48
  12  -4   0   76.88    5.62
  12  -4   0   70.10    5.79
  12  -4   0   64.59    5.63
  12  -4   0   76.23    5.61
 -12  -4   0   74.99    5.52
 -12  -4   0   70.83    5.69
  12  -4   0   79.65    5.62
 -12  -4   0   67.23    5.70
 -12  -4   0   76.61    6.02
 -12  -4   0   81.17    5.58
 -12   4   0   70.26    5.57
 -12   4   0   76.39    5.53
 -12   4   0   69.00    5.58
 -12   4   0   71.21    5.46
  12   4   0   84.55    5.62
  12   4   0   88.80    6.53
 -12   4   0   62.71    5.90
  12   4   0   84.87    5.56
 -14  -4   0   48.35    4.19
 -14  -4   0   51.30    3.97
 -14  -4   0   54.97    4.64
 -14  -4   0   45.24    4.16
 -14  -4   0   56.88    4.00
  14  -4   0   50.51    4.41
  14  -4   0   50.51    4.07
  14  -4   0   49.02    4.00
 -14   4   0   44.32    4.02
 -14   4   0   46.13    3.86
 -14   4   0   48.87    4.05
 -14   4   0   56.12    4.34
  14   4   0   62.36    5.24
 -14   4   0   53.08    4.31
  14   4   0   57.04    4.07
 -16  -4   0   25.57    3.44
  16  -4   0   29.93    3.25
  16  -4   0   25.85    3.45
  16  -4   0   26.34    2.45
  16  -4   0   23.65    2.53
  16  -4   0   25.84    2.45
 -16  -4   0   28.21    2.76
 -16  -4   0   26.61    2.79
 -16  -4   0   30.92    2.41
 -16   4   0   24.02    2.55
 -16   4   0   27.01    2.28
 -16   4   0   32.31    2.91
 -16   4   0   24.03    2.57
 -16   4   0   25.77    3.09
 -18  -4   0    2.22    1.11
 -18  -4   0    3.98    1.00
  18  -4   0    2.76    0.89
 -18  -4   0    2.78    1.68
 -18  -4   0    3.24    0.79
  18  -4   0    2.67    0.80
  18  -4   0    2.57    1.45
  18  -4   0    2.40    0.91
 -18  -4   0    1.39    1.08
  18  -4   0    4.16    0.92
  18   4   0    5.00    1.19
  18   4   0    4.07    0.87
  18   4   0    6.87    2.53
 -18   4   0    4.06    1.35
 -18   4   0    2.28    0.94
 -18   4   0    1.45    0.95
  20  -4   0   17.63    2.01
  20  -4   0   15.22    3.49
 -20  -4   0   18.41    2.00
 -20  -4   0   15.61    2.87
  20  -4   0   14.27    2.26
 -20  -4   0   20.05    2.87
 -20  -4   0   17.12    2.28
 -20   4   0   18.78    2.58
 -20   4   0   17.95    1.99
 -20   4   0   15.61    2.39
 -22  -4   0   31.66    3.78
 -22  -4   0   28.18    3.63
 -22  -4   0   25.61    2.66
  22  -4   0   21.74    3.03
 -22  -4   0   25.36    3.16
  22  -4   0   27.85    2.60
 -22   4   0   33.28    3.75
 -22   4   0   26.40    3.15
 -22   4   0   29.96    3.43
 -22   4   0   25.61    2.73
 -24  -4   0    0.50    0.91
 -24  -4   0   -0.03    1.63
  24  -4   0    0.89    0.91
 -24  -4   0    1.35    1.58
  24  -4   0   -2.52    1.78
 -24  -4   0    0.83    1.67
  24  -4   0    1.26    1.27
 -24   4   0   -0.63    1.25
 -24   4   0    0.68    0.83
 -24   4   0    0.75    0.86
 -24   4   0   -0.03    1.42
 -24   4   0    2.57    2.32
  24   4   0    1.42    1.42
 -26  -4   0    4.99    1.22
  26  -4   0    8.44    1.36
 -26  -4   0    7.59    2.19
  26  -4   0    2.49    2.28
 -26  -4   0    7.14    2.24
 -26   4   0    5.23    1.59
 -26   4   0    8.07    1.95
  28  -4   0   57.57    7.51
 -28  -4   0   44.70    4.58
  28  -4   0   59.25    4.65
 -28   4   0   48.66    5.10
 -28   4   0   70.06    6.42
  -1  -5   0  116.23    8.54
   1  -5   0  131.42    8.61
   1  -5   0  121.70    8.59
   1  -5   0  124.86    8.57
  -1  -5   0  108.85    8.64
   1  -5   0  115.96    8.60
   1  -5   0  116.29    8.66
  -1  -5   0  126.69    8.62
  -1  -5   0  113.04    8.65
  -1  -5   0  116.26    8.54
  -1   5   0  118.59    8.57
   1   5   0  115.63    8.60
   1   5   0  131.83    8.61
  -1   5   0  138.09    8.61
   1   5   0  121.82    8.55
   1   5   0  120.16    8.62
   1   5   0  114.75    8.62
   1   5   0  116.93    8.54
  -1   5   0  113.14    8.60
  -1   5   0  118.19    8.58
  -1   5   0  124.69    8.65
  -1   5   0  116.21    8.52
  -3  -5   0   34.88    2.58
  -3  -5   0   31.79    2.60
  -3  -5   0   30.58    2.49
   3  -5   0   35.80    2.48
   3  -5   0   31.61    2.44
  -3  -5   0   31.66    2.57
  -3  -5   0   34.01    2.51
   3  -5   0   31.55    2.56
   3  -5   0   33.58    2.41
   3  -5   0   36.68    2.48
   3  -5   0   35.54    2.50
  -3   5   0   33.57    2.42
   3   5   0   32.75    2.54
  -3   5   0   34.63    2.59
   3   5   0   34.46    2.49
   3   5   0   31.28    2.40
  -3   5   0   33.50    2.49
  -3   5   0   31.36    2.46
   3   5   0   33.41    2.51
   3   5   0   36.31    2.57
   3   5   0   31.89    2.45
  -3   5   0   33.56    2.48
   5  -5   0  209.40   14.13
  -5  -5   0  193.13   14.20
  -5  -5   0  183.99   14.25
  -5  -5   0  185.65   14.21
   5  -5   0  213.65   14.09
   5  -5   0  195.20   14.22
   5  -5   0  217.91   14.18
  -5  -5   0  209.29   14.30
   5  -5   0  212.44   14.18
   5   5   0  204.07   14.09
  -5   5   0  198.30   14.16
   5   5   0  174.42   14.15
   5   5   0  184.93   14.22
  -5   5   0  196.44   14.12
  -5   5   0  196.55   14.17
  -5   5   0  202.12   14.27
  -5   5   0  199.34   14.11
   5   5   0  213.49   14.31
   5   5   0  178.23   14.18
   7  -5   0    3.57    0.61
  -7  -5   0    2.81    0.62
  -7  -5   0    3.70    0.57
   7  -5   0    3.86    0.86
   7  -5   0    3.59    0.64
  -7  -5   0    3.59    0.58
   7  -5   0    4.21    0.58
  -7  -5   0    3.09    0.62
  -7  -5   0    2.60    0.48
   7  -5   0    3.44    0.60
  -7   5   0    3.98    0.64
   7   5   0    4.03    0.51
  -7   5   0    2.48    0.48
   7   5   0    2.78    0.51
   7   5   0    4.59    0.75
  -7   5   0    3.96    0.68
  -7   5   0    4.40    0.74
   7   5   0    2.72    0.70
  -7   5   0    3.79    0.58
   9  -5   0  237.56   16.54
  -9  -5   0  196.06   16.50
   9  -5   0  246.73   16.59
   9  -5   0  227.77   16.59
   9  -5   0  244.92   16.57
  -9  -5   0  265.81   16.56
   9  -5   0  259.65   16.56
  -9  -5   0  223.71   16.53
   9   5   0  235.70   16.60
  -9   5   0  203.82   16.50
   9   5   0  232.36   16.55
  -9   5   0  214.24   16.42
  -9   5   0  228.65   16.51
  -9   5   0  196.29   16.53
   9   5   0  231.51   16.61
   9   5   0  264.67   16.51
  -9   5   0  217.28   16.66
  11  -5   0  280.41   20.58
 -11  -5   0  270.77   20.50
  11  -5   0  295.82   20.58
  11  -5   0  272.18   20.63
  11  -5   0  302.59   20.58
 -11  -5   0  288.63   20.65
  11  -5   0  288.25   20.80
 -11  -5   0  305.38   20.96
 -11  -5   0  336.48   20.58
 -11  -5   0  260.55   20.67
 -11   5   0  272.40   20.44
 -11   5   0  289.03   20.51
  11   5   0  315.27   20.59
 -11   5   0  280.39   20.53
 -11   5   0  268.26   20.42
 -11   5   0  268.40   20.55
 -13  -5   0  126.16    9.72
  13  -5   0  140.55    9.62
  13  -5   0  126.57    9.72
 -13  -5   0  130.93    9.49
  13  -5   0  114.03    9.56
 -13  -5   0  144.56   10.04
 -13  -5   0  131.95    9.70
  13  -5   0  127.78    9.56
  13  -5   0  125.69    9.72
 -13  -5   0  150.28    9.57
 -13   5   0  122.90    9.57
 -13   5   0  129.78    9.41
  13   5   0  147.22    9.60
 -13   5   0  124.31    9.42
  13   5   0  130.41    9.56
 -13   5   0  133.11    9.52
 -13   5   0  119.38    9.54
 -13   5   0  131.23    9.78
 -15  -5   0    2.05    1.27
  15  -5   0    0.59    0.80
  15  -5   0    2.19    0.70
  15  -5   0    0.52    0.54
 -15  -5   0   -0.29    0.81
 -15  -5   0    1.22    0.58
  15  -5   0   -0.56    1.01
 -15  -5   0   -0.28    0.75
 -15   5   0    0.11    0.41
  15   5   0    1.96    0.87
  15   5   0    1.68    0.55
 -15   5   0    0.83    0.46
 -15   5   0    0.37    1.00
  15   5   0    2.04    0.91
  15   5   0    2.34    0.70
 -15   5   0    0.74    0.65
 -15   5   0    0.04    0.67
  17  -5   0   44.68    3.68
 -17  -5   0   46.25    3.44
 -17  -5   0   46.84    3.95
  17  -5   0   40.69    3.56
  17  -5   0   42.88    4.17
 -17  -5   0   40.45    3.45
  17  -5   0   36.98    3.49
  17  -5   0   38.91    3.51
 -17  -5   0   38.83    4.43
 -17  -5   0   42.53    3.87
 -17   5   0   45.10    3.61
 -17   5   0   39.95    3.30
 -17   5   0   49.38    4.05
 -17   5   0   41.89    3.29
 -17   5   0   37.61    3.59
  19  -5   0   62.35    5.46
  19  -5   0   71.66    6.05
  19  -5   0   68.43    5.67
 -19  -5   0   66.75    5.33
 -19  -5   0   72.66    5.79
  19  -5   0   58.70    5.23
 -19  -5   0   66.98    5.71
 -19  -5   0   68.74    5.21
 -19   5   0   66.17    5.46
 -19   5   0   67.80    5.45
  19   5   0   78.57    5.22
 -19   5   0   62.72    5.09
  21  -5   0    9.48    1.82
  21  -5   0    7.56    1.58
 -21  -5   0   11.50    1.92
 -21  -5   0    9.00    1.68
  21  -5   0   10.57    2.25
 -21  -5   0    8.63    1.56
 -21  -5   0   10.28    1.82
  21   5   0   13.45    1.76
 -21   5   0    9.88    1.63
 -21   5   0    9.51    1.60
 -21   5   0    7.84    1.68
 -21   5   0   14.32    2.20
 -21   5   0   10.31    1.59
  23  -5   0   19.27    2.27
  23  -5   0   13.29    2.66
 -23  -5   0   26.49    3.76
 -23  -5   0   18.60    2.86
  23  -5   0   14.81    2.76
 -23  -5   0   26.52    3.72
 -23  -5   0   18.09    2.19
 -23   5   0   17.27    2.88
 -23   5   0   19.10    2.16
 -23   5   0   22.20    3.16
 -23   5   0   18.75    2.26
 -25  -5   0   80.41    6.19
  25  -5   0   77.58    6.14
 -25  -5   0   76.40    6.60
 -25   5   0   90.58    6.73
 -25   5   0   74.71    6.17
 -27  -5   0   40.22    4.22
  27  -5   0   51.37    6.52
  27  -5   0   48.86    4.25
 -27   5   0   53.74    5.01
 -27   5   0   64.28    5.71
   0  -6   0  220.56   16.97
   0  -6   0  261.43   16.95
   0  -6   0  222.70   17.01
   0  -6   0  237.19   16.95
   0  -6   0  260.09   16.90
   0  -6   0  214.85   16.85
   0   6   0  229.92   16.86
   0   6   0  236.99   16.95
   0   6   0  249.12   16.94
   0   6   0  241.84   16.98
   0   6   0  231.61   16.96
   0   6   0  246.74   16.90
  -2  -6   0    6.01    0.48
   2  -6   0    5.86    0.61
  -2  -6   0    5.78    0.68
  -2  -6   0    4.39    0.78
   2  -6   0    6.23    0.59
   2  -6   0    5.85    0.56
   2  -6   0    5.30    0.78
  -2  -6   0    5.10    0.75
  -2  -6   0    5.62    0.63
  -2  -6   0    5.81    0.52
   2  -6   0    5.07    0.61
  -2   6   0    4.99    0.56
  -2   6   0    4.66    0.44
   2   6   0    4.43    0.48
   2   6   0    5.33    0.67
   2   6   0    5.47    0.64
   2   6   0    5.29    0.51
  -2   6   0    5.13    0.71
   2   6   0    5.12    0.61
  -2   6   0    5.23    0.62
  -2   6   0    4.51    0.60
   2   6   0    5.20    0.67
  -2   6   0    6.46    0.61
   4  -6   0  153.00   10.34
   4  -6   0  141.20   10.39
  -4  -6   0  160.66   10.36
   4  -6   0  127.70   10.25
   4  -6   0  153.76   10.32
  -4  -6   0  146.48   10.44
   4  -6   0  156.54   10.31
  -4  -6   0  145.13   10.46
   4  -6   0  144.37   10.24
  -4  -6   0  134.22   10.33
  -4  -6   0  130.38   10.41
   4   6   0  156.52   10.35
  -4   6   0  140.07   10.31
  -4   6   0  143.26   10.25
   4   6   0  143.25   10.37
   4   6   0  148.66   10.31
  -4   6   0  143.10   10.41
  -4   6   0  135.37   10.31
   4   6   0  136.42   10.28
   4   6   0  140.82   10.39
   4   6   0  138.43   10.23
  -4   6   0  146.28   10.29
  -6  -6   0  308.04   23.02
   6  -6   0  340.12   22.90
   6  -6   0  329.69   22.83
   6  -6   0  299.83   22.93
  -6  -6   0  300.16   23.00
  -6  -6   0  335.22   22.93
  -6  -6   0  333.53   22.96
   6  -6   0  331.55   22.78
   6  -6   0  332.66   22.90
  -6   6   0  311.80   22.81
   6   6   0  320.65   22.95
  -6   6   0  315.10   22.87
   6   6   0  313.11   22.87
  -6   6   0  307.44   22.83
  -6   6   0  319.25   22.88
   6   6   0  323.86   22.91
   6   6   0  326.91   22.79
   6   6   0  334.87   23.03
  -6   6   0  318.13   23.00
   8  -6   0  251.35   17.63
  -8  -6   0  231.39   17.66
   8  -6   0  269.26   17.62
  -8  -6   0  234.97   17.60
   8  -6   0  260.31   17.59
   8  -6   0  269.33   17.56
   8  -6   0  258.18   17.60
  -8  -6   0  228.80   17.70
  -8   6   0  240.99   17.53
   8   6   0  207.13   17.79
  -8   6   0  237.83   17.48
  -8   6   0  258.77   17.57
   8   6   0  215.86   17.60
   8   6   0  259.47   17.50
  -8   6   0  240.95   17.64
   8   6   0  266.99   17.66
  -8   6   0  238.17   17.72
   8   6   0  252.03   17.89
 -10  -6   0   49.19    3.35
 -10  -6   0   40.20    3.59
 -10  -6   0   42.78    3.33
 -10  -6   0   39.83    3.32
  10  -6   0   46.84    3.39
 -10  -6   0   39.20    3.87
  10  -6   0   44.26    3.34
  10  -6   0   42.42    3.48
 -10  -6   0   37.94    3.49
  10  -6   0   49.25    3.34
  10  -6   0   47.01    3.46
 -10  -6   0   42.37    3.48
 -10   6   0   45.41    3.32
 -10   6   0   39.67    3.36
  10   6   0   41.05    3.46
 -10   6   0   42.15    3.31
  10   6   0   49.57    4.00
  10   6   0   44.61    3.35
 -10   6   0   41.09    3.58
 -10   6   0   40.36    3.19
 -12  -6   0   16.27    1.51
  12  -6   0   16.57    1.52
 -12  -6   0   12.19    1.91
  12  -6   0   13.06    1.51
  12  -6   0   13.57    1.47
  12  -6   0   12.91    1.93
 -12  -6   0   14.08    1.41
 -12  -6   0   15.71    1.42
 -12  -6   0   17.55    2.39
  12  -6   0   15.30    1.78
 -12  -6   0   11.23    1.79
 -12   6   0   12.84    1.49
 -12   6   0   12.97    1.57
 -12   6   0   13.71    1.28
  12   6   0   16.57    1.53
 -12   6   0   14.46    1.93
 -12   6   0   14.00    1.27
 -12   6   0   15.74    1.48
  12   6   0   20.25    2.75
 -14  -6   0  123.68    9.37
 -14  -6   0  117.80    8.67
  14  -6   0  110.45    8.46
  14  -6   0  113.64    8.45
  14  -6   0  110.48    8.61
  14  -6   0  121.82    8.47
  14  -6   0  111.33    8.42
 -14  -6   0  102.58    8.57
 -14   6   0  114.39    8.37
 -14   6   0  111.49    8.25
 -14   6   0   97.10    8.38
 -14   6   0  111.21    8.44
 -14   6   0  112.74    8.24
 -14   6   0  120.14    8.74
  14   6   0  135.11    8.46
  16  -6   0   63.23    5.54
  16  -6   0   61.28    5.19
 -16  -6   0   66.49    5.45
 -16  -6   0   68.52    5.06
  16  -6   0   63.75    5.13
  16  -6   0   57.58    5.84
  16  -6   0   62.37    5.18
 -16  -6   0   67.56    5.50
 -16  -6   0   72.58    5.08
 -16  -6   0   69.81    5.85
  16   6   0   78.21    5.05
 -16   6   0   63.99    5.21
 -16   6   0   65.71    5.10
 -16   6   0   64.00    5.18
 -16   6   0   62.17    4.92
 -16   6   0   67.34    4.93
 -16   6   0   71.62    5.60
  18  -6   0    1.37    0.99
  18  -6   0    0.14    1.39
 -18  -6   0    2.00    0.87
 -18  -6   0    4.74    1.77
  18  -6   0    2.05    0.80
 -18  -6   0    1.01    0.68
  18  -6   0    1.66    0.85
 -18  -6   0    0.46    1.12
  18  -6   0    2.15    0.76
 -18  -6   0   -0.93    1.10
  18   6   0    2.56    0.76
 -18   6   0   -0.22    0.90
 -18   6   0    2.46    1.42
 -18   6   0    0.50    0.56
 -18   6   0    1.36    0.60
  18   6   0    4.36    2.07
  18   6   0    2.57    1.16
 -18   6   0    1.29    0.88
 -20  -6   0   15.77    2.08
 -20  -6   0    9.73    1.88
 -20  -6   0   10.80    1.86
  20  -6   0    9.76    1.96
  20  -6   0   13.73    2.28
 -20  -6   0   10.66    1.66
 -20   6   0   11.96    1.65
 -20   6   0   14.69    2.32
 -20   6   0   10.28    1.72
 -20   6   0   13.40    2.41
  22  -6   0   53.00    5.54
  22  -6   0   49.33    4.32
 -22  -6   0   52.60    4.49
 -22  -6   0   49.82    4.20
 -22   6   0   49.97    4.19
 -22   6   0   52.05    4.22
 -22   6   0   59.43    4.85
 -22   6   0   54.03    4.74
 -24  -6   0   15.45    3.00
 -24  -6   0   22.28    2.33
  24  -6   0   14.85    2.81
  24  -6   0   20.84    3.10
  24  -6   0   22.26    2.48
 -24   6   0   27.26    3.64
 -24   6   0   23.67    3.28
 -24   6   0   17.75    2.33
 -26  -6   0   -0.09    2.16
 -26  -6   0   -0.84    0.68
 -26  -6   0    0.48    2.10
  26  -6   0   -2.15    1.96
 -26  -6   0   -1.11    0.93
  26  -6   0    0.82    1.06
 -26   6   0    0.85    1.67
 -26   6   0    0.49    0.69
 -26   6   0   -1.51    1.51
  26   6   0   -0.32    0.62
 -28  -6   0   24.19    2.71
  28  -6   0   16.30    3.43
 -28   6   0   31.31    3.90
  28   6   0   39.88    9.13
   1  -7   0   14.09    1.08
   1  -7   0   13.05    1.01
  -1  -7   0   11.87    1.25
  -1  -7   0   11.26    0.97
   1  -7   0   11.75    1.26
  -1  -7   0   12.45    1.11
  -1  -7   0   10.78    1.22
  -1  -7   0   13.92    1.11
   1  -7   0   11.23    1.13
  -1  -7   0   12.89    0.95
   1  -7   0   14.39    1.10
  -1   7   0   12.86    0.92
   1   7   0   11.31    0.99
   1   7   0   11.28    1.11
  -1   7   0   13.71    1.11
  -1   7   0   11.66    1.02
   1   7   0   12.13    1.12
   1   7   0   11.47    1.09
  -1   7   0   11.53    1.09
   1   7   0   12.76    1.10
  -1   7   0   12.01    1.16
  -1   7   0   12.57    1.07
   1   7   0   12.35    0.95
   3  -7   0    7.04    0.78
  -3  -7   0    6.97    0.72
  -3  -7   0    7.26    0.81
   3  -7   0    7.04    0.75
  -3  -7   0    8.18    0.88
  -3  -7   0    6.05    0.94
   3  -7   0    8.54    0.75
  -3  -7   0    6.92    1.03
   3  -7   0    7.06    0.74
   3  -7   0    7.60    0.99
  -3   7   0    5.97    0.79
  -3   7   0    6.96    0.92
   3   7   0    7.42    0.68
   3   7   0    8.51    0.88
   3   7   0    7.99    0.82
   3   7   0    6.53    0.62
   3   7   0    7.14    0.87
  -3   7   0    5.66    0.60
  -3   7   0    6.47    0.78
   3   7   0    8.07    0.76
  -3   7   0    7.73    0.78
   5  -7   0   10.11    1.17
   5  -7   0    9.71    0.87
  -5  -7   0    9.50    1.05
   5  -7   0   10.02    0.98
   5  -7   0   11.26    0.96
   5  -7   0   10.28    0.96
  -5  -7   0    8.65    1.19
  -5  -7   0    9.38    1.09
   5  -7   0    9.60    0.82
  -5  -7   0   11.12    1.24
   5   7   0    9.80    0.80
   5   7   0    8.06    1.20
  -5   7   0    9.71    0.87
  -5   7   0   10.55    0.99
   5   7   0   11.99    1.20
  -5   7   0    8.90    1.16
   5   7   0   10.31    0.93
  -5   7   0    9.30    0.93
  -5   7   0    8.77    0.98
   7  -7   0   10.31    0.84
   7  -7   0    8.97    0.89
   7  -7   0   10.18    1.25
  -7  -7   0    9.19    1.65
  -7  -7   0   10.30    1.30
  -7  -7   0    9.33    1.13
   7  -7   0    9.78    1.05
   7  -7   0   10.53    1.01
  -7  -7   0    7.68    1.26
  -7   7   0    9.92    0.93
  -7   7   0    9.12    1.02
   7   7   0    7.28    1.58
   7   7   0    9.36    1.12
   7   7   0   11.64    0.82
   7   7   0   10.71    1.01
   7   7   0    8.18    1.13
  -7   7   0    8.43    0.94
   9  -7   0    8.69    1.27
  -9  -7   0    6.49    1.23
   9  -7   0    8.82    1.06
   9  -7   0    9.34    0.94
  -9  -7   0    7.77    1.51
  -9  -7   0    7.13    1.38
   9  -7   0    9.21    1.08
  -9  -7   0    8.92    1.28
   9   7   0    9.96    1.17
  -9   7   0    7.24    1.09
   9   7   0    7.53    1.20
  -9   7   0    7.44    1.36
  -9   7   0    7.39    0.94
  -9   7   0    8.33    0.88
   9   7   0   10.11    1.04
  11  -7   0   47.76    3.53
  11  -7   0   44.80    3.64
  11  -7   0   46.27    3.49
 -11  -7   0   40.10    3.48
  11  -7   0   42.21    3.65
 -11  -7   0   46.73    3.52
 -11  -7   0   43.88    3.75
 -11  -7   0   52.24    3.51
 -11  -7   0   41.70    4.08
  11  -7   0   44.93    3.55
 -11  -7   0   43.59    3.84
 -11  -7   0   47.69    3.73
  11   7   0   44.08    3.50
 -11   7   0   43.09    3.47
 -11   7   0   42.86    3.55
 -11   7   0   46.76    3.50
  11   7   0   52.56    4.24
 -11   7   0   45.48    3.81
 -11   7   0   42.37    3.35
 -13  -7   0   48.38    3.76
 -13  -7   0   50.05    3.96
 -13  -7   0   55.01    3.80
 -13  -7   0   53.14    4.56
  13  -7   0   44.51    3.94
  13  -7   0   47.64    3.87
 -13  -7   0   47.60    4.11
  13  -7   0   49.54    3.81
  13  -7   0   47.72    3.82
 -13  -7   0   47.64    4.19
 -13  -7   0   44.53    3.97
  13  -7   0   44.13    4.03
  13   7   0   58.22    4.06
 -13   7   0   49.75    4.24
  13   7   0   47.63    3.79
  13   7   0   54.61    3.85
 -13   7   0   42.34    3.61
 -13   7   0   45.77    3.85
 -13   7   0   51.51    3.79
 -13   7   0   45.38    3.78
 -13   7   0   47.61    3.61
  15  -7   0    5.37    1.13
 -15  -7   0    3.60    1.10
 -15  -7   0    6.49    1.61
  15  -7   0    4.47    0.84
 -15  -7   0    3.60    1.19
  15  -7   0    3.99    0.88
 -15  -7   0    5.99    1.05
  15  -7   0    3.72    1.23
  15  -7   0    4.43    0.83
 -15  -7   0    5.70    0.88
 -15  -7   0    7.47    1.40
 -15   7   0    5.98    0.89
 -15   7   0    5.62    1.02
  15   7   0    6.09    1.18
 -15   7   0    7.03    1.39
  15   7   0    8.76    1.86
 -15   7   0    7.99    1.35
  15   7   0    8.51    1.99
 -15   7   0    5.83    0.94
 -15   7   0    3.46    0.86
  15   7   0    7.86    1.29
 -17  -7   0   10.47    1.70
  17  -7   0    8.75    1.86
  17  -7   0    7.83    1.55
 -17  -7   0   13.08    1.50
  17  -7   0    9.85    1.71
 -17  -7   0   10.54    1.69
  17  -7   0    8.79    1.68
 -17  -7   0    8.69    1.55
 -17  -7   0   10.80    2.13
 -17  -7   0   10.20    1.47
  17  -7   0    9.67    1.70
 -17   7   0    9.88    1.23
 -17   7   0    9.87    1.27
 -17   7   0    9.54    1.77
 -17   7   0    9.96    1.90
 -17   7   0   12.34    2.54
 -17   7   0   10.60    1.70
 -19  -7   0   10.45    1.68
  19  -7   0    6.63    1.33
 -19  -7   0    9.96    1.49
  19  -7   0    9.78    1.86
  19  -7   0    9.47    1.96
 -19  -7   0    8.20    1.72
 -19  -7   0    7.18    1.70
 -19   7   0    7.12    1.35
 -19   7   0    7.60    1.43
 -19   7   0    8.74    1.38
 -19   7   0    9.11    1.35
 -19   7   0   12.63    2.13
 -21  -7   0    1.50    1.67
 -21  -7   0    1.40    0.76
  21  -7   0    2.00    1.08
 -21  -7   0    1.10    1.00
 -21  -7   0    0.43    1.51
 -21  -7   0    1.47    1.08
  21  -7   0    1.90    1.70
  21  -7   0    0.40    0.95
 -21   7   0    0.86    1.87
 -21   7   0    1.08    0.71
 -21   7   0   -1.58    1.12
  21   7   0    2.31    1.37
 -21   7   0    0.79    1.18
  21   7   0    2.34    0.89
  23  -7   0   -0.11    1.18
  23  -7   0    3.79    1.20
 -23  -7   0    0.75    1.29
 -23  -7   0    2.15    1.07
 -23  -7   0    2.03    1.95
  23  -7   0    1.13    1.97
 -23  -7   0    2.08    0.89
 -23  -7   0    2.51    1.90
  23   7   0    2.59    1.45
 -23   7   0    0.80    1.37
 -23   7   0    5.23    2.17
 -23   7   0    1.84    1.45
  23   7   0    3.57    0.92
 -23   7   0    0.96    0.84
 -25  -7   0    5.97    1.19
 -25  -7   0    9.16    2.40
 -25  -7   0    5.48    1.88
 -25  -7   0    6.87    2.34
  25  -7   0    6.21    2.34
  25  -7   0    7.96    1.41
  25   7   0    7.96    1.45
 -25   7   0    7.36    1.87
 -25   7   0    7.92    1.86
 -25   7   0    9.22    2.69
  27  -7   0   10.11    2.11
 -27  -7   0    6.36    2.77
  27  -7   0    6.25    2.57
 -27  -7   0    3.05    4.61
 -27   7   0    6.46    1.96
  27   7   0    7.95    3.83
 -27   7   0    7.26    2.05
   0  -8   0    7.84    1.11
   0  -8   0    8.05    0.76
   0  -8   0   10.18    0.92
   0  -8   0    7.93    1.03
   0  -8   0    7.82    0.88
   0   8   0    7.50    0.79
   0   8   0    8.74    0.69
   0   8   0    8.82    0.93
   0   8   0    7.97    0.90
   0   8   0    9.77    0.89
   2  -8   0   10.46    1.31
  -2  -8   0   14.48    1.39
   2  -8   0   11.32    1.13
  -2  -8   0   11.77    1.32
   2  -8   0   12.78    1.10
  -2  -8   0   12.66    1.18
  -2  -8   0   12.12    1.13
   2  -8   0   12.95    1.05
  -2  -8   0   13.04    0.98
  -2  -8   0   14.11    0.97
   2  -8   0   11.12    1.10
  -2   8   0   10.92    1.11
  -2   8   0   10.51    1.04
   2   8   0   13.23    1.16
   2   8   0   10.80    1.16
  -2   8   0   12.90    0.92
  -2   8   0   11.52    1.21
   2   8   0   12.01    0.98
   2   8   0   10.95    1.13
  -2   8   0   12.30    1.13
   2   8   0   13.24    1.13
   2   8   0   10.17    0.98
  -2   8   0   12.72    0.92
  -2   8   0   10.53    1.09
  -4  -8   0    2.19    0.39
  -4  -8   0    1.53    0.57
  -4  -8   0    2.10    0.42
   4  -8   0    2.09    0.37
   4  -8   0    2.19    0.61
  -4  -8   0    2.35    0.61
   4  -8   0    2.26    0.52
   4  -8   0    1.44    0.34
  -4  -8   0    2.30    0.62
   4   8   0    1.45    0.67
  -4   8   0    1.98    0.39
   4   8   0    1.15    0.38
   4   8   0    2.35    0.55
   4   8   0    2.22    0.39
  -4   8   0    2.26    0.43
   4   8   0    2.33    0.37
   4   8   0    2.68    0.48
  -4   8   0    1.79    0.27
  -4   8   0    1.96    0.40
  -4   8   0    2.13    0.39
  -6  -8   0    2.73    0.68
  -6  -8   0    2.56    0.57
   6  -8   0    3.16    0.43
   6  -8   0    2.16    0.44
   6  -8   0    2.61    0.38
  -6  -8   0    1.92    0.73
   6  -8   0    3.17    0.82
   6  -8   0    2.58    0.47
   6  -8   0    2.77    0.48
  -6  -8   0    3.61    0.77
  -6   8   0    2.34    0.37
  -6   8   0    2.69    0.44
  -6   8   0    2.61    0.46
   6   8   0    3.33    0.58
   6   8   0    3.67    0.91
  -6   8   0    2.13    0.68
   6   8   0    2.50    0.50
   6   8   0    2.51    0.42
  -8  -8   0   10.88    1.54
  -8  -8   0   11.70    1.75
   8  -8   0   12.60    1.53
   8  -8   0   13.48    1.14
   8  -8   0   12.37    1.07
  -8  -8   0   15.64    1.65
   8  -8   0   13.87    1.33
  -8  -8   0   15.17    1.45
   8  -8   0   13.40    1.33
   8   8   0   11.97    1.67
   8   8   0   10.25    1.49
   8   8   0   14.56    1.40
   8   8   0   14.49    1.26
  -8   8   0   11.28    1.61
  -8   8   0   12.44    1.18
   8   8   0   14.78    1.06
  -8   8   0   10.91    1.31
  -8   8   0   10.94    1.30
  -8   8   0   12.78    1.19
 -10  -8   0    0.89    0.51
 -10  -8   0    0.93    0.82
  10  -8   0    0.21    0.39
  10  -8   0    1.41    0.70
  10  -8   0    0.87    0.50
 -10  -8   0    0.65    0.71
 -10  -8   0    0.12    0.68
  10  -8   0    0.84    0.67
 -10  -8   0    0.80    0.71
 -10   8   0    0.99    0.35
 -10   8   0   -0.21    0.45
 -10   8   0    0.39    0.39
  10   8   0    1.72    0.60
  10   8   0   -0.40    0.52
 -10   8   0    0.89    0.44
 -10   8   0    0.34    0.71
  10   8   0   -0.11    0.77
  10   8   0    1.19    0.33
  10   8   0    0.57    0.40
 -12  -8   0    0.93    0.86
  12  -8   0    0.93    0.79
 -12  -8   0    2.33    0.92
 -12  -8   0   -0.53    0.74
  12  -8   0    1.01    0.52
  12  -8   0    0.55    0.43
 -12  -8   0    0.33    0.46
 -12  -8   0    0.57    0.56
  12  -8   0    1.53    0.63
  12  -8   0   -0.43    0.74
  12   8   0    1.43    0.41
  12   8   0   -0.05    1.03
 -12   8   0    1.43    0.55
 -12   8   0   -0.02    0.90
  12   8   0    1.70    0.50
 -12   8   0    1.25    0.63
 -12   8   0   -0.05    0.46
  12   8   0   -0.98    0.61
 -12   8   0    0.50    0.38
  12   8   0    1.61    0.64
  14  -8   0    0.01    0.51
 -14  -8   0   -0.42    0.54
 -14  -8   0    1.29    0.55
 -14  -8   0    0.88    0.84
 -14  -8   0   -0.57    0.86
 -14  -8   0    0.84    0.94
 -14  -8   0    0.38    0.49
  14  -8   0   -0.81    0.90
  14  -8   0    0.98    0.65
  14  -8   0    0.26    0.91
  14  -8   0    0.07    0.52
 -14   8   0    0.25    0.36
 -14   8   0   -0.12    0.64
 -14   8   0    0.34    0.41
 -14   8   0    1.00    1.13
  14   8   0    0.21    1.40
 -14   8   0    0.18    0.57
  14   8   0    0.71    0.49
 -14   8   0    0.91    0.59
  14   8   0   -0.15    0.80
  16  -8   0   -0.87    1.09
 -16  -8   0    0.99    0.90
 -16  -8   0   -0.15    1.08
 -16  -8   0   -1.01    1.04
  16  -8   0    1.26    0.77
 -16  -8   0    0.56    0.57
 -16  -8   0    0.61    1.38
  16  -8   0    0.98    0.63
  16  -8   0    0.64    1.00
 -16  -8   0    0.04    0.68
  16   8   0    1.50    1.89
  16   8   0    1.27    0.62
 -16   8   0    1.85    0.73
  16   8   0   -0.21    0.83
  16   8   0    0.48    0.95
 -16   8   0   -0.39    0.70
 -16   8   0   -0.07    0.84
 -16   8   0   -0.07    1.24
 -16   8   0    0.83    0.50
 -16   8   0    0.38    0.43
  16   8   0    1.33    0.54
 -18  -8   0    5.05    0.96
  18  -8   0    4.06    1.58
 -18  -8   0    5.27    1.69
  18  -8   0    5.88    1.33
 -18  -8   0    6.54    1.05
 -18  -8   0    7.95    1.32
 -18  -8   0    5.70    1.52
 -18   8   0    8.08    1.83
 -18   8   0    4.52    1.09
  18   8   0    6.55    0.92
 -18   8   0    4.37    0.82
  18   8   0    7.07    1.38
  18   8   0    7.61    1.40
 -18   8   0    4.83    1.03
 -18   8   0    5.20    1.07
 -18   8   0    5.63    1.22
  18   8   0    9.17    2.37
 -20  -8   0    1.17    1.52
  20  -8   0    3.20    1.19
  20  -8   0    1.58    1.57
  20  -8   0    0.72    0.90
 -20  -8   0    1.52    0.78
 -20  -8   0    2.71    1.00
 -20  -8   0    2.06    1.69
 -20  -8   0    3.50    1.14
  20   8   0    1.96    1.29
 -20   8   0    1.15    1.20
  20   8   0    4.15    2.73
 -20   8   0    2.04    1.14
 -20   8   0    3.73    1.86
 -20   8   0    1.57    0.69
 -20   8   0    1.34    0.65
 -22  -8   0    1.68    0.86
 -22  -8   0    5.93    1.34
  22  -8   0    2.43    1.24
 -22  -8   0    2.75    1.98
  22  -8   0    3.12    1.85
 -22  -8   0    1.82    1.76
 -22  -8   0    3.51    1.25
 -22   8   0    4.16    1.45
 -22   8   0    1.51    0.93
  22   8   0    3.22    1.45
 -22   8   0    3.34    1.40
  22   8   0    7.33    2.86
 -22   8   0    5.55    2.17
  24  -8   0    2.90    2.06
 -24  -8   0    1.68    0.90
 -24  -8   0    2.25    2.24
 -24  -8   0    4.11    2.16
 -24  -8   0    0.79    0.75
 -24  -8   0    1.33    1.41
  24  -8   0    3.46    1.28
 -24   8   0    1.01    1.60
 -24   8   0    1.70    1.57
  24   8   0    1.20    1.43
 -24   8   0    0.92    0.76
  24   8   0    5.67    3.28
 -26  -8   0    0.29    0.89
  26  -8   0    0.73    2.15
 -26  -8   0   -0.40    0.90
 -26  -8   0   -0.20    2.49
  26  -8   0   -0.69    1.14
 -26  -8   0   -3.31    2.07
 -26   8   0   -0.40    1.67
  26   8   0    0.28    3.75
 -26   8   0    0.99    1.69
   1  -9   0    2.09    0.33
  -1  -9   0    2.62    0.41
   1  -9   0    1.60    0.62
   1  -9   0    2.03    0.49
  -1  -9   0    1.45    0.62
   1  -9   0    1.49    0.37
   1  -9   0    2.06    0.44
  -1  -9   0    1.41    0.52
  -1  -9   0    1.63    0.39
   1   9   0    1.57    0.51
  -1   9   0    1.49    0.39
  -1   9   0    1.22    0.37
  -1   9   0    1.46    0.33
   1   9   0    2.27    0.44
   1   9   0    1.45    0.38
  -1   9   0    2.07    0.52
   1   9   0    1.42    0.30
   3  -9   0   98.16    7.50
  -3  -9   0  113.51    7.41
   3  -9   0  109.37    7.55
  -3  -9   0   94.46    7.53
   3  -9   0  118.33    7.51
  -3  -9   0   96.05    7.71
  -3  -9   0   92.02    7.68
  -3  -9   0  100.22    7.44
   3   9   0  102.84    7.55
   3   9   0  101.41    7.43
   3   9   0  113.30    7.58
  -3   9   0  105.13    7.39
  -3   9   0  102.75    7.53
  -3   9   0  104.39    7.63
   3   9   0   95.65    7.42
  -3   9   0   99.60    7.49
  -3   9   0  112.62    7.51
   3   9   0  103.30    7.59
   5  -9   0  146.37   10.53
  -5  -9   0  141.40   10.81
  -5  -9   0  134.82   10.57
   5  -9   0  138.37   10.68
   5  -9   0  158.64   10.56
   5  -9   0  166.57   10.60
  -5  -9   0  148.92   10.60
  -5  -9   0  137.08   10.75
   5  -9   0  136.71   10.47
  -5  -9   0  151.23   10.73
   5   9   0  150.00   10.44
   5   9   0  147.54   10.61
  -5   9   0  147.61   10.59
  -5   9   0  139.14   10.53
   5   9   0  153.97   10.64
  -5   9   0  146.44   10.70
   5   9   0  144.40   10.49
  -5   9   0  144.48   10.45
   7  -9   0    1.23    0.32
   7  -9   0    1.28    0.27
   7  -9   0    1.40    0.44
  -7  -9   0    1.27    0.72
  -7  -9   0    0.37    0.72
  -7  -9   0    0.62    0.66
  -7  -9   0    0.88    0.57
  -7  -9   0    1.22    0.49
   7  -9   0    1.06    0.42
   7  -9   0    1.04    0.67
   7   9   0    1.23    0.65
  -7   9   0    1.82    0.48
  -7   9   0    0.57    0.32
   7   9   0    1.10    0.47
   7   9   0    1.32    0.46
  -7   9   0    0.84    0.36
  -7   9   0    2.04    0.68
   7   9   0    1.54    0.46
  -7   9   0    1.32    0.43
   7   9   0    1.85    0.34
   7   9   0    1.38    0.25
  -9  -9   0   11.72    1.95
   9  -9   0   11.37    1.38
   9  -9   0   13.42    1.41
  -9  -9   0   10.96    1.75
   9  -9   0   13.53    1.65
   9  -9   0   13.45    1.17
   9  -9   0   13.93    1.34
   9  -9   0   13.40    1.10
  -9  -9   0   14.13    1.55
  -9   9   0   11.14    1.42
  -9   9   0   10.97    1.23
   9   9   0   10.30    1.45
   9   9   0   14.37    1.84
  -9   9   0   11.14    1.71
   9   9   0   15.11    1.09
  -9   9   0   12.32    1.37
  -9   9   0   10.94    1.22
   9   9   0   14.61    1.32
   9   9   0   15.04    1.50
  11  -9   0   32.61    3.06
 -11  -9   0   33.97    2.95
  11  -9   0   35.87    2.78
 -11  -9   0   35.29    3.27
  11  -9   0   34.37    3.03
 -11  -9   0   32.64    3.41
  11  -9   0   34.39    2.92
 -11  -9   0   31.27    3.65
 -11  -9   0   38.82    3.31
  11  -9   0   37.38    2.92
  11   9   0   40.93    2.69
  11   9   0   30.99    2.98
  11   9   0   32.59    3.37
 -11   9   0   31.41    2.73
 -11   9   0   36.32    2.88
 -11   9   0   38.15    3.29
  11   9   0   42.13    3.04
 -11   9   0   31.71    2.92
 -11   9   0   34.59    2.82
  11   9   0   39.54    2.87
  13  -9   0   12.07    1.28
 -13  -9   0   12.25    1.96
  13  -9   0    7.80    1.32
 -13  -9   0    7.26    1.44
 -13  -9   0   10.77    1.34
  13  -9   0    9.67    1.42
 -13  -9   0    8.77    1.41
  13  -9   0    8.08    1.76
  13  -9   0    9.29    1.43
 -13   9   0   10.18    1.38
  13   9   0   10.93    2.44
  13   9   0    8.07    1.71
 -13   9   0    9.36    1.17
 -13   9   0   10.20    1.46
 -13   9   0   11.81    1.01
 -13   9   0   10.38    2.06
  13   9   0   13.97    1.91
 -13   9   0   10.30    1.54
  15  -9   0   14.73    1.63
 -15  -9   0   14.87    2.49
  15  -9   0   11.46    1.72
  15  -9   0   12.57    2.11
 -15  -9   0   14.44    1.56
 -15  -9   0   15.95    1.74
 -15  -9   0   14.37    2.70
 -15  -9   0   17.72    2.14
  15  -9   0    9.61    2.39
  15  -9   0   13.85    1.86
  15   9   0   13.65    2.31
 -15   9   0   13.92    1.81
 -15   9   0   15.55    1.95
 -15   9   0   14.41    1.35
  15   9   0   14.52    2.22
 -15   9   0   14.15    1.79
 -15   9   0   17.04    2.53
 -15   9   0   11.35    1.45
 -17  -9   0  124.39    8.13
  17  -9   0   91.27    7.93
 -17  -9   0   96.51    7.75
 -17  -9   0  114.17    8.38
 -17  -9   0  122.04    8.59
  17  -9   0   92.37    7.87
 -17   9   0  103.88    7.88
 -17   9   0   90.73    7.65
 -17   9   0  109.97    7.92
 -17   9   0  108.75    7.61
 -17   9   0  106.60    7.99
  19  -9   0   45.73    4.96
 -19  -9   0   59.85    4.51
 -19  -9   0   60.46    5.44
  19  -9   0   45.95    4.35
 -19  -9   0   48.92    4.13
 -19  -9   0   62.72    5.20
  19  -9   0   43.43    4.43
 -19  -9   0   51.75    4.11
 -19   9   0   50.82    4.34
 -19   9   0   55.21    3.93
 -19   9   0   51.67    4.46
 -19   9   0   44.98    3.98
 -19   9   0   56.28    4.59
 -21  -9   0    8.25    2.00
 -21  -9   0   12.31    2.02
  21  -9   0    5.66    1.41
  21  -9   0   10.81    2.30
 -21  -9   0    7.73    2.20
  21  -9   0    9.56    2.06
 -21  -9   0    7.61    1.20
 -21  -9   0   11.93    2.27
 -21   9   0    7.22    1.50
  21   9   0   10.28    1.71
 -21   9   0    9.81    1.73
 -21   9   0    7.48    1.54
  23  -9   0    1.40    1.31
 -23  -9   0    3.39    2.28
 -23  -9   0    1.85    1.29
 -23  -9   0    0.11    1.94
  23  -9   0    2.93    1.96
 -23  -9   0    1.13    0.87
  23   9   0    4.53    2.80
  23   9   0    3.39    0.92
  23   9   0    0.41    1.37
 -23   9   0    2.59    1.47
 -23   9   0    3.44    1.46
  25  -9   0   32.38    5.24
 -25  -9   0   34.22    3.17
  25  -9   0   38.48    3.67
  27  -9   0   10.33    2.80
  27  -9   0   15.17    2.68
 -27  -9   0   20.03    3.65
 -27  -9   0   11.10    2.05
 -27  -9   0   19.86    3.29
 -27   9   0   18.08    4.14
  27   9   0   16.63    4.61
   0 -10   0  121.91    9.79
   0 -10   0  136.48    9.53
   0 -10   0  144.10    9.65
   0 -10   0  121.23    9.69
   0  10   0  124.65    9.65
   0  10   0  138.35    9.64
   0  10   0  136.87    9.61
   0  10   0  133.83    9.47
   0  10   0  133.36    9.54
   0  10   0  138.27    9.68
   2 -10   0   95.14    7.32
  -2 -10   0  103.25    7.19
   2 -10   0  100.72    7.33
   2 -10   0  105.44    7.33
  -2 -10   0   96.05    7.18
   2 -10   0   89.54    7.47
  -2 -10   0  105.96    7.38
   2 -10   0  102.70    7.25
  -2 -10   0   89.00    7.54
  -2 -10   0  113.13    7.36
   2  10   0   94.38    7.18
   2  10   0   90.64    7.39
  -2  10   0  109.90    7.15
   2  10   0   93.71    7.32
  -2  10   0  110.98    7.30
  -2  10   0   95.32    7.32
   2  10   0  104.17    7.22
   2  10   0  104.84    7.33
  -2  10   0  104.08    7.15
  -2  10   0  102.35    7.33
  -2  10   0   91.71    7.25
  -2  10   0  102.57    7.40
   2  10   0   98.66    7.36
  -4 -10   0    9.44    0.93
  -4 -10   0    8.03    1.07
   4 -10   0    8.97    1.01
  -4 -10   0    8.40    1.46
  -4 -10   0   10.65    1.23
   4 -10   0    7.32    1.03
   4 -10   0    7.91    1.38
   4 -10   0    7.42    0.94
   4 -10   0    8.53    1.03
  -4  10   0    8.90    1.03
   4  10   0    9.50    1.17
  -4  10   0    7.57    0.75
   4  10   0    7.52    1.07
  -4  10   0    7.17    1.22
   4  10   0    8.50    1.10
   4  10   0    8.37    0.83
  -4  10   0    7.69    0.98
   4  10   0    8.36    0.95
   4  10   0    7.44    0.80
  -4  10   0    8.34    1.04
  -6 -10   0   90.25    7.23
   6 -10   0  105.34    7.07
   6 -10   0   92.09    7.16
  -6 -10   0   88.05    7.07
   6 -10   0  103.20    7.02
   6 -10   0  103.61    7.01
  -6 -10   0   90.45    7.07
   6 -10   0   92.41    6.91
  -6 -10   0   87.97    7.30
  -6 -10   0   92.79    7.37
  -6  10   0   85.42    6.97
   6  10   0  109.49    7.18
   6  10   0  104.29    7.12
   6  10   0   96.41    6.87
   6  10   0  100.25    6.98
  -6  10   0   95.49    7.02
  -6  10   0   89.59    7.00
  -6  10   0   93.18    6.89
   6  10   0   94.83    6.94
   6  10   0  102.80    7.08
  -6  10   0   91.47    7.18
   8 -10   0   44.12    3.93
   8 -10   0   45.77    3.58
  -8 -10   0   47.40    3.85
  -8 -10   0   47.59    4.12
   8 -10   0   52.32    3.79
  -8 -10   0   46.28    4.17
   8 -10   0   55.20    3.74
  -8 -10   0   44.64    4.21
   8 -10   0   50.02    3.79
   8 -10   0   49.92    3.59
  -8  10   0   46.36    4.02
   8  10   0   48.00    3.55
  -8  10   0   52.76    3.77
  -8  10   0   43.72    3.75
   8  10   0   50.83    3.84
  -8  10   0   45.47    3.68
   8  10   0   51.63    3.70
  -8  10   0   45.15    3.62
   8  10   0   56.26    4.03
   8  10   0   51.17    3.54
   8  10   0   46.42    3.82
  10 -10   0    0.96    0.49
  10 -10   0    1.57    0.53
  10 -10   0    0.78    0.34
 -10 -10   0    0.80    1.01
  10 -10   0    1.47    0.82
 -10 -10   0    0.97    0.96
 -10 -10   0    0.90    0.99
  10 -10   0    1.76    0.59
 -10 -10   0   -0.71    0.78
  10 -10   0    0.54    0.33
 -10 -10   0    0.62    0.62
 -10  10   0    0.67    0.58
 -10  10   0    1.48    0.44
  10  10   0    1.12    0.48
  10  10   0    1.33    0.98
  10  10   0   -0.07    0.56
 -10  10   0    1.03    0.88
 -10  10   0    0.87    0.52
  10  10   0    1.90    0.60
  10  10   0    1.19    0.30
 -10  10   0    1.66    0.47
  12 -10   0   26.14    2.46
 -12 -10   0   33.18    3.05
 -12 -10   0   28.54    3.03
  12 -10   0   24.71    2.75
 -12 -10   0   32.26    2.63
  12 -10   0   28.19    2.55
  12 -10   0   28.71    2.34
  12 -10   0   28.04    2.55
 -12 -10   0   27.99    3.23
  12 -10   0   27.66    2.72
 -12 -10   0   35.03    3.65
 -12  10   0   27.30    2.57
 -12  10   0   28.73    2.99
  12  10   0   33.75    2.25
 -12  10   0   28.08    2.52
 -12  10   0   24.08    2.33
 -12  10   0   26.67    2.41
  14 -10   0  143.59   10.83
  14 -10   0  133.86   10.94
 -14 -10   0  166.99   10.92
 -14 -10   0  145.55   10.89
 -14 -10   0  169.26   11.27
 -14 -10   0  158.88   11.46
  14 -10   0  131.34   10.97
  14 -10   0  125.24   10.97
 -14 -10   0  168.98   11.31
  14 -10   0  139.02   10.94
  14  10   0  154.85   11.03
 -14  10   0  134.32   10.83
 -14  10   0  135.67   10.91
 -14  10   0  133.43   10.73
  14  10   0  162.02   11.48
 -14  10   0  160.48   11.35
 -14  10   0  155.96   10.67
  14  10   0  164.89   10.91
 -14  10   0  149.56   10.89
 -16 -10   0   61.86    5.48
 -16 -10   0   62.17    4.75
 -16 -10   0   69.94    5.28
  16 -10   0   53.64    5.01
  16 -10   0   57.01    4.90
 -16 -10   0   63.63    4.83
  16 -10   0   55.17    5.42
 -16 -10   0   68.12    5.72
 -16  10   0   58.82    4.85
 -16  10   0   65.01    4.54
  16  10   0   67.19    5.11
 -16  10   0   53.98    4.62
 -16  10   0   61.69    5.00
 -16  10   0   69.15    5.59
 -16  10   0   55.81    4.85
 -18 -10   0    1.33    0.81
 -18 -10   0    1.06    1.27
  18 -10   0   -0.63    1.35
  18 -10   0    0.32    0.81
  18 -10   0    2.19    0.91
 -18 -10   0   -0.79    1.57
  18 -10   0    2.11    1.21
 -18 -10   0   -2.01    1.34
 -18  10   0    0.19    1.02
 -18  10   0    0.29    0.47
 -18  10   0    0.29    0.64
  18  10   0   -2.17    1.92
  18  10   0   -1.11    1.13
  18  10   0    1.62    0.64
 -18  10   0    0.73    0.86
 -18  10   0    0.04    0.87
 -18  10   0    2.94    1.67
  20 -10   0   38.15    4.66
  20 -10   0   42.66    4.03
 -20 -10   0   49.17    4.90
 -20 -10   0   43.71    3.60
  20 -10   0   36.77    3.87
 -20  10   0   45.58    3.93
 -20  10   0   37.72    3.25
 -20  10   0   42.17    3.40
 -20  10   0   48.61    4.07
 -22 -10   0   94.44    7.75
 -22 -10   0   91.08    6.96
  22  10   0   81.51    6.89
 -22  10   0   76.41    6.86
 -22  10   0   83.36    7.08
 -24 -10   0   41.16    6.13
  24 -10   0   29.24    5.04
 -24 -10   0   35.55    5.44
  24  10   0   51.06    6.85
  24  10   0   39.95    3.39
  24  10   0   34.92    4.10
 -24  10   0   40.39    4.49
 -24  10   0   41.31    4.47
 -26 -10   0    0.03    2.46
 -26 -10   0   -0.98    1.05
  26 -10   0    0.01    2.29
 -26 -10   0   -2.77    2.79
  26 -10   0    1.80    1.40
 -26  10   0    1.65    1.76
 -26  10   0    1.30    1.71
  26  10   0    0.10    0.66
  26  10   0   -1.00    3.50
  -1 -11   0   23.87    2.44
  -1 -11   0   19.63    2.52
   1 -11   0   22.55    2.08
   1 -11   0   26.14    1.98
  -1 -11   0   27.59    2.16
  -1 -11   0   26.98    1.93
   1 -11   0   28.04    2.13
  -1 -11   0   24.29    1.85
   1 -11   0   22.03    2.39
   1 -11   0   25.08    2.23
  -1  11   0   24.45    2.10
  -1  11   0   25.19    1.84
   1  11   0   25.44    2.12
  -1  11   0   26.00    2.18
  -1  11   0   25.98    2.01
   1  11   0   24.61    2.13
  -1  11   0   22.91    2.45
   1  11   0   24.92    2.13
   1  11   0   23.79    2.13
   1  11   0   24.75    1.88
   1  11   0   27.10    1.98
  -3 -11   0   60.59    4.61
   3 -11   0   60.23    4.74
  -3 -11   0   69.50    4.60
   3 -11   0   57.95    4.96
   3 -11   0   64.80    4.68
   3 -11   0   65.66    4.73
  -3 -11   0   72.60    4.81
   3 -11   0   70.33    4.80
  -3 -11   0   56.80    5.04
  -3 -11   0   53.08    4.99
  -3 -11   0   69.57    4.86
   3  11   0   63.14    4.74
  -3  11   0   65.80    4.54
   3  11   0   63.58    4.79
   3  11   0   73.98    4.83
   3  11   0   64.27    4.81
  -3  11   0   58.96    4.80
   3  11   0   61.73    4.61
  -3  11   0   68.91    4.79
  -3  11   0   60.33    4.85
  -3  11   0   59.44    4.55
   3  11   0   58.20    4.62
  -3  11   0   57.35    4.74
   5 -11   0   77.08    5.98
  -5 -11   0   75.78    6.42
  -5 -11   0   87.70    6.28
   5 -11   0   90.34    6.05
  -5 -11   0   73.45    6.36
  -5 -11   0   74.78    6.02
   5 -11   0   91.71    6.12
   5 -11   0   90.85    6.05
  -5 -11   0   81.84    6.12
   5 -11   0   71.47    6.23
   5  11   0   94.24    6.14
  -5  11   0   81.85    5.90
  -5  11   0   76.41    6.04
  -5  11   0   76.91    6.21
   5  11   0   83.86    6.02
  -5  11   0   83.40    6.08
   5  11   0   78.12    5.95
   5  11   0   84.91    6.14
   5  11   0   84.68    6.16
   5  11   0   83.99    5.92
  -5  11   0   75.65    6.03
   7 -11   0    0.66    0.39
  -7 -11   0    0.92    0.85
   7 -11   0    1.05    0.50
   7 -11   0    1.03    0.48
  -7 -11   0   -0.82    0.80
  -7 -11   0    0.51    0.59
  -7 -11   0   -0.67    0.77
   7 -11   0    0.45    0.40
   7 -11   0    1.18    0.83
  -7 -11   0    0.89    0.56
  -7  11   0    0.06    0.42
   7  11   0    1.03    0.22
   7  11   0    1.03    0.38
  -7  11   0    0.51    0.33
   7  11   0    0.85    0.28
  -7  11   0    0.54    0.48
   7  11   0    1.07    0.52
   7  11   0    1.08    0.54
   7  11   0    0.58    0.60
  -7  11   0   -0.30    0.71
  -7  11   0    0.35    0.48
  -9 -11   0   62.33    5.27
   9 -11   0   66.90    4.81
  -9 -11   0   62.06    5.39
   9 -11   0   61.54    4.88
  -9 -11   0   65.16    4.97
   9 -11   0   65.13    4.64
  -9 -11   0   66.89    5.17
   9 -11   0   64.55    4.87
   9 -11   0   63.57    4.65
   9 -11   0   54.62    4.99
  -9  11   0   61.82    5.14
   9  11   0   70.03    4.95
   9  11   0   69.56    4.79
  -9  11   0   62.82    4.83
  -9  11   0   57.43    4.75
   9  11   0   70.52    4.95
   9  11   0   66.94    4.60
  -9  11   0   59.00    4.69
   9  11   0   67.39    5.11
  -9  11   0   57.64    4.83
   9  11   0   59.64    4.61
 -11 -11   0   73.09    6.29
  11 -11   0   69.07    5.51
 -11 -11   0   82.80    5.84
 -11 -11   0   79.57    6.20
  11 -11   0   76.28    5.75
  11 -11   0   72.75    5.72
  11 -11   0   74.42    5.65
 -11 -11   0   81.47    6.14
  11 -11   0   70.97    5.85
 -11  11   0   75.71    6.07
 -11  11   0   74.38    5.68
  11  11   0   81.59    5.64
  11  11   0   75.76    5.45
  11  11   0   71.77    6.05
 -11  11   0   70.35    5.57
 -11  11   0   69.66    5.57
  11  11   0   82.53    5.82
  11  11   0   69.65    5.76
 -11  11   0   73.90    5.71
  11  11   0   78.29    5.45
  13 -11   0   57.13    4.87
  13 -11   0   57.87    4.65
  13 -11   0   56.23    4.96
 -13 -11   0   70.41    4.93
 -13 -11   0   62.74    5.55
  13 -11   0   63.69    4.91
 -13 -11   0   66.14    5.39
  13 -11   0   62.03    4.79
 -13 -11   0   64.74    5.37
  13 -11   0   56.72    4.96
 -13  11   0   57.98    4.65
 -13  11   0   65.49    4.85
  13  11   0   60.05    5.42
  13  11   0   59.00    4.96
  13  11   0   68.85    4.83
 -13  11   0   57.66    4.72
 -13  11   0   60.14    4.87
 -13  11   0   69.29    5.85
 -15 -11   0   -0.29    1.40
 -15 -11   0   -1.87    1.13
  15 -11   0    0.42    0.54
 -15 -11   0    0.34    0.71
  15 -11   0   -1.03    0.77
 -15 -11   0   -0.24    1.17
  15 -11   0   -2.10    1.07
  15 -11   0   -0.21    0.66
  15 -11   0   -0.85    1.08
  15 -11   0    1.56    1.08
 -15  11   0    1.58    1.32
 -15  11   0   -0.30    0.72
 -15  11   0    0.03    0.61
 -15  11   0    0.52    0.38
 -15  11   0   -0.20    0.83
  15  11   0    1.03    0.50
  15  11   0   -1.31    1.41
  15  11   0    0.35    0.84
  15  11   0    1.81    0.67
 -15  11   0   -1.02    0.65
  15  11   0   -0.80    0.90
 -17 -11   0   73.02    5.49
 -17 -11   0   67.59    4.90
 -17 -11   0   62.43    5.76
  17 -11   0   51.01    4.88
 -17 -11   0   69.40    6.10
  17  11   0   64.63    6.18
 -17  11   0   64.09    4.63
 -17  11   0   63.77    5.76
  17  11   0   62.60    5.24
 -17  11   0   62.01    5.18
 -17  11   0   59.57    5.03
 -17  11   0   61.53    5.02
 -17  11   0   58.27    4.74
 -19 -11   0   54.38    4.52
 -19 -11   0   60.15    5.68
 -19 -11   0   61.89    5.19
 -19 -11   0   63.88    6.01
 -19  11   0   57.98    4.83
 -19  11   0   54.70    4.25
  19  11   0   62.50    5.01
 -19  11   0   58.59    4.99
 -19  11   0   49.03    4.79
 -21 -11   0    7.91    2.54
 -21 -11   0    9.74    1.86
 -21 -11   0    8.77    1.92
  21 -11   0    6.56    1.72
 -21 -11   0    5.09    2.04
  21 -11   0    6.59    2.01
 -21  11   0    6.93    1.69
 -21  11   0    6.10    1.48
  21  11   0   11.98    2.73
  21  11   0    7.55    1.57
 -21  11   0    7.00    1.39
  23 -11   0   10.15    1.94
 -23 -11   0   13.94    2.66
  23 -11   0   11.89    2.39
 -23 -11   0   12.07    3.08
 -23  11   0   19.18    3.08
  23  11   0   15.27    3.14
 -23  11   0   18.89    3.28
  23  11   0    9.59    1.88
 -25 -11   0   72.54    8.25
 -25 -11   0   72.40    7.37
 -25  11   0   75.16    6.56
 -25  11   0   66.74    6.33
  25  11   0   67.35    8.18
   0 -12   0    0.54    0.54
   0 -12   0    0.53    0.82
   0 -12   0    0.91    0.47
   0 -12   0    1.47    0.54
   0 -12   0    1.55    0.63
   0  12   0    1.03    0.57
   0  12   0    0.70    0.45
   0  12   0    1.13    0.40
   0  12   0    1.32    0.24
   0  12   0    1.30    0.49
   0  12   0    0.50    0.45
  -2 -12   0   11.34    0.96
   2 -12   0   10.93    1.40
  -2 -12   0    9.05    1.29
  -2 -12   0    9.31    1.70
   2 -12   0    9.94    1.64
   2 -12   0   10.47    1.24
  -2 -12   0   12.61    1.75
   2 -12   0   10.75    1.22
   2 -12   0   10.37    1.06
  -2 -12   0    9.76    0.92
  -2 -12   0    9.34    1.28
  -2  12   0    9.60    1.28
  -2  12   0   10.59    0.86
   2  12   0   11.89    1.23
   2  12   0    8.89    1.04
  -2  12   0   11.75    1.36
   2  12   0    9.16    1.30
  -2  12   0   11.93    1.25
   2  12   0   10.01    1.30
   2  12   0   10.23    0.95
   2  12   0    9.96    1.29
  -2  12   0   10.05    1.20
  -2  12   0    9.67    1.17
  -2  12   0   11.85    0.86
  -4 -12   0    5.31    1.19
  -4 -12   0    5.51    1.04
   4 -12   0    5.31    1.00
   4 -12   0    3.41    0.57
   4 -12   0    4.44    1.01
  -4 -12   0    2.37    0.95
  -4 -12   0    5.42    0.75
  -4 -12   0    3.44    1.04
   4 -12   0    6.40    1.03
  -4  12   0    3.38    0.61
  -4  12   0    4.30    0.49
   4  12   0    3.97    0.82
   4  12   0    3.62    0.71
  -4  12   0    5.03    1.02
  -4  12   0    3.63    0.57
  -4  12   0    3.61    0.67
  -4  12   0    4.42    0.88
  -4  12   0    4.42    0.94
   4  12   0    4.33    0.72
   4  12   0    4.46    0.80
   4  12   0    4.37    0.71
  -6 -12   0   10.70    1.91
   6 -12   0    8.51    1.64
   6 -12   0    7.90    1.13
  -6 -12   0    9.66    1.54
   6 -12   0    7.03    1.08
  -6 -12   0    9.52    1.25
  -6 -12   0    5.21    1.22
  -6 -12   0    8.80    1.32
   6 -12   0    9.20    1.07
  -6  12   0    6.18    1.18
   6  12   0   10.20    1.32
  -6  12   0    5.67    0.86
   6  12   0    5.47    0.99
  -6  12   0    6.74    1.12
   6  12   0   10.86    1.35
   6  12   0    7.28    0.85
   6  12   0    8.46    0.98
  -6  12   0    6.73    1.47
  -6  12   0    8.86    1.25
   8 -12   0    1.03    0.90
  -8 -12   0    2.81    0.77
   8 -12   0    1.12    0.54
  -8 -12   0    1.72    1.12
   8 -12   0    0.93    0.44
  -8 -12   0   -0.32    0.80
  -8 -12   0   -0.32    0.71
   8 -12   0    1.02    0.49
  -8 -12   0    0.84    1.06
   8 -12   0    2.11    0.59
  -8  12   0    1.12    0.50
   8  12   0    1.61    0.45
   8  12   0    1.37    0.84
  -8  12   0    0.39    0.39
   8  12   0    1.73    0.35
   8  12   0    0.62    0.54
  -8  12   0    0.29    0.53
   8  12   0    1.42    0.26
  -8  12   0    0.87    0.59
   8  12   0    0.87    0.61
  -8  12   0    0.56    0.86
  10 -12   0    1.50    0.59
  10 -12   0    2.44    0.65
 -10 -12   0    1.23    1.20
  10 -12   0    4.00    0.66
 -10 -12   0    2.06    0.82
  10 -12   0    2.01    0.63
  10 -12   0    2.02    0.98
 -10 -12   0    0.66    0.93
  10 -12   0    2.71    0.46
 -10 -12   0    2.29    1.33
 -10 -12   0    4.17    1.37
  10  12   0    2.65    0.41
 -10  12   0    2.33    0.53
 -10  12   0    3.65    1.18
  10  12   0    1.65    0.94
 -10  12   0    1.97    0.67
  10  12   0    2.13    0.56
 -10  12   0    2.05    0.76
 -10  12   0    3.32    0.65
  10  12   0    3.24    0.75
 -12 -12   0    4.34    1.37
 -12 -12   0    7.44    1.13
  12 -12   0    4.55    0.84
 -12 -12   0    3.73    1.45
  12 -12   0    5.43    1.19
  12 -12   0    5.01    1.27
  12 -12   0    6.21    0.92
  12 -12   0    4.46    1.11
 -12 -12   0    5.54    1.54
  12 -12   0    4.62    0.92
 -12  12   0    4.47    0.90
 -12  12   0    7.97    1.55
 -12  12   0    5.30    0.81
  12  12   0    5.95    0.77
 -12  12   0    4.49    0.78
  12  12   0    6.76    0.79
  12  12   0    2.79    1.27
 -12  12   0    5.78    1.03
  12  12   0    7.65    1.21
  12  12   0    7.24    1.13
  14 -12   0   12.96    1.55
  14 -12   0   10.98    2.02
 -14 -12   0   13.49    2.09
  14 -12   0   15.23    1.79
 -14 -12   0   14.65    2.35
 -14 -12   0   15.53    2.78
  14 -12   0   15.97    2.40
  14 -12   0   16.19    2.43
  14 -12   0   15.64    1.93
 -14  12   0   13.66    1.77
 -14  12   0   18.59    2.04
 -14  12   0   19.35    2.85
  14  12   0   14.76    2.20
  14  12   0   12.31    2.09
 -14  12   0   14.05    1.71
 -14  12   0   16.37    2.12
  16 -12   0    1.59    1.30
 -16 -12   0    3.42    0.95
 -16 -12   0    0.47    1.50
  16 -12   0    3.20    0.92
  16 -12   0    5.06    1.33
  16 -12   0    2.84    0.83
 -16 -12   0    1.87    1.68
 -16 -12   0    2.25    1.55
 -16  12   0    3.18    0.96
 -16  12   0    2.08    0.50
 -16  12   0    1.87    0.73
 -16  12   0    1.77    0.86
 -16  12   0    5.29    1.75
  16  12   0    1.93    1.14
  16  12   0    3.72    0.79
  16  12   0    2.88    1.70
 -16  12   0    3.45    1.10
  18 -12   0    0.46    0.73
 -18 -12   0   -1.53    1.56
  18 -12   0    0.97    0.89
  18 -12   0   -1.86    1.30
 -18 -12   0   -0.42    1.81
 -18 -12   0    0.48    0.77
  18 -12   0    0.96    1.31
  18 -12   0   -0.04    0.84
 -18 -12   0   -0.55    1.46
  18  12   0   -0.06    1.82
 -18  12   0    0.04    0.92
  18  12   0    0.35    0.54
 -18  12   0    1.86    1.91
 -18  12   0    0.74    1.12
  18  12   0   -1.32    1.09
 -18  12   0   -0.49    0.86
 -20 -12   0    6.14    2.35
  20 -12   0    5.25    1.67
 -20 -12   0    7.83    1.73
  20 -12   0    6.39    1.81
 -20 -12   0    3.30    2.01
 -20 -12   0    8.09    2.02
 -20  12   0    8.21    1.45
  20  12   0    6.65    2.42
 -20  12   0    6.75    1.36
  20  12   0    4.31    1.50
 -20  12   0    8.16    1.59
  20  12   0    8.29    1.36
  22 -12   0   14.01    2.31
 -22 -12   0   18.31    3.35
 -22 -12   0   18.09    2.38
 -22 -12   0   17.47    2.85
  22 -12   0   12.01    2.51
 -22  12   0   22.06    3.38
  22  12   0   21.39    1.97
  22  12   0   15.66    3.01
 -22  12   0   16.09    2.98
  22  12   0   27.78    5.26
 -24 -12   0    1.66    2.89
  24 -12   0    3.71    2.07
  24 -12   0    3.17    1.63
 -24 -12   0    2.23    2.38
  24  12   0    0.92    1.47
  24  12   0    7.64    3.26
 -24  12   0    3.45    1.63
 -24  12   0    3.62    1.85
 -26 -12   0   -0.36    3.67
 -26  12   0    4.33    1.86
  26  12   0    1.83    3.22
 -26  12   0    2.70    1.95
   1 -13   0   24.32    2.70
   1 -13   0   26.24    2.16
  -1 -13   0   26.24    2.18
  -1 -13   0   23.93    2.61
  -1 -13   0   28.59    2.36
   1 -13   0   25.74    2.50
  -1 -13   0   26.35    2.37
   1 -13   0   29.05    2.34
  -1 -13   0   25.83    2.77
   1 -13   0   26.27    2.33
  -1  13   0   27.06    2.40
   1  13   0   29.53    2.39
   1  13   0   31.84    2.37
  -1  13   0   26.12    2.21
  -1  13   0   26.11    2.31
   1  13   0   25.01    2.05
  -1  13   0   27.60    2.32
   1  13   0   27.00    2.19
   1  13   0   27.55    2.39
  -1  13   0   27.65    2.02
   1  13   0   28.38    2.35
  -1  13   0   29.85    2.39
  -3 -13   0   72.90    6.34
   3 -13   0   77.96    5.99
  -3 -13   0   92.84    5.83
   3 -13   0   80.69    6.04
   3 -13   0   88.37    5.93
  -3 -13   0   69.18    6.01
  -3 -13   0   72.34    6.08
  -3 -13   0   72.69    6.38
  -3 -13   0   77.30    5.81
   3 -13   0   73.48    6.26
   3  13   0   92.81    6.02
   3  13   0   75.85    5.82
  -3  13   0   81.22    5.98
  -3  13   0   81.00    5.75
   3  13   0   85.43    5.88
  -3  13   0   78.91    6.03
   3  13   0   83.23    6.07
   3  13   0   83.01    6.06
  -3  13   0   83.18    6.14
   3  13   0   80.41    6.04
  -3  13   0   87.97    5.77
  -3  13   0   74.50    5.98
  -3  13   0   79.52    5.93
   5 -13   0   50.43    3.97
  -5 -13   0   49.88    3.82
   5 -13   0   49.59    3.87
  -5 -13   0   49.62    4.54
  -5 -13   0   49.21    4.01
   5 -13   0   46.87    3.86
  -5 -13   0   48.03    4.13
  -5 -13   0   51.49    4.45
   5 -13   0   41.31    4.18
   5 -13   0   55.69    3.87
  -5  13   0   51.56    3.91
   5  13   0   58.80    3.89
   5  13   0   56.34    4.03
   5  13   0   47.72    3.99
  -5  13   0   46.00    3.87
  -5  13   0   50.39    3.69
   5  13   0   49.42    4.02
  -5  13   0   53.50    4.14
   5  13   0   49.46    3.75
   5  13   0   44.75    3.73
  -5  13   0   56.98    3.65
  -5  13   0   46.71    3.93
   7 -13   0    4.79    0.98
  -7 -13   0    2.34    1.19
  -7 -13   0    2.65    0.79
   7 -13   0    2.87    1.05
   7 -13   0    4.42    0.73
  -7 -13   0    2.35    1.01
  -7 -13   0    4.13    1.29
   7 -13   0    6.51    1.16
   7 -13   0    4.78    0.94
  -7  13   0    3.91    0.75
   7  13   0    4.84    0.99
  -7  13   0    3.71    0.52
   7  13   0    3.43    0.77
   7  13   0    4.52    0.72
  -7  13   0    2.69    0.63
   7  13   0    5.61    0.86
  -7  13   0    5.32    1.12
  -7  13   0    3.09    0.70
   9 -13   0    1.56    0.67
   9 -13   0    0.88    1.01
   9 -13   0    0.56    0.44
   9 -13   0    0.60    0.53
  -9 -13   0   -0.51    0.98
  -9 -13   0    0.04    1.19
  -9 -13   0   -1.06    0.81
  -9 -13   0    1.02    1.25
  -9 -13   0    0.87    0.76
  -9  13   0    0.20    0.64
   9  13   0    0.30    0.68
   9  13   0    0.90    0.27
  -9  13   0    0.39    0.41
   9  13   0    1.24    0.47
   9  13   0    0.68    0.64
   9  13   0    0.30    0.82
   9  13   0    0.14    0.32
  -9  13   0    0.16    1.11
  -9  13   0    0.11    0.58
  -9  13   0    0.19    0.51
  11 -13   0    8.79    1.60
  11 -13   0   11.03    1.11
 -11 -13   0    7.81    1.90
 -11 -13   0   13.33    2.69
  11 -13   0    9.92    1.11
 -11 -13   0    6.71    1.55
  11 -13   0    7.82    1.35
  11 -13   0   11.65    2.08
  11 -13   0    9.16    1.57
 -11  13   0    7.48    1.25
 -11  13   0    9.82    1.33
 -11  13   0   13.47    2.21
 -11  13   0    7.66    1.60
  11  13   0   11.38    0.97
  11  13   0   12.31    1.40
 -11  13   0   10.31    1.36
  11  13   0   11.86    1.04
  11  13   0   14.45    1.78
  13 -13   0   18.68    1.62
 -13 -13   0   15.36    2.34
 -13 -13   0   19.77    3.02
  13 -13   0   13.68    1.83
  13 -13   0   16.70    2.38
 -13 -13   0   18.61    3.11
  13 -13   0   14.79    2.40
 -13 -13   0   14.40    2.46
  13 -13   0   14.96    2.06
  13 -13   0   13.09    2.00
 -13  13   0   20.30    2.90
  13  13   0   20.06    1.90
 -13  13   0   15.11    2.15
  13  13   0   19.47    1.49
 -13  13   0   15.19    1.83
 -13  13   0   18.76    2.09
  13  13   0   17.50    1.48
 -13  13   0   16.75    1.80
  15 -13   0    2.92    0.81
  15 -13   0    3.69    0.70
 -15 -13   0    2.15    1.58
 -15 -13   0    3.96    1.11
 -15 -13   0    2.88    1.93
 -15 -13   0    4.26    1.71
  15 -13   0    2.25    0.83
  15 -13   0    1.39    1.23
  15 -13   0    3.22    1.40
 -15  13   0    3.28    0.87
 -15  13   0    3.64    1.09
 -15  13   0    3.12    0.75
 -15  13   0    3.17    0.96
  15  13   0    5.71    0.95
  15  13   0   -0.01    1.55
 -15  13   0    2.15    1.65
  15  13   0    4.73    0.83
  15  13   0    3.82    0.58
  15  13   0    0.99    1.10
  17 -13   0    1.98    1.39
 -17 -13   0    6.22    1.83
  17 -13   0    3.25    0.81
  17 -13   0    3.37    1.20
  17 -13   0    5.30    1.55
 -17 -13   0    4.55    1.20
  17 -13   0    3.57    0.99
 -17 -13   0    1.12    1.73
 -17 -13   0    2.85    2.01
 -17 -13   0    5.54    1.26
 -17  13   0    2.65    1.03
  17  13   0    2.82    2.07
 -17  13   0    4.46    1.02
 -17  13   0    4.11    1.19
  17  13   0    2.23    1.24
 -19 -13   0    1.23    1.76
 -19 -13   0   -0.81    1.79
  19 -13   0    0.18    1.51
 -19 -13   0    1.23    2.28
  19 -13   0    0.69    0.87
  19 -13   0    2.62    1.54
 -19  13   0    2.62    1.31
 -19  13   0    3.19    1.15
  19  13   0    1.02    2.00
 -19  13   0    2.93    1.10
  19  13   0    0.29    1.26
 -21 -13   0    3.97    1.14
 -21 -13   0    2.64    2.12
 -21 -13   0    6.62    2.07
 -21 -13   0    1.87    2.69
  21 -13   0    1.96    1.61
  21 -13   0    0.71    1.77
 -21  13   0    2.85    1.28
 -21  13   0    5.13    1.64
 -21  13   0    4.67    1.36
  21  13   0    2.27    2.47
  21  13   0    1.31    1.42
  23 -13   0    2.00    1.98
 -23 -13   0    2.84    3.01
 -23 -13   0   -0.18    2.35
 -23 -13   0    1.50    1.22
  23 -13   0    4.07    1.77
  23  13   0   -1.05    1.45
 -23  13   0    4.46    1.56
  23  13   0    2.06    2.71
 -23  13   0    2.70    1.47
 -23  13   0    4.47    1.84
 -25 -13   0    0.59    1.41
 -25 -13   0   -0.30    2.57
  25 -13   0    1.08    2.13
  25 -13   0    2.67    1.67
 -25 -13   0    2.78    3.40
 -25  13   0    1.96    2.06
 -25  13   0    1.71    1.69
  25  13   0   -0.42    3.00
   0 -14   0  243.13   15.44
   0 -14   0  193.61   15.50
   0 -14   0  215.65   15.39
   0 -14   0  190.98   15.66
   0  14   0  210.96   15.39
   0  14   0  216.36   15.27
   0  14   0  229.55   15.43
   0  14   0  201.08   15.14
   0  14   0  207.72   15.38
   0  14   0  218.40   15.35
  -2 -14   0  100.80    7.65
   2 -14   0   98.08    7.94
   2 -14   0  113.24    7.93
  -2 -14   0  119.11    7.95
  -2 -14   0  104.38    7.96
  -2 -14   0   95.45    8.25
  -2 -14   0   97.56    8.16
   2 -14   0  111.04    7.90
  -2 -14   0  112.42    7.71
   2 -14   0   96.20    8.17
   2 -14   0  119.16    7.78
  -2  14   0  101.32    7.88
  -2  14   0  112.53    7.87
  -2  14   0  101.64    7.79
   2  14   0  105.90    7.92
   2  14   0  109.06    7.93
   2  14   0  106.19    7.77
   2  14   0  100.72    7.67
   2  14   0  116.17    7.90
  -2  14   0  107.53    7.62
  -2  14   0  117.14    7.94
   2  14   0  100.12    7.88
  -2  14   0  112.96    8.00
  -2  14   0  101.93    7.62
   4 -14   0    3.75    1.12
  -4 -14   0    1.87    1.12
   4 -14   0    3.00    0.59
  -4 -14   0    3.97    0.74
  -4 -14   0    2.61    0.68
   4 -14   0    2.05    0.66
  -4 -14   0    1.89    1.20
  -4 -14   0    4.03    0.94
   4 -14   0    2.87    0.67
   4  14   0    2.64    0.73
   4  14   0    4.21    0.72
  -4  14   0    2.90    0.48
  -4  14   0    2.32    0.38
  -4  14   0    2.98    0.72
   4  14   0    1.80    0.69
  -4  14   0    2.00    0.91
   4  14   0    3.11    0.65
  -4  14   0    2.78    0.63
  -4  14   0    2.61    0.71
  -4  14   0    2.76    0.64
   4  14   0    2.55    0.52
   4  14   0    3.13    0.69
  -6 -14   0   44.15    4.28
  -6 -14   0   35.86    3.67
  -6 -14   0   42.95    3.54
  -6 -14   0   42.05    3.31
   6 -14   0   42.28    3.32
   6 -14   0   36.55    3.71
  -6 -14   0   43.05    4.05
   6 -14   0   44.18    3.32
  -6  14   0   42.89    3.43
   6  14   0   41.63    3.21
  -6  14   0   42.84    3.04
   6  14   0   38.11    3.14
   6  14   0   39.55    3.47
  -6  14   0   38.71    3.32
   6  14   0   43.55    4.21
   6  14   0   45.26    3.54
  -6  14   0   40.43    3.36
  -6  14   0   41.86    3.11
  -6  14   0   42.45    3.65
  -8 -14   0  101.24    8.01
  -8 -14   0  116.06    8.68
   8 -14   0   99.30    7.82
   8 -14   0  104.05    7.92
   8 -14   0  101.02    7.94
   8 -14   0  106.21    7.73
  -8 -14   0  112.01    8.56
   8 -14   0   97.33    8.12
   8  14   0  107.69    8.06
  -8  14   0  101.31    8.00
   8  14   0  112.49    7.60
   8  14   0  117.98    7.77
  -8  14   0  101.00    7.87
   8  14   0  117.25    7.99
   8  14   0   95.09    7.94
  -8  14   0  115.20    8.23
  -8  14   0  104.71    7.90
  -8  14   0  103.30    7.68
   8  14   0  105.99    7.67
 -10 -14   0   19.46    3.19
 -10 -14   0   20.42    2.51
  10 -14   0   19.29    2.14
  10 -14   0   20.03    2.58
  10 -14   0   20.74    1.80
  10 -14   0   19.41    2.18
 -10 -14   0   16.66    3.43
  10 -14   0   17.79    1.92
 -10 -14   0   18.26    2.77
  10  14   0   21.73    1.94
 -10  14   0   20.28    2.19
 -10  14   0   19.04    2.65
  10  14   0   23.16    1.73
 -10  14   0   20.11    2.15
 -10  14   0   20.90    1.84
  10  14   0   21.83    1.62
  10  14   0   19.04    2.53
 -10  14   0   21.02    1.96
  10  14   0   25.18    2.30
  12 -14   0    0.94    0.74
  12 -14   0    0.69    1.17
  12 -14   0    1.09    0.42
 -12 -14   0    0.11    1.93
 -12 -14   0    0.21    1.01
  12 -14   0    1.11    0.74
 -12 -14   0   -1.56    1.20
 -12 -14   0   -0.37    1.57
  12 -14   0   -0.01    0.59
 -12 -14   0   -1.56    1.46
  12 -14   0    0.64    0.44
 -12  14   0    0.08    1.28
  12  14   0   -0.99    0.82
 -12  14   0    1.28    0.85
  12  14   0   -0.97    1.07
  12  14   0    0.70    0.36
 -12  14   0    0.31    0.56
  12  14   0    0.31    0.39
 -12  14   0    0.46    0.60
 -12  14   0    0.34    0.73
  14 -14   0   50.20    4.69
 -14 -14   0   62.16    5.99
 -14 -14   0   62.14    5.46
  14 -14   0   45.72    4.75
 -14 -14   0   63.62    4.86
  14 -14   0   48.24    4.55
  14 -14   0   47.08    4.36
  14 -14   0   55.93    4.22
 -14 -14   0   62.45    5.57
 -14  14   0   62.02    4.29
 -14  14   0   54.65    4.37
 -14  14   0   59.55    4.60
  14  14   0   53.37    4.10
 -14  14   0   57.79    4.65
 -16 -14   0   73.82    6.17
 -16 -14   0   70.74    6.72
 -16 -14   0   71.21    5.50
 -16 -14   0   78.74    6.41
 -16  14   0   63.02    5.43
  16  14   0   73.01    4.92
 -16  14   0   68.00    4.97
 -16  14   0   64.44    5.38
 -16  14   0   62.15    5.22
  16  14   0   56.53    6.08
  16  14   0   50.86    5.44
  18 -14   0   11.14    1.81
 -18 -14   0   12.39    2.45
 -18 -14   0    9.62    2.91
  18 -14   0    8.52    1.95
 -18 -14   0   10.59    2.35
 -18  14   0   18.79    2.69
  18  14   0    8.38    1.73
 -18  14   0   14.56    2.43
  18  14   0   14.68    1.38
  18  14   0    7.74    2.33
  18  14   0   14.34    1.42
 -18  14   0   15.45    2.24
 -20 -14   0    3.75    2.15
 -20 -14   0    3.49    2.11
  20 -14   0    3.25    1.78
  20 -14   0    4.49    1.75
 -20 -14   0    2.53    2.51
  20  14   0    2.90    2.27
 -20  14   0    6.90    1.62
 -20  14   0    4.59    1.30
 -20  14   0    4.86    1.39
  20  14   0    2.54    1.45
  22 -14   0   23.41    3.85
  22 -14   0   27.06    4.55
 -22 -14   0   33.97    5.11
 -22 -14   0   42.26    6.53
 -22  14   0   29.82    3.70
 -22  14   0   37.14    4.15
  22  14   0   30.05    5.55
  22  14   0   22.75    3.60
 -24 -14   0   34.02    6.98
  24 -14   0   26.99    4.82
 -24 -14   0   31.70    5.67
 -24  14   0   28.82    4.18
 -24  14   0   36.94    5.87
   1 -15   0   23.38    1.99
  -1 -15   0   23.27    1.94
   1 -15   0   26.55    2.28
  -1 -15   0   21.34    2.85
   1 -15   0   22.98    2.83
  -1 -15   0   22.23    2.71
   1 -15   0   22.64    2.23
  -1 -15   0   27.03    2.38
  -1 -15   0   22.97    2.29
   1 -15   0   24.27    2.51
  -1  15   0   24.28    2.09
  -1  15   0   23.62    1.78
  -1  15   0   26.26    2.31
   1  15   0   24.13    2.24
   1  15   0   23.39    2.25
   1  15   0   25.19    2.08
   1  15   0   22.17    1.85
  -1  15   0   22.46    2.29
  -1  15   0   23.52    1.81
  -1  15   0   22.28    2.23
   1  15   0   24.97    2.32
  -1  15   0   25.23    2.26
  -3 -15   0  183.71   14.85
   3 -15   0  192.82   14.51
  -3 -15   0  233.94   14.64
   3 -15   0  216.94   14.52
  -3 -15   0  186.74   14.93
   3 -15   0  179.16   14.77
  -3 -15   0  185.06   14.27
  -3 -15   0  196.82   14.30
  -3 -15   0  204.98   14.62
   3 -15   0  206.12   14.55
  -3  15   0  205.38   14.61
  -3  15   0  209.73   14.47
  -3  15   0  199.36   14.52
   3  15   0  194.12   14.29
  -3  15   0  218.66   14.24
  -3  15   0  192.73   14.42
   3  15   0  198.79   14.54
  -3  15   0  206.31   14.23
   3  15   0  189.02   14.50
   3  15   0  203.67   14.55
  -3  15   0  195.70   14.49
   5 -15   0  287.60   20.23
  -5 -15   0  283.80   20.81
   5 -15   0  262.65   20.55
   5 -15   0  282.69   20.28
  -5 -15   0  266.16   20.14
  -5 -15   0  273.59   20.79
   5 -15   0  269.70   20.22
  -5 -15   0  291.28   20.38
   5 -15   0  271.56   20.33
  -5  15   0  265.85   20.26
  -5  15   0  288.44   20.06
  -5  15   0  262.37   20.24
   5  15   0  269.96   20.34
   5  15   0  315.35   20.38
  -5  15   0  273.37   20.30
  -5  15   0  300.75   20.03
   5  15   0  294.28   20.14
   5  15   0  309.03   20.41
  -5  15   0  276.38   20.25
   5  15   0  286.62   20.14
  -5  15   0  290.69   20.47
   7 -15   0   37.45    2.98
   7 -15   0   38.80    3.03
   7 -15   0   36.52    3.18
  -7 -15   0   33.04    3.86
  -7 -15   0   36.26    3.26
   7 -15   0   34.42    3.05
  -7 -15   0   29.85    3.51
  -7 -15   0   34.81    3.04
   7 -15   0   34.03    3.51
  -7 -15   0   37.33    4.24
  -7  15   0   33.46    2.96
   7  15   0   37.78    2.80
   7  15   0   36.55    3.24
   7  15   0   39.22    2.86
  -7  15   0   35.53    3.05
  -7  15   0   35.74    3.12
   7  15   0   38.21    3.19
  -7  15   0   36.22    2.75
  -7  15   0   35.26    3.33
   7  15   0   34.05    3.17
  -9 -15   0   21.05    3.35
  -9 -15   0   20.96    2.54
   9 -15   0   20.52    1.92
   9 -15   0   21.91    2.31
   9 -15   0   21.43    2.70
   9 -15   0   20.85    2.19
  -9 -15   0   21.10    3.59
   9 -15   0   21.42    2.05
  -9 -15   0   19.46    2.58
  -9  15   0   22.28    2.70
   9  15   0   24.20    2.33
  -9  15   0   18.40    2.43
   9  15   0   20.20    2.53
   9  15   0   22.60    1.68
  -9  15   0   19.84    2.25
   9  15   0   23.43    1.83
  -9  15   0   21.54    2.25
  -9  15   0   21.82    1.87
   9  15   0   26.07    1.99
   9  15   0   17.46    2.32
 -11 -15   0  108.18    8.17
  11 -15   0   94.84    6.98
 -11 -15   0  107.36    7.57
  11 -15   0   87.76    7.29
 -11 -15   0   99.93    7.84
  11 -15   0   81.29    7.29
  11 -15   0   86.19    7.48
  11 -15   0   85.38    7.17
 -11 -15   0  110.31    8.45
  11  15   0  103.14    6.98
 -11  15   0   93.18    7.06
  11  15   0   86.97    7.34
 -11  15   0  103.93    7.15
 -11  15   0   98.79    7.30
 -11  15   0   96.11    7.30
 -11  15   0  110.19    7.75
  11  15   0   96.66    6.90
  11  15   0   86.39    7.51
 -13 -15   0   87.34    6.82
  13 -15   0   74.12    6.17
  13 -15   0   60.95    5.59
 -13 -15   0   79.49    7.15
  13 -15   0   66.66    5.89
 -13 -15   0   81.31    6.65
  13 -15   0   61.83    6.04
  13  15   0   71.97    5.39
  13  15   0   66.65    6.20
  13  15   0   70.55    5.36
 -13  15   0   76.77    5.58
 -13  15   0   72.90    5.78
 -13  15   0   81.12    5.57
  13  15   0   85.36    5.65
 -13  15   0   74.87    5.85
 -15 -15   0    1.43    1.93
  15 -15   0    4.22    1.39
 -15 -15   0    4.74    1.37
  15 -15   0    6.66    1.14
 -15 -15   0    2.74    2.35
  15 -15   0    5.62    1.03
  15 -15   0    5.02    1.58
 -15 -15   0    3.85    2.03
  15  15   0    5.76    0.84
 -15  15   0    4.35    1.19
  15  15   0    4.47    0.66
  15  15   0    8.98    1.56
 -15  15   0    5.39    0.84
  15  15   0    2.27    1.19
 -15  15   0    5.43    0.95
 -15  15   0    4.05    1.09
 -17 -15   0   52.24    5.99
 -17 -15   0   53.00    5.37
  17 -15   0   34.64    4.24
  17 -15   0   36.04    3.45
  17 -15   0   35.64    4.18
  17  15   0   44.12    4.93
 -17  15   0   49.76    4.04
  17  15   0   36.82    4.04
 -17  15   0   49.81    3.77
 -19 -15   0  109.33    9.08
 -19  15   0   99.17    8.02
  19  15   0   94.97    8.88
 -19  15   0  114.81    7.97
 -19  15   0  109.33    8.21
  19  15   0   91.46    8.07
  19  15   0  101.14    7.49
  21 -15   0   34.28    4.61
 -21 -15   0   49.00    5.82
  21 -15   0   34.55    4.25
 -21 -15   0   34.77    4.60
  21  15   0   38.67    4.14
  21  15   0   43.74    5.66
 -21  15   0   44.68    4.19
 -23 -15   0    3.38    1.47
 -23 -15   0   -2.10    2.47
  23 -15   0    2.16    2.16
  23 -15   0   -0.32    1.85
 -23 -15   0    0.19    3.52
 -23  15   0   -0.27    1.49
  23  15   0   -2.18    1.41
  23  15   0    0.75    0.39
 -23  15   0    1.60    1.54
 -23  15   0    3.58    2.70
  23  15   0   -4.40    3.47
   0 -16   0  294.27   20.54
   0 -16   0  283.40   20.51
   0 -16   0  253.65   20.84
   0 -16   0  251.65   20.62
   0 -16   0  296.75   20.32
   0  16   0  290.60   20.37
   0  16   0  320.47   20.48
   0  16   0  300.89   20.53
   0  16   0  275.71   20.48
   0  16   0  291.42   20.51
   0  16   0  267.42   20.21
   2 -16   0   89.38    7.95
  -2 -16   0  102.11    7.71
  -2 -16   0   91.13    7.97
   2 -16   0  102.23    7.62
  -2 -16   0   93.59    8.13
   2 -16   0   90.92    7.65
   2 -16   0  110.28    7.43
  -2 -16   0  110.90    7.36
  -2 -16   0  106.03    7.64
   2 -16   0  106.72    7.61
   2  16   0  107.86    7.58
  -2  16   0   94.93    7.25
   2  16   0  104.21    7.64
   2  16   0  103.68    7.67
   2  16   0  104.37    7.56
  -2  16   0  101.16    7.25
  -2  16   0  102.27    7.56
   2  16   0  101.48    7.42
  -2  16   0  100.80    7.67
   2  16   0   97.76    7.30
  -2  16   0  104.88    7.48
  -2  16   0  100.12    7.62
  -2  16   0   98.71    7.56
  -4 -16   0    5.22    1.50
  -4 -16   0    3.26    1.47
  -4 -16   0    5.72    0.82
  -4 -16   0    4.05    0.89
   4 -16   0    2.99    0.79
  -4 -16   0    5.02    1.06
   4 -16   0    3.87    0.80
   4 -16   0    4.39    1.32
   4 -16   0    4.23    0.72
   4 -16   0    4.56    0.89
   4  16   0    4.15    0.83
  -4  16   0    4.28    0.57
   4  16   0    3.07    0.84
  -4  16   0    3.66    0.78
   4  16   0    4.80    0.80
  -4  16   0    3.42    0.86
   4  16   0    3.38    0.87
  -4  16   0    3.18    0.85
   4  16   0    3.26    0.75
  -4  16   0    3.53    0.75
  -4  16   0    3.26    0.94
  -4  16   0    3.13    0.47
   6 -16   0   23.16    2.26
  -6 -16   0   28.10    2.68
  -6 -16   0   25.22    3.68
   6 -16   0   23.02    2.45
   6 -16   0   28.12    2.30
   6 -16   0   23.54    2.29
  -6 -16   0   25.12    3.45
   6 -16   0   23.03    2.93
   6  16   0   26.79    2.51
  -6  16   0   23.06    2.60
  -6  16   0   22.25    2.26
   6  16   0   25.79    2.51
  -6  16   0   26.54    2.50
   6  16   0   25.01    2.50
  -6  16   0   24.40    1.96
   6  16   0   22.94    2.07
   6  16   0   24.89    2.18
  -6  16   0   22.43    2.35
   6  16   0   26.60    2.07
  -6  16   0   23.72    1.88
   8 -16   0  133.44   11.03
  -8 -16   0  139.77   10.82
  -8 -16   0  168.32   11.82
   8 -16   0  154.99   10.77
   8 -16   0  141.78   10.73
  -8 -16   0  141.44   10.93
   8 -16   0  140.32   10.86
   8 -16   0  131.37   10.60
  -8 -16   0  154.38   11.61
  -8  16   0  158.13   11.12
  -8  16   0  147.16   10.53
   8  16   0  161.94   10.89
  -8  16   0  146.69   10.77
   8  16   0  150.32   10.57
  -8  16   0  139.21   10.79
   8  16   0  142.31   10.91
   8  16   0  165.80   10.64
   8  16   0  135.12   10.52
  -8  16   0  149.44   10.72
   8  16   0  134.59   10.85
 -10 -16   0   46.28    4.99
  10 -16   0   38.83    4.16
  10 -16   0   47.85    3.83
  10 -16   0   46.24    3.94
 -10 -16   0   46.87    4.19
 -10 -16   0   39.29    4.30
  10 -16   0   39.75    3.74
 -10 -16   0   50.97    5.46
 -10  16   0   47.39    3.65
  10  16   0   45.53    3.45
  10  16   0   42.87    4.08
  10  16   0   46.48    3.33
 -10  16   0   48.65    3.52
  10  16   0   42.13    3.94
 -10  16   0   48.63    3.88
 -10  16   0   47.39    3.85
 -12 -16   0    2.48    2.02
  12 -16   0    3.96    0.88
  12 -16   0    4.08    1.46
 -12 -16   0    2.30    2.12
 -12 -16   0    4.35    1.41
  12 -16   0    4.05    0.64
 -12 -16   0    2.49    1.61
 -12  16   0    4.38    1.02
  12  16   0    2.96    0.60
 -12  16   0    6.07    1.13
  12  16   0    3.71    0.69
 -12  16   0    4.03    0.82
  12  16   0    1.67    1.07
  12  16   0    2.33    1.52
 -12  16   0    4.70    0.76
 -14 -16   0   45.08    5.01
 -14 -16   0   51.14    5.66
  14 -16   0   33.88    4.09
 -14 -16   0   49.86    5.07
  14 -16   0   37.21    3.86
  14 -16   0   32.80    3.38
 -14  16   0   44.00    3.76
 -14  16   0   43.17    3.44
  14  16   0   34.55    3.10
 -14  16   0   44.67    3.82
  14  16   0   37.10    3.86
 -14  16   0   42.74    3.29
  14  16   0   47.63    3.48
  16 -16   0   58.13    5.80
  16 -16   0   61.13    5.69
  16  16   0   56.59    6.11
  16  16   0   68.97    5.69
 -16  16   0   76.04    5.59
 -16  16   0   81.39    5.68
 -18 -16   0    8.99    3.05
 -18 -16   0    7.48    2.42
  18 -16   0    4.42    0.93
  18 -16   0    5.70    1.74
  18 -16   0    8.83    1.94
 -18 -16   0    8.10    2.57
 -18  16   0    6.07    1.45
  18  16   0    2.71    2.01
  18  16   0    6.25    1.56
 -20 -16   0   11.68    2.90
 -20 -16   0    8.11    3.40
  20 -16   0    7.81    2.14
 -20 -16   0    7.42    2.66
  20 -16   0    9.95    2.07
  20  16   0    7.90    1.79
 -20  16   0   14.09    2.10
 -20  16   0    9.68    1.71
  20  16   0    6.72    2.50
 -22 -16   0   57.21    8.18
 -22 -16   0   53.87    6.66
  22 -16   0   38.64    5.14
  22 -16   0   34.84    4.85
  22  16   0   42.87    6.20
  22  16   0   49.58    4.66
 -22  16   0   58.21    5.41
 -22  16   0   44.83    4.84
   1 -17   0   34.70    2.91
  -1 -17   0   26.84    3.30
  -1 -17   0   31.36    2.89
   1 -17   0   26.20    3.55
   1 -17   0   30.37    3.08
  -1 -17   0   31.91    2.48
  -1 -17   0   28.12    3.62
   1 -17   0   29.49    2.52
  -1 -17   0   31.40    2.95
   1  17   0   29.49    2.75
   1  17   0   34.06    2.96
  -1  17   0   31.11    2.29
   1  17   0   32.70    2.63
   1  17   0   33.04    2.85
  -1  17   0   30.65    2.82
  -1  17   0   31.85    2.81
   1  17   0   28.35    2.36
  -1  17   0   29.59    2.81
  -1  17   0   33.95    2.67
  -3 -17   0   70.97    6.85
  -3 -17   0   91.83    5.99
  -3 -17   0   72.96    5.91
   3 -17   0   87.54    6.34
   3 -17   0   85.06    6.28
  -3 -17   0   71.86    6.95
   3 -17   0   76.98    6.07
  -3 -17   0   83.55    6.34
   3 -17   0   79.70    6.33
   3 -17   0   77.92    6.76
  -3 -17   0   81.11    6.40
   3  17   0   79.48    5.94
   3  17   0   81.74    6.06
  -3  17   0   93.24    6.26
   3  17   0   85.11    6.34
   3  17   0   88.19    6.29
  -3  17   0   77.54    6.36
  -3  17   0   85.27    6.32
   3  17   0   81.07    6.31
   3  17   0   76.16    6.15
  -3  17   0   83.33    6.17
  -3  17   0   80.93    6.24
  -5 -17   0   98.15    7.51
  -5 -17   0   97.84    8.21
   5 -17   0   87.96    7.30
  -5 -17   0   89.36    7.11
  -5 -17   0   94.28    8.21
  -5 -17   0  103.17    7.67
   5 -17   0   96.36    7.37
   5 -17   0  102.17    7.47
   5 -17   0   88.17    7.80
   5 -17   0   98.26    7.25
  -5  17   0  101.06    7.33
  -5  17   0  108.94    7.45
  -5  17   0  101.83    7.35
  -5  17   0   98.35    7.03
   5  17   0   84.66    7.38
   5  17   0  106.76    7.48
   5  17   0   96.38    7.26
  -5  17   0   92.84    7.54
  -5  17   0   92.91    7.34
   5  17   0  100.65    7.44
  -5  17   0   97.44    6.99
   5  17   0  106.01    7.49
   5  17   0  100.33    7.15
   7 -17   0   45.92    4.62
  -7 -17   0   52.74    5.56
  -7 -17   0   50.36    4.36
   7 -17   0   51.67    4.55
   7 -17   0   49.04    3.99
  -7 -17   0   51.72    5.34
   7 -17   0   52.19    4.07
  -7 -17   0   46.27    3.98
   7  17   0   53.51    4.26
  -7  17   0   49.89    4.04
  -7  17   0   48.87    3.67
   7  17   0   52.47    4.25
  -7  17   0   49.01    3.74
  -7  17   0   50.62    4.13
   7  17   0   55.27    3.87
   7  17   0   51.04    4.27
   7  17   0   44.41    4.20
  -7  17   0   51.71    4.22
  -9 -17   0    1.43    1.91
   9 -17   0    3.03    0.73
  -9 -17   0    2.63    2.09
  -9 -17   0    2.12    1.16
   9 -17   0    4.01    0.85
   9 -17   0    3.77    0.96
   9 -17   0    5.14    1.54
  -9 -17   0    2.13    0.98
  -9  17   0    2.22    0.58
   9  17   0    3.36    0.63
   9  17   0    3.54    1.12
  -9  17   0    4.18    0.97
  -9  17   0    3.27    0.98
  -9  17   0    3.36    0.79
   9  17   0    4.15    0.70
   9  17   0    1.33    0.96
 -11 -17   0   22.26    4.67
  11 -17   0   20.93    2.96
  11 -17   0   20.33    2.11
 -11 -17   0   18.22    3.23
 -11 -17   0   21.56    4.10
  11  17   0   20.75    2.82
 -11  17   0   19.63    2.27
 -11  17   0   21.61    2.12
 -11  17   0   24.05    2.54
  11  17   0   19.78    1.84
 -11  17   0   21.75    2.57
 -13 -17   0   20.78    4.25
 -13 -17   0   21.70    3.91
  13 -17   0   18.73    2.09
  13 -17   0   18.44    1.73
  13 -17   0   19.65    3.16
 -13 -17   0   25.13    5.08
 -13  17   0   19.33    2.17
 -13  17   0   19.27    2.53
  13  17   0   15.50    1.67
 -13  17   0   21.64    2.06
  13  17   0   13.48    2.38
 -13  17   0   21.50    2.64
  15 -17   0    0.32    1.26
 -15 -17   0   -1.21    2.65
  15 -17   0    1.24    1.53
 -15 -17   0   -2.58    1.83
 -15 -17   0   -1.48    2.14
 -15  17   0    1.52    1.24
 -15  17   0    0.66    0.80
 -15  17   0   -0.90    0.59
  15  17   0    0.38    0.40
 -15  17   0   -0.59    1.02
  17 -17   0   26.04    4.01
 -17 -17   0   30.72    5.40
 -17 -17   0   30.68    6.46
 -17 -17   0   37.92    5.14
  17  17   0   24.92    3.65
 -17  17   0   35.89    3.33
  17  17   0   33.18    2.64
 -17  17   0   41.92    3.90
 -17  17   0   36.18    3.71
 -19 -17   0   45.41    6.14
  19 -17   0   36.88    4.69
 -19 -17   0   60.29    7.73
  19 -17   0   40.09    4.85
 -19  17   0   51.86    4.21
  19  17   0   46.85    3.49
  19  17   0   42.16    4.51
 -19  17   0   42.77    4.51
  19  17   0   38.28    5.31
 -19  17   0   53.77    4.84
 -21 -17   0   24.45    3.67
 -21 -17   0   30.21    4.87
  21 -17   0   25.05    4.13
  21 -17   0   22.71    3.91
  21  17   0   24.72    3.56
 -21  17   0   26.61    3.76
  21  17   0   21.39    3.76
   0 -18   0   46.58    3.59
   0 -18   0   35.79    3.91
   0 -18   0   39.07    4.39
   0 -18   0   39.76    3.16
   0 -18   0   42.64    3.91
   0  18   0   34.97    3.51
   0  18   0   40.66    3.30
   0  18   0   46.30    3.53
   0  18   0   37.23    3.47
   0  18   0   44.33    3.63
   0  18   0   34.73    2.92
  -2 -18   0   16.91    1.56
  -2 -18   0   12.63    2.22
  -2 -18   0   15.41    3.27
   2 -18   0   18.58    2.07
   2 -18   0   13.94    2.95
   2 -18   0   18.13    2.36
   2 -18   0   15.80    1.71
  -2 -18   0   16.08    2.44
  -2 -18   0   17.67    2.20
   2  18   0   15.25    2.08
  -2  18   0   14.83    1.91
   2  18   0   15.66    1.43
   2  18   0   17.43    1.76
   2  18   0   12.66    1.82
   2  18   0   19.32    2.18
  -2  18   0   17.32    2.17
  -2  18   0   16.94    2.01
  -2  18   0   15.82    2.08
  -4 -18   0    2.13    1.08
   4 -18   0    2.76    1.53
   4 -18   0    1.80    0.64
   4 -18   0    3.23    0.95
  -4 -18   0    0.94    1.61
  -4 -18   0    1.93    0.46
  -4 -18   0    0.44    1.89
   4 -18   0    1.19    0.85
  -4  18   0    1.87    0.75
   4  18   0    1.96    0.92
   4  18   0    0.94    0.69
   4  18   0    2.04    0.86
  -4  18   0    1.81    0.87
   4  18   0    2.46    0.48
   4  18   0    2.02    0.63
  -4  18   0    1.94    0.81
  -4  18   0    1.42    0.86
   4  18   0    1.92    0.87
   6 -18   0    1.64    0.75
  -6 -18   0    2.00    0.62
  -6 -18   0    0.64    1.94
   6 -18   0    4.37    1.51
   6 -18   0    2.94    0.82
  -6 -18   0    2.09    1.96
   6 -18   0    2.21    0.80
   6  18   0    1.51    0.60
   6  18   0    1.22    0.93
  -6  18   0    2.36    0.42
   6  18   0    2.59    0.72
   6  18   0    2.87    0.58
  -6  18   0    1.78    0.91
  -6  18   0    2.43    0.81
   6  18   0    1.92    0.95
  -6  18   0    1.23    0.84
   8 -18   0    0.20    0.68
   8 -18   0    0.43    0.82
   8 -18   0    0.49    0.69
  -8 -18   0   -1.27    1.99
  -8 -18   0    1.34    0.77
  -8 -18   0    0.22    1.99
   8 -18   0    1.86    1.48
   8  18   0    0.62    1.04
  -8  18   0   -0.02    0.31
   8  18   0   -0.90    0.90
  -8  18   0    0.03    0.86
  -8  18   0    0.43    0.76
   8  18   0    1.41    0.56
  -8  18   0   -0.01    0.44
  -8  18   0   -0.49    0.88
  10 -18   0    3.03    0.85
 -10 -18   0    0.29    2.29
 -10 -18   0    0.47    1.15
  10 -18   0    2.55    0.71
 -10 -18   0   -0.07    2.27
  10 -18   0    3.03    1.56
  10  18   0    3.53    0.63
  10  18   0    2.06    0.65
 -10  18   0    4.03    0.84
 -10  18   0    2.34    1.07
  10  18   0    2.25    1.14
  10  18   0    3.65    0.71
 -10  18   0    1.61    0.94
  10  18   0    0.91    1.08
 -10  18   0    3.18    0.64
 -12 -18   0   -2.14    2.39
 -12 -18   0   -1.25    1.44
  12 -18   0    1.83    0.88
  12 -18   0    0.65    0.78
 -12 -18   0    0.99    2.35
  12 -18   0    3.34    1.56
  12  18   0   -0.17    1.21
  12  18   0   -1.45    1.02
 -12  18   0    2.00    1.13
 -12  18   0    0.77    0.97
  12  18   0    1.57    0.56
 -12  18   0    1.97    0.78
  14 -18   0   -0.12    0.82
 -14 -18   0    0.29    2.31
  14 -18   0   -0.05    1.61
  14 -18   0   -0.28    1.31
 -14 -18   0   -1.63    2.64
 -14  18   0    0.70    0.77
 -14  18   0    1.01    0.79
 -14  18   0   -1.12    1.15
 -14  18   0   -0.01    1.04
  14  18   0   -0.02    0.35
 -16 -18   0   -2.47    2.17
  16 -18   0    1.29    1.46
 -16 -18   0   -0.33    3.03
  16 -18   0    1.25    1.67
 -16 -18   0   -0.73    2.63
  16  18   0    0.50    0.33
 -16  18   0    0.01    0.84
 -16  18   0   -0.18    1.13
 -16  18   0    2.08    1.39
 -18 -18   0   -2.91    3.28
 -18 -18   0   -1.63    2.68
  18 -18   0    1.95    1.84
  18 -18   0    1.37    1.58
 -18  18   0    0.51    0.66
  18  18   0    0.49    0.64
  18  18   0    0.00    0.36
 -18  18   0    4.37    1.70
 -18  18   0    0.89    1.31
 -20 -18   0   -2.07    3.76
 -20 -18   0   -2.78    2.44
 -20 -18   0   -3.42    2.65
  20 -18   0    2.01    1.73
  20 -18   0   -0.15    1.98
 -20  18   0    3.11    1.84
 -20  18   0    1.79    1.44
 -20  18   0    0.39    0.68
   1 -19   0    1.07    1.64
  -1 -19   0   -0.13    0.94
  -1 -19   0    2.68    1.36
  -1 -19   0    1.95    1.77
   1 -19   0    1.69    1.11
   1 -19   0   -0.11    0.81
  -1 -19   0    0.90    0.54
   1 -19   0    1.69    0.60
  -1  19   0    1.24    0.79
  -1  19   0    1.18    0.86
   1  19   0    0.79    0.68
   1  19   0    2.18    0.92
  -1  19   0    1.65    0.92
  -1  19   0    1.90    0.74
   1  19   0    1.90    0.79
   1  19   0    1.18    0.92
  -3 -19   0    4.02    1.19
  -3 -19   0    7.78    1.05
  -3 -19   0    5.27    2.06
   3 -19   0    8.60    1.35
  -3 -19   0    3.36    1.76
   3 -19   0    6.74    1.88
   3 -19   0    7.59    1.63
   3 -19   0   11.61    2.15
   3  19   0    6.46    0.95
   3  19   0    4.58    1.13
   3  19   0    7.96    0.97
  -3  19   0    6.17    1.10
  -3  19   0    5.28    1.16
   3  19   0    5.06    1.09
  -3  19   0    6.44    1.19
   3  19   0    8.33    1.77
   5 -19   0    1.56    0.90
  -5 -19   0    0.79    0.50
  -5 -19   0   -1.66    1.83
   5 -19   0    0.83    0.80
  -5 -19   0   -1.57    2.00
   5 -19   0    1.69    0.74
   5 -19   0   -0.15    1.50
  -5  19   0    0.70    0.91
  -5  19   0    0.26    0.76
   5  19   0    0.59    0.93
   5  19   0    0.68    0.93
   5  19   0   -0.49    0.59
   5  19   0    1.29    0.49
  -5  19   0   -0.45    0.83
  -5  19   0   -0.48    0.81
  -7 -19   0    0.44    2.25
   7 -19   0    3.03    1.57
   7 -19   0    2.51    0.88
   7 -19   0    2.51    0.85
   7 -19   0    1.99    1.29
  -7 -19   0    2.45    2.49
  -7 -19   0    2.72    0.74
  -7  19   0    2.04    0.86
  -7  19   0    1.54    0.44
   7  19   0    2.04    0.64
   7  19   0    2.49    1.18
   7  19   0    1.31    1.00
  -7  19   0    2.12    1.00
   7  19   0    2.28    0.60
  -7  19   0    1.03    0.97
  -9 -19   0   15.76    3.14
   9 -19   0   14.30    1.85
  -9 -19   0   13.75    2.21
  -9 -19   0   12.62    3.21
   9 -19   0   11.53    2.20
   9 -19   0   11.10    1.84
  -9  19   0   13.51    1.25
   9  19   0   14.50    2.44
  -9  19   0   15.42    1.98
  -9  19   0   13.89    2.32
  -9  19   0   13.36    2.27
   9  19   0   12.27    2.34
   9  19   0   15.07    1.22
   9  19   0   13.65    1.71
  -9  19   0   16.15    1.49
 -11 -19   0   27.19    3.69
  11 -19   0   27.07    2.63
 -11 -19   0   41.67    6.17
  11 -19   0   24.85    2.84
  11 -19   0   29.99    3.78
 -11 -19   0   38.50    5.47
  11  19   0   26.45    3.39
  11  19   0   31.72    2.32
 -11  19   0   34.18    2.75
 -11  19   0   38.37    3.34
  11  19   0   32.45    2.90
 -11  19   0   28.72    2.44
 -11  19   0   30.15    3.24
 -13 -19   0   16.17    3.63
  13 -19   0   15.69    3.23
  13 -19   0   14.60    2.02
 -13 -19   0   12.16    2.50
 -13 -19   0   17.14    3.81
 -13  19   0   19.09    1.94
 -13  19   0   18.88    2.84
 -13  19   0   14.67    2.62
  15 -19   0    2.63    1.83
 -15 -19   0   -0.22    3.10
 -15 -19   0   -1.70    2.83
 -15 -19   0   -3.91    2.13
  15 -19   0   -0.16    1.37
 -15  19   0    0.14    0.49
  15  19   0    0.37    0.34
 -15  19   0   -0.13    1.13
 -15  19   0    0.45    0.67
 -15  19   0    1.79    1.38
 -17 -19   0   -0.02    2.47
  17 -19   0    3.13    1.65
  17 -19   0    5.09    1.97
 -17 -19   0    4.80    3.64
 -17 -19   0    4.77    3.10
 -17  19   0    1.70    0.62
  17  19   0   -0.01    1.39
  17  19   0    0.16    2.08
 -19 -19   0   -1.94    3.02
 -19 -19   0   -0.92    2.60
  19 -19   0    4.20    1.79
  19 -19   0    3.01    2.10
 -19 -19   0    2.91    4.04
  19  19   0   -0.59    1.50
 -19  19   0    4.71    1.98
 -19  19   0    2.66    1.59
   0 -20   0   12.90    2.57
   0 -20   0   12.78    2.26
   0 -20   0   16.88    2.83
   0  20   0   13.13    2.27
   0  20   0   13.84    2.09
   0  20   0   14.91    1.90
   0  20   0   13.74    2.07
  -2 -20   0    0.81    1.51
   2 -20   0    1.59    1.80
   2 -20   0    0.52    0.93
  -2 -20   0    2.30    0.58
   2 -20   0    0.55    0.65
  -2 -20   0    1.93    1.94
   2 -20   0    2.34    1.20
   2  20   0    1.47    0.74
   2  20   0    1.78    0.41
   2  20   0    1.43    0.95
   2  20   0    0.70    0.96
  -2  20   0    0.07    0.84
  -2  20   0    3.23    0.88
   2  20   0    2.07    1.21
  -2  20   0    0.96    0.98
  -2  20   0    0.67    0.96
  -4 -20   0   10.65    2.74
   4 -20   0   18.19    2.50
   4 -20   0   15.00    2.15
  -4 -20   0   15.62    3.08
   4 -20   0   17.07    1.97
   4  20   0   15.67    1.82
  -4  20   0   18.23    2.41
  -4  20   0   16.08    2.21
   4  20   0   15.60    2.26
   4  20   0   19.00    2.44
  -4  20   0   20.17    2.24
   4  20   0   18.31    1.59
  -4  20   0   17.40    2.32
   6 -20   0   41.37    3.68
  -6 -20   0   49.58    5.94
   6 -20   0   36.48    4.49
   6 -20   0   38.11    3.70
  -6 -20   0   49.81    5.91
  -6 -20   0   36.57    3.32
   6  20   0   44.24    3.32
   6  20   0   41.07    3.94
   6  20   0   43.93    3.87
  -6  20   0   45.88    3.91
  -6  20   0   46.42    3.82
   6  20   0   42.13    3.43
   8 -20   0   56.89    5.05
   8 -20   0   56.78    4.95
  -8 -20   0   58.16    4.94
   8 -20   0   57.68    5.81
  -8 -20   0   82.38    7.52
  -8  20   0   59.57    4.60
  -8  20   0   74.77    5.27
   8  20   0   61.84    5.30
  -8  20   0   72.20    5.31
   8  20   0   64.71    4.77
   8  20   0   56.86    5.28
 -10 -20   0   21.44    3.95
 -10 -20   0   19.05    4.00
  10 -20   0   19.13    2.04
 -10 -20   0   16.33    2.71
  10 -20   0   21.93    3.58
  10 -20   0   14.81    2.20
 -10  20   0   20.97    2.67
  10  20   0   20.23    1.52
  10  20   0   12.72    2.66
  10  20   0   16.53    1.79
 -10  20   0   18.66    1.55
  10  20   0   17.55    2.81
 -12 -20   0    8.59    2.01
  12 -20   0   10.01    1.54
  12 -20   0   11.55    2.24
 -12 -20   0    8.50    3.59
 -12 -20   0   16.08    3.53
  12  20   0    5.32    1.56
 -12  20   0    7.61    1.45
 -12  20   0    9.90    1.70
 -12  20   0    7.14    1.04
  12  20   0    9.82    0.94
  12  20   0    7.63    1.93
 -14 -20   0   48.06    7.51
  14 -20   0   32.10    4.47
 -14 -20   0   49.32    6.37
 -14 -20   0   32.70    5.36
 -14  20   0   34.06    3.96
 -14  20   0   42.33    4.17
 -14  20   0   41.24    3.30
 -16 -20   0   44.58    7.54
  16 -20   0   25.49    3.94
 -16 -20   0   27.96    3.93
  16 -20   0   25.76    3.60
  16  20   0   18.33    3.47
 -16  20   0   31.28    3.54
 -18 -20   0   -2.23    4.38
  18 -20   0    2.39    1.72
 -18 -20   0    6.06    3.52
  18 -20   0    1.19    2.06
 -18  20   0    1.86    1.53
  18  20   0   -1.83    1.52
 -18  20   0    0.42    0.66
 -18  20   0    5.25    1.94
   1 -21   0    4.22    1.47
  -1 -21   0    4.10    0.82
   1 -21   0    2.41    0.73
  -1 -21   0    1.95    2.14
  -1 -21   0    5.77    1.69
   1 -21   0    4.23    2.04
  -1  21   0    4.04    1.07
   1  21   0    2.72    1.11
  -1  21   0    2.75    0.98
   1  21   0    3.25    0.92
  -1  21   0    3.36    1.13
  -1  21   0    3.12    1.10
   1  21   0    2.48    1.09
   3 -21   0   35.19    4.48
   3 -21   0   31.30    2.85
  -3 -21   0   28.92    4.52
   3 -21   0   32.79    3.55
  -3 -21   0   33.71    4.92
   3  21   0   33.62    2.52
  -3  21   0   29.07    3.21
  -3  21   0   33.37    3.10
  -3  21   0   33.35    3.22
   3  21   0   30.69    3.38
  -3  21   0   30.91    3.36
   3  21   0   33.49    2.87
   3  21   0   31.64    3.27
  -5 -21   0   15.88    3.33
   5 -21   0   23.13    3.75
   5 -21   0   15.77    2.50
  -5 -21   0   21.31    3.79
   5 -21   0   16.08    2.91
  -5  21   0   21.35    2.79
   5  21   0   19.88    2.08
  -5  21   0   20.26    2.64
  -5  21   0   24.76    2.60
   5  21   0   22.01    2.75
   5  21   0   18.66    2.59
  -5  21   0   22.25    2.55
   5  21   0   22.16    1.89
  -7 -21   0    1.71    3.00
  -7 -21   0   -0.02    2.70
  -7 -21   0    1.64    0.69
   7 -21   0    2.82    1.80
   7 -21   0    2.35    0.96
  -7  21   0    3.54    1.64
   7  21   0   -0.52    1.10
  -7  21   0    1.61    1.09
   7  21   0    1.42    1.10
  -7  21   0    0.81    1.06
   7  21   0    3.42    0.64
   7  21   0    2.13    0.73
  -9 -21   0   50.06    6.90
   9 -21   0   31.84    3.26
   9 -21   0   34.20    4.59
  -9 -21   0   34.11    3.41
   9  21   0   35.92    3.84
   9  21   0   35.63    2.79
   9  21   0   32.99    3.79
  -9  21   0   42.58    3.77
  -9  21   0   39.28    3.79
   9  21   0   44.73    3.14
  11 -21   0   64.79    6.14
  11 -21   0   59.37    4.91
 -11 -21   0   69.39    5.64
 -11  21   0   58.94    4.66
  11  21   0   65.73    4.64
  11  21   0   61.81    5.55
 -11  21   0   68.05    5.53
  11  21   0   63.82    5.64
 -13 -21   0   36.93    5.53
 -13 -21   0   33.95    4.59
  13 -21   0   33.60    2.72
  13 -21   0   38.60    4.42
 -13  21   0   35.46    3.71
  13  21   0   26.33    3.86
  13  21   0   26.75    3.67
 -13  21   0   28.39    2.48
  15 -21   0    1.53    1.56
 -15 -21   0   -1.67    4.07
  15 -21   0    4.91    2.18
 -15 -21   0   -2.83    2.35
 -15 -21   0    1.71    3.45
 -15  21   0    0.23    0.56
 -15  21   0    2.70    1.36
 -15  21   0    3.36    1.67
  15  21   0   -1.80    1.40
 -17 -21   0    3.04    6.71
 -17 -21   0   10.72    4.00
  17 -21   0    4.85    1.83
 -17 -21   0    3.08    2.89
  17 -21   0    7.91    2.42
 -17  21   0    7.88    1.74
  17  21   0    4.97    1.74
   0 -22   0   13.10    1.66
   0 -22   0   10.40    2.13
   0 -22   0    9.98    2.80
   0  22   0   11.92    2.30
   0  22   0   10.57    2.01
   0  22   0   12.43    2.50
   2 -22   0    3.29    1.45
  -2 -22   0    2.21    2.46
   2 -22   0    2.21    0.84
  -2 -22   0    2.36    0.70
   2 -22   0    0.27    2.28
  -2 -22   0    2.32    1.83
   2  22   0    1.37    1.16
  -2  22   0    0.67    1.09
  -2  22   0    1.92    1.15
   2  22   0    2.19    0.89
  -2  22   0    0.64    0.98
  -2  22   0    2.69    1.88
   2  22   0    1.22    1.10
  -4 -22   0    4.85    2.41
   4 -22   0    5.76    1.33
  -4 -22   0    5.23    2.97
   4 -22   0    6.04    2.22
  -4  22   0    7.17    1.32
   4  22   0    5.15    1.30
  -4  22   0    5.26    1.29
   4  22   0    4.45    1.34
  -4  22   0    5.68    1.34
   4  22   0    6.26    1.04
  -6 -22   0   17.16    3.87
   6 -22   0   21.14    3.98
  -6 -22   0   24.07    4.32
   6 -22   0   19.62    2.80
  -6  22   0   26.59    2.83
   6  22   0   22.29    2.23
  -6  22   0   22.69    2.89
  -6  22   0   22.53    3.05
   6  22   0   24.86    2.05
   6  22   0   22.52    3.03
   6  22   0   22.07    2.81
  -8 -22   0   36.12    6.73
   8 -22   0   29.02    3.18
  -8 -22   0   41.13    7.08
   8 -22   0   32.27    4.51
  -8  22   0   43.16    3.64
   8  22   0   30.85    3.68
  -8  22   0   33.57    3.66
   8  22   0   34.24    3.58
  10 -22   0   12.62    2.56
 -10 -22   0   13.22    4.16
  10 -22   0   11.44    1.78
 -10 -22   0   13.23    4.15
 -10 -22   0    5.92    1.43
 -10  22   0    8.29    1.55
  10  22   0    9.73    0.97
  10  22   0    5.20    1.62
  10  22   0    7.99    1.75
 -12 -22   0    0.01    1.53
  12 -22   0    0.73    0.74
  12 -22   0    2.73    2.15
 -12 -22   0   -0.30    3.89
 -12 -22   0   -5.24    3.69
  12  22   0    0.72    0.38
 -12  22   0    1.05    0.42
 -12  22   0   -1.11    1.19
 -12  22   0    2.04    1.51
  12  22   0   -0.15    1.56
 -14 -22   0   14.11    4.33
 -14 -22   0    8.20    2.49
  14 -22   0    8.05    2.53
 -14 -22   0   10.72    4.66
 -14  22   0   11.21    2.05
 -14  22   0    9.25    1.85
  14  22   0    5.06    1.72
 -16 -22   0   24.23    4.97
  16 -22   0   14.41    2.85
  16 -22   0   16.49    3.33
 -16 -22   0   15.91    3.35
 -16 -22   0   15.27    7.88
  16  22   0   10.44    2.16
 -16  22   0   21.28    3.44
  -1 -23   0    0.28    2.50
  -1 -23   0   -0.59    1.74
  -1 -23   0    2.31    0.77
   1 -23   0   -1.10    2.29
   1 -23   0    0.11    0.79
  -1  23   0   -0.58    1.12
   1  23   0    0.40    1.11
  -1  23   0   -1.95    0.94
   1  23   0    0.03    1.15
  -1  23   0    0.92    1.21
   1  23   0   -0.77    0.91
  -3 -23   0    0.66    2.91
   3 -23   0   -1.03    2.12
   3 -23   0    2.59    1.37
  -3 -23   0   -0.83    2.03
  -3  23   0    0.45    1.17
  -3  23   0   -0.57    1.08
   3  23   0   -0.40    0.86
  -3  23   0    0.04    1.20
   3  23   0   -0.39    1.15
   3  23   0    0.69    1.11
   5 -23   0    0.81    1.15
   5 -23   0   -1.56    2.02
  -5 -23   0   -3.25    3.19
  -5  23   0    1.32    1.13
  -5  23   0   -1.27    1.15
   5  23   0    0.61    1.21
   5  23   0    0.38    0.74
   5  23   0   -1.93    1.13
   7 -23   0    0.18    2.05
   7 -23   0    1.94    1.04
  -7 -23   0   -0.63    3.53
  -7 -23   0   -3.87    3.09
   7  23   0   -0.97    1.21
   7  23   0    0.71    1.23
  -7  23   0   -0.55    1.18
  -7  23   0    2.53    1.18
  -7  23   0    1.29    1.26
   7  23   0    1.95    0.61
  -9 -23   0    2.96    1.00
  -9 -23   0    2.00    4.03
   9 -23   0    5.22    2.22
   9 -23   0    4.95    1.08
  -9 -23   0    4.55    4.15
   9  23   0    2.48    1.46
   9  23   0    3.22    0.49
   9  23   0    2.31    1.39
  -9  23   0    5.61    1.54
  -9  23   0    2.92    1.43
 -11 -23   0    4.86    4.36
 -11 -23   0    4.16    1.46
  11 -23   0    4.18    0.95
  11 -23   0    8.20    2.42
 -11 -23   0    1.18    4.33
 -11  23   0    5.39    1.70
  11  23   0    1.09    1.51
  11  23   0    2.63    1.60
 -11  23   0    4.07    1.53
  13 -23   0    4.28    0.87
 -13 -23   0    0.84    1.90
 -13 -23   0    3.58    4.32
 -13 -23   0    4.71    4.71
  13 -23   0    5.99    2.64
 -13  23   0    8.02    1.89
 -13  23   0    5.29    1.59
 -15 -23   0   -1.30    4.48
 -15 -23   0    0.97    4.81
 -15 -23   0    2.06    2.51
  15 -23   0    6.09    2.68
  15 -23   0    1.76    1.67
 -15  23   0    3.04    1.53
  15  23   0   -1.54    3.05
  15  23   0   -1.68    1.57
   0 -24   0   19.65    3.96
   0 -24   0   18.27    2.47
   0 -24   0   12.28    3.48
   0  24   0   15.67    3.08
   0  24   0   12.73    2.74
   0  24   0   13.25    2.40
   2 -24   0    4.00    2.78
   2 -24   0    9.24    2.01
  -2 -24   0    9.56    3.61
  -2 -24   0    6.93    2.53
   2  24   0   11.28    2.04
  -2  24   0    9.86    1.56
   2  24   0    6.25    1.61
  -2  24   0    8.67    1.68
   2  24   0   11.27    2.47
  -2  24   0    8.71    1.68
  -4 -24   0   -2.39    2.56
   4 -24   0    2.41    1.24
  -4 -24   0   -0.07    3.19
   4 -24   0   -0.92    2.27
  -4  24   0    0.09    1.14
  -4  24   0   -0.18    1.23
   4  24   0    0.23    1.30
   4  24   0    0.79    0.67
   4  24   0    1.46    1.27
  -4  24   0   -0.14    1.26
  -6 -24   0   -3.26    3.61
   6 -24   0    5.02    2.47
   6 -24   0    0.84    1.11
  -6 -24   0   -3.36    3.08
   6  24   0    0.79    0.50
  -6  24   0    0.47    1.33
   6  24   0    1.31    1.26
  -6  24   0    2.95    1.39
   6  24   0   -0.55    1.26
   8 -24   0    3.64    1.15
   8 -24   0    2.90    2.46
  -8 -24   0   -1.21    4.28
  -8 -24   0   -2.34    3.89
   8  24   0    1.20    1.51
   8  24   0    2.41    1.39
  -8  24   0    2.44    1.40
   8  24   0    1.61    0.52
  -8  24   0    3.54    1.53
  10 -24   0    0.28    0.90
 -10 -24   0   -4.05    4.17
 -10  24   0   -0.68    1.32
  10  24   0   -0.57    1.29
 -10  24   0   -0.10    1.61
 -12 -24   0   -2.11    4.65
  12 -24   0    3.06    2.46
 -12 -24   0   -0.65    1.49
 -12 -24   0   -0.01    5.04
 -12  24   0    1.05    1.40
 -12  24   0    5.26    1.78
  12  24   0   -0.61    1.65
  12  24   0   -1.77    1.51
 -14 -24   0    1.70    2.13
  14 -24   0    4.82    0.88
  14 -24   0    4.93    3.14
  14  24   0    0.81    1.67
  14  24   0   -0.45    2.57
 -14  24   0    8.06    2.11
  -1 -25   0    1.26    3.43
   1 -25   0    3.70    2.00
   1 -25   0   -2.27    3.00
  -1 -25   0    0.18    2.18
   1  25   0    2.03    1.44
  -1  25   0    3.15    1.37
  -1  25   0    4.77    1.52
   1  25   0    3.54    1.50
  -1  25   0    3.61    1.26
   1  25   0    4.37    1.18
   3 -25   0   21.18    3.50
  -3 -25   0   23.02    4.96
   3 -25   0   16.39    3.99
  -3  25   0   21.21    3.02
  -3  25   0   22.15    3.18
   3  25   0   21.09    3.37
  -3  25   0   21.55    3.51
   3  25   0   20.06    3.08
  -5 -25   0   21.44    5.04
  -5 -25   0   13.56    4.01
   5 -25   0   14.71    3.03
   5 -25   0   11.06    3.15
   5  25   0   15.30    2.91
   5  25   0   12.14    2.16
  -5  25   0   18.03    2.89
  -5  25   0   12.93    2.11
  -7 -25   0    0.44    4.54
   7 -25   0    0.89    1.21
   7 -25   0    0.25    2.50
  -7 -25   0   -6.78    3.67
  -7  25   0   -1.17    1.40
   7  25   0   -0.50    0.59
   7  25   0    0.57    1.46
  -7  25   0    2.03    1.52
   7  25   0   -1.29    1.38
   9 -25   0    3.60    1.15
  -9 -25   0   -3.78    4.48
  -9 -25   0    4.70    4.93
   9 -25   0    3.53    2.69
   9  25   0   -1.56    1.55
   9  25   0    1.41    1.48
  -9  25   0    1.81    1.51
  -9  25   0    1.27    1.62
 -11 -25   0   12.00    5.34
  11 -25   0    4.75    3.56
 -11 -25   0    3.03    1.38
  11 -25   0    3.37    1.03
  11  25   0    0.40    1.65
  11  25   0    1.23    1.57
   0 -26   0   31.51    5.33
   0 -26   0   38.26    5.88
   0  26   0   27.20    3.35
   0  26   0   37.55    3.94
   0  26   0   39.54    4.32
  -2 -26   0   29.63    5.51
   2 -26   0   12.63    4.19
   2 -26   0   15.00    2.74
  -2  26   0   19.55    3.66
  -2  26   0   20.02    3.39
  -2  26   0   23.51    3.10
   2  26   0   19.89    3.57
   2  26   0   23.21    3.32
   4 -26   0    1.34    1.49
  -4 -26   0    0.54    4.49
   4 -26   0   -0.55    3.03
   4  26   0   -0.25    1.44
   4  26   0    0.44    1.49
   4  26   0   -0.04    0.65
  -4  26   0    0.74    1.44
  -4  26   0    0.62    1.37
  -4  26   0    0.70    1.56
  -6 -26   0    5.31    4.15
   6 -26   0    7.55    1.65
  -6 -26   0   16.07    5.48
  -6  26   0    3.26    3.02
  -6  26   0   10.30    1.88
   6  26   0    7.43    1.82
   6  26   0    4.38    1.76
   8 -26   0   10.50    3.18
   8 -26   0    8.76    1.61
  -8 -26   0   11.04    5.06
  -8  26   0    8.30    2.14
   8  26   0    6.62    2.22
   8  26   0    8.69    1.98
  -1 -27   0  -10.14    6.39
  -1 -27   0   -2.22    2.64
   1 -27   0   -1.43    2.11
   1 -27   0   -2.47    4.18
   1  27   0   -1.10    1.45
   1  27   0   -0.21    1.64
  -1  27   0    1.53    0.92
   1  27   0    1.02    0.77
  -1  27   0    0.67    1.59
  -1  27   0    0.73    1.68
  -3 -27   0   -1.84    3.40
   3 -27   0   -0.75    3.45
  -3 -27   0   12.68    8.60
   3 -27   0    4.48    1.89
   3  27   0    7.85    1.80
  -3  27   0    5.18    1.84
  -3  27   0   10.43    1.78
   3  27   0    5.51    1.96
  -3  27   0    7.58    1.82
   5 -27   0    3.97    1.73
  -5 -27   0   15.10   11.12
  -5 -27   0    1.96    4.43
   5 -27   0    5.23    3.46
  -5  27   0    6.12    1.80
   5  27   0    6.98    1.92
   5  27   0    6.68    1.79
 -28   0   1   -1.93    1.96
 -28   0   1   -0.71    1.16
 -26   0   1   -1.36    1.14
  26   0  -1    7.82    3.71
 -26   0   1    0.22    1.62
  26   0  -1    4.08    1.41
 -26   0   1    0.28    1.45
  24   0  -1    3.00    2.97
 -24   0   1   -1.35    1.08
  24   0  -1    1.26    1.16
  24   0  -1    0.05    1.17
  24   0  -1    0.48    0.94
 -24   0   1   -0.59    1.43
 -24   0   1   -0.18    1.04
 -22   0   1    0.19    1.19
 -22   0   1   -0.31    1.51
 -22   0   1   -0.23    0.96
  22   0  -1    0.63    0.80
  22   0  -1    0.76    0.81
  22   0  -1    5.46    2.57
 -22   0   1    0.25    0.93
  22   0  -1    0.25    0.93
  22   0  -1   -0.25    0.98
  20   0  -1    0.54    0.62
  20   0  -1   -0.19    0.80
  20   0  -1   -1.85    1.71
 -20   0   1   -0.19    1.00
 -20   0   1    0.28    1.24
  20   0  -1    0.14    0.80
 -20   0   1    0.09    0.80
  20   0  -1    0.42    0.67
 -20   0   1   -0.67    1.68
 -20   0   1    0.23    0.87
  18   0  -1    0.36    0.55
 -18   0   1   -0.55    0.82
  18   0  -1   -0.59    0.66
 -18   0   1    0.16    0.73
 -18   0   1    0.72    1.10
  18   0  -1    1.60    0.74
  18   0  -1    0.03    0.61
  18   0  -1   -0.44    0.67
 -18   0   1   -0.62    0.71
 -18   0   1    0.44    1.43
  16   0  -1   -0.08    0.87
  16   0  -1   -0.28    0.44
 -16   0   1    0.18    0.66
 -16   0   1   -0.56    0.57
  16   0  -1   -1.57    1.09
  16   0  -1    0.09    0.50
 -16   0   1    1.25    0.91
 -16   0   1    0.73    1.13
  16   0  -1    0.32    0.69
 -16   0   1    0.39    0.59
  14   0  -1    0.07    0.48
 -14   0   1    1.54    1.06
  14   0  -1    0.43    0.42
 -14   0   1    0.26    0.87
 -14   0   1   -0.24    0.48
  14   0  -1    1.46    0.56
  14   0  -1   -0.41    0.47
 -14   0   1    0.03    0.52
  12   0  -1    0.24    0.36
 -12   0   1   -0.35    0.39
  12   0  -1    0.20    0.38
 -12   0   1   -0.11    0.58
 -12   0   1   -0.09    0.85
 -12   0   1   -0.25    0.35
 -12   0   1   -0.17    0.39
  12   0  -1   -0.53    0.41
  12   0  -1   -0.01    0.35
  10   0  -1    0.48    0.30
  10   0  -1   -0.28    0.31
 -10   0   1    0.62    0.33
 -10   0   1   -0.02    0.47
 -10   0   1   -0.33    0.57
 -10   0   1    0.05    0.34
 -10   0   1   -0.24    0.32
  10   0  -1    0.10    0.30
  10   0  -1    0.13    0.36
   8   0  -1    0.02    0.25
  -8   0   1    0.12    0.41
  -8   0   1    0.10    0.25
  -8   0   1    0.25    0.28
   8   0  -1    0.05    0.30
   8   0  -1    0.07    0.23
  -8   0   1    0.50    0.28
   8   0  -1    0.55    0.25
   8   0  -1    0.11    0.27
  -8   0   1    0.06    0.44
  -6   0   1    0.29    0.19
  -6   0   1    0.52    0.22
   6   0  -1   -0.30    0.34
  -6   0   1    0.22    0.18
  -6   0   1   -0.10    0.32
   6   0  -1   -0.06    0.14
   6   0  -1    0.14    0.23
   6   0  -1    0.58    0.18
  -6   0   1    0.20    0.27
  -4   0   1   -0.01    0.12
   4   0  -1    0.23    0.09
   4   0  -1    0.10    0.11
  -4   0   1    0.06    0.22
   4   0  -1    0.15    0.10
   4   0  -1    0.14    0.15
  -4   0   1    0.31    0.12
  -4   0   1    0.38    0.17
   4   0  -1    0.16    0.21
  -4   0   1    0.13    0.13
   2   0   1    0.51    0.15
  -2   0  -1    0.40    0.10
  -2   0  -1    0.28    0.11
  -2   0  -1    0.01    0.18
   2   0   1    0.03    0.17
  -2   0  -1    0.45    0.15
  -4   0  -1    0.33    0.15
  -4   0  -1   -0.17    0.30
  -4   0  -1    0.21    0.17
   4   0   1    0.29    0.14
   4   0   1   -0.29    0.30
   4   0   1    0.31    0.19
  -4   0  -1    0.11    0.19
   4   0   1    0.10    0.15
  -4   0  -1    0.17    0.17
  -6   0  -1   -0.05    0.28
  -6   0  -1    0.50    0.23
  -6   0  -1    0.04    0.24
  -6   0  -1   -0.02    0.26
   6   0   1    0.65    0.23
  -6   0  -1    0.11    0.40
   6   0   1   -0.38    0.46
   6   0   1   -0.20    0.24
   6   0   1    0.17    0.19
  -8   0  -1   -0.28    0.31
   8   0   1   -0.76    0.59
   8   0   1    0.64    0.29
   8   0   1    0.43    0.28
  -8   0  -1    0.09    0.34
  -8   0  -1    0.98    0.60
  -8   0  -1    0.76    0.32
  -8   0  -1    0.89    0.39
   8   0   1   -0.14    0.34
   8   0   1    0.36    0.32
  10   0   1    0.36    0.44
  10   0   1    0.23    0.41
  10   0   1    0.01    0.38
  10   0   1    0.10    0.35
  10   0   1   -0.55    0.85
 -10   0  -1    0.59    0.50
 -10   0  -1    0.26    0.46
 -10   0  -1   -0.04    0.35
 -10   0  -1    0.83    0.76
 -10   0  -1    0.40    0.44
  12   0   1   -1.21    0.97
 -12   0  -1    0.00    0.52
  12   0   1   -0.02    0.38
 -12   0  -1    0.79    0.63
  12   0   1    0.96    0.47
 -12   0  -1    0.84    0.48
 -12   0  -1    0.52    0.52
  12   0   1   -0.33    0.58
  12   0   1    0.98    0.56
  12   0   1    1.00    0.49
 -12   0  -1    0.24    0.88
 -14   0  -1    0.13    0.63
 -14   0  -1    0.19    0.63
  14   0   1   -1.51    1.21
  14   0   1    0.12    0.68
  14   0   1    0.57    0.47
 -14   0  -1    0.67    1.12
 -14   0  -1   -0.06    0.56
  14   0   1   -0.06    0.48
  14   0   1    0.09    0.60
 -14   0  -1    1.44    0.78
  14   0   1    1.11    0.59
  16   0   1    0.39    0.57
 -16   0  -1    1.01    1.33
  16   0   1   -0.27    0.63
 -16   0  -1   -0.07    0.75
  16   0   1   -0.47    0.90
  16   0   1   -0.62    0.72
 -16   0  -1    1.13    0.71
 -16   0  -1   -0.14    0.71
 -16   0  -1    1.96    1.02
  16   0   1    1.25    0.63
  18   0   1    0.73    0.93
 -18   0  -1   -1.92    1.19
 -18   0  -1   -0.34    0.82
 -18   0  -1   -1.39    0.75
  18   0   1    0.85    0.77
  18   0   1    0.75    0.70
  18   0   1    0.37    0.74
 -18   0  -1   -0.18    0.92
  18   0   1    0.00    0.64
 -18   0  -1    0.46    1.47
 -20   0  -1    0.57    0.96
  20   0   1   -0.52    0.72
 -20   0  -1   -0.50    0.89
  20   0   1    0.80    0.90
  20   0   1   -1.77    1.73
 -20   0  -1   -0.70    1.09
 -20   0  -1   -0.08    1.31
  20   0   1   -0.54    0.81
  20   0   1    2.38    1.12
 -22   0  -1    0.69    1.15
  22   0   1    0.04    0.86
 -22   0  -1    0.84    1.58
  22   0   1   -1.36    1.88
 -22   0  -1   -0.46    1.35
  22   0   1    2.30    1.29
 -22   0  -1    0.86    1.01
 -24   0  -1    0.86    1.65
  24   0   1   -0.57    2.26
  24   0   1    0.39    1.02
 -24   0  -1   -0.60    1.02
 -24   0  -1   -0.60    1.35
 -24   0  -1   -0.17    1.76
  26   0   1   -0.83    0.90
 -26   0  -1    0.18    1.19
  26   0   1    1.65    3.07
 -26   0  -1    0.72    1.93
 -28   0  -1   -0.30    1.09
  28   0   1    7.80    3.91
 -28   0  -1   -1.71    1.20
 -28   0  -1   -0.44    2.26
 -29  -1   1    7.45    2.36
 -29  -1   1    4.23    1.40
 -29   1   1    4.80    2.39
 -29   1   1    3.60    1.48
 -27  -1   1   19.03    2.72
 -27  -1   1   20.87    3.71
 -27  -1   1   14.79    2.49
 -27   1   1   16.40    2.56
 -27   1   1   11.98    1.97
  25  -1  -1   11.15    2.10
 -25  -1   1    4.82    1.32
 -25  -1   1    8.04    1.67
 -25  -1   1    7.93    3.51
  25  -1  -1    6.72    1.14
  25  -1  -1   10.29    3.11
 -25  -1   1    5.27    1.84
  25   1  -1    6.09    1.22
 -25   1   1    7.86    1.49
 -25   1   1    5.91    1.43
 -25   1   1    6.01    1.77
 -25   1   1    7.36    2.22
  23  -1  -1    0.60    2.34
 -23  -1   1    1.61    1.51
 -23  -1   1   -1.12    0.94
  23  -1  -1   -0.20    0.73
  23  -1  -1    0.85    1.02
  23  -1  -1   -0.08    0.91
 -23  -1   1   -1.03    1.23
 -23  -1   1   -1.15    1.07
 -23   1   1   -0.63    1.00
  23   1  -1    0.93    0.98
 -23   1   1   -0.88    1.02
  23   1  -1    2.70    1.11
  23   1  -1   -0.54    2.70
 -23   1   1   -1.21    1.27
 -23   1   1   -2.28    1.49
  21  -1  -1   20.45    2.08
 -21  -1   1   14.61    2.18
 -21  -1   1   16.62    2.47
 -21  -1   1   17.16    2.79
  21  -1  -1   19.33    1.94
  21  -1  -1   16.37    2.39
  21  -1  -1   17.98    2.14
 -21  -1   1   20.78    2.81
  21   1  -1   16.67    2.48
 -21   1   1   22.45    3.68
 -21   1   1   16.01    2.34
 -21   1   1   19.78    2.80
 -21   1   1   14.85    2.65
 -21   1   1   13.26    2.27
  21   1  -1   19.50    2.06
  19  -1  -1   61.69    4.25
 -19  -1   1   52.25    4.59
  19  -1  -1   55.57    4.47
 -19  -1   1   51.26    4.44
 -19  -1   1   53.78    4.34
 -19  -1   1   50.50    4.56
 -19  -1   1   55.18    5.25
  19  -1  -1   54.82    4.30
  19  -1  -1   59.43    4.17
 -19   1   1   49.55    4.33
 -19   1   1   47.70    4.35
 -19   1   1   54.08    4.67
  19   1  -1   62.32    4.51
 -19   1   1   60.31    5.27
 -19   1   1   49.06    4.51
  19   1  -1   48.71    4.48
  19   1  -1   44.77    4.41
  19   1  -1   49.62    5.90
  17  -1  -1    6.15    1.27
  17  -1  -1    3.21    1.67
 -17  -1   1    7.35    2.58
 -17  -1   1    5.65    1.07
 -17  -1   1    6.53    1.02
  17  -1  -1    6.98    1.27
 -17  -1   1    7.96    1.72
  17  -1  -1    7.57    1.43
 -17  -1   1    7.52    1.52
 -17   1   1    6.56    1.33
  17   1  -1    7.65    1.33
  17   1  -1    5.29    1.98
  17   1  -1    8.56    1.47
 -17   1   1    8.61    1.86
  17   1  -1    8.23    1.36
  17   1  -1    7.52    1.51
 -17   1   1    5.67    1.01
  17   1  -1    7.50    1.25
 -17   1   1    5.54    1.05
 -17   1   1    8.78    1.71
 -15  -1   1   23.82    2.17
 -15  -1   1   26.61    2.39
 -15  -1   1   27.14    3.01
 -15  -1   1   19.27    2.23
  15  -1  -1   19.89    2.10
  15  -1  -1   21.25    2.13
  15  -1  -1   18.32    2.02
 -15  -1   1   22.31    2.11
 -15   1   1   23.36    2.23
  15   1  -1   24.29    2.26
 -15   1   1   23.37    2.14
  15   1  -1   22.44    2.14
  15   1  -1   26.39    2.02
  15   1  -1   22.21    2.04
 -15   1   1   27.54    2.51
  15   1  -1   26.20    2.09
 -15   1   1   17.73    2.24
 -13  -1   1    2.64    0.99
  13  -1  -1    0.10    0.97
 -13  -1   1    0.79    0.53
  13  -1  -1    1.54    0.46
  13  -1  -1    1.87    0.54
  13  -1  -1    1.37    0.46
  13  -1  -1    2.17    0.60
  13   1  -1    1.58    0.49
  13   1  -1    2.23    0.45
 -13   1   1    2.38    0.81
 -13   1   1    2.29    0.59
  13   1  -1    2.93    0.51
 -13   1   1    1.44    0.48
 -13   1   1    1.10    0.52
  13   1  -1    2.23    0.56
  13   1  -1    2.33    0.67
  13   1  -1    2.58    1.18
  13   1  -1    1.94    0.57
 -13   1   1    1.81    0.92
 -11  -1   1  126.62    9.60
 -11  -1   1  127.61    9.55
  11  -1  -1  138.23    9.57
  11  -1  -1  132.01    9.87
 -11  -1   1  143.02    9.87
  11  -1  -1  151.96    9.63
 -11  -1   1  134.80    9.61
  11  -1  -1  128.79    9.55
 -11  -1   1  113.54    9.58
  11   1  -1  129.54    9.60
  11   1  -1  127.74    9.54
  11   1  -1  131.00    9.54
  11   1  -1  137.84    9.72
 -11   1   1  129.09    9.56
 -11   1   1  128.19    9.59
  11   1  -1  134.87    9.52
 -11   1   1  141.01    9.69
  11   1  -1  136.27    9.61
 -11   1   1  121.44    9.56
   9  -1  -1   39.57    2.93
  -9  -1   1   41.94    3.25
  -9  -1   1   34.45    2.96
  -9  -1   1   37.87    2.92
   9  -1  -1   45.34    2.99
   9  -1  -1   35.00    3.22
  -9  -1   1   41.33    2.99
   9  -1  -1   38.32    2.90
   9  -1  -1   37.25    2.96
   9   1  -1   43.02    2.98
  -9   1   1   37.65    2.94
  -9   1   1   41.26    3.06
   9   1  -1   34.24    2.91
   9   1  -1   36.14    2.87
  -9   1   1   40.10    2.94
  -9   1   1   40.04    3.19
   9   1  -1   36.87    2.90
  -9   1   1   34.97    2.95
   9   1  -1   43.11    3.08
   7  -1  -1  262.73   17.56
  -7  -1   1  258.88   17.57
  -7  -1   1  267.61   17.73
   7  -1  -1  224.31   17.53
   7  -1  -1  250.08   17.56
   7  -1  -1  239.14   17.66
   7  -1  -1  253.17   17.51
  -7  -1   1  229.53   17.57
  -7  -1   1  233.44   17.52
   7   1  -1  218.34   17.50
  -7   1   1  235.57   17.54
   7   1  -1  244.70   17.52
  -7   1   1  240.69   17.53
  -7   1   1  265.08   17.50
  -7   1   1  240.10   17.55
   7   1  -1  220.28   17.53
  -7   1   1  261.05   17.65
  -7   1   1  277.42   17.62
   7   1  -1  256.00   17.63
  -5  -1   1    4.62    0.53
  -5  -1   1    3.26    0.45
  -5  -1   1    3.45    0.40
   5  -1  -1    3.78    0.55
  -5  -1   1    4.62    0.48
   5  -1  -1    3.75    0.38
   5  -1  -1    3.44    0.42
   5   1  -1    3.73    0.45
   5   1  -1    3.48    0.46
  -5   1   1    3.41    0.55
  -5   1   1    4.29    0.45
  -5   1   1    4.52    0.47
  -5   1   1    3.27    0.65
   5   1  -1    3.80    0.54
   5   1  -1    3.08    0.38
  -5   1   1    4.30    0.38
  -3  -1   1   84.20    6.02
   3  -1  -1   84.29    6.01
  -3  -1   1   79.36    6.04
  -3  -1   1   84.85    6.05
   3  -1  -1   78.63    6.01
   3  -1  -1   82.05    6.04
   3  -1  -1   90.20    6.00
  -3  -1   1   76.17    5.99
  -3   1   1   82.91    5.99
  -3   1   1   86.08    6.01
   3   1  -1   70.52    5.99
   3   1  -1   81.02    6.05
   3   1  -1   93.74    6.03
   3   1  -1   86.27    6.06
   3   1  -1   91.35    5.99
  -3   1   1   90.41    6.07
  -3   1   1   85.75    6.01
   3   1  -1   90.10    6.07
  -1  -1  -1   45.10    3.10
  -1  -1  -1   45.29    3.11
  -1  -1  -1   40.81    3.04
   1   1   1   38.04    3.01
   1   1   1   37.14    3.10
  -1   1  -1   40.67    3.03
  -1   1  -1   43.35    3.05
   1   1   1   45.82    3.02
   3  -1   1   17.91    1.33
  -3  -1  -1   19.03    1.40
   3  -1   1   17.01    1.34
   3  -1   1   16.56    1.40
   3  -1   1   20.16    1.39
  -3  -1  -1   19.66    1.42
  -3  -1  -1   18.30    1.51
  -3  -1  -1   17.36    1.40
   3  -1   1   19.29    1.43
  -3  -1  -1   18.35    1.31
   3  -1   1   16.70    1.37
   3   1   1   16.35    1.37
  -3   1  -1   17.80    1.40
  -3   1  -1   19.09    1.43
  -3   1  -1   20.00    1.39
  -3   1  -1   20.01    1.39
  -3   1  -1   15.73    1.32
   3   1   1   17.46    1.50
   3   1   1   18.35    1.38
   3   1   1   18.95    1.40
  -3   1  -1   16.35    1.35
   5  -1   1  198.38   13.48
  -5  -1  -1  194.98   13.61
  -5  -1  -1  166.75   13.47
   5  -1   1  203.80   13.43
  -5  -1  -1  212.35   13.52
   5  -1   1  181.17   13.47
   5  -1   1  186.99   13.44
   5  -1   1  196.42   13.53
   5  -1   1  179.46   13.49
  -5  -1  -1  201.59   13.48
  -5  -1  -1  194.75   13.41
  -5   1  -1  187.73   13.42
   5   1   1  177.32   13.40
  -5   1  -1  191.44   13.54
  -5   1  -1  167.34   13.44
   5   1   1  183.76   13.59
   5   1   1  187.14   13.46
  -5   1  -1  196.09   13.48
   5   1   1  191.57   13.50
   5   1   1  185.67   13.47
  -5   1  -1  176.05   13.48
  -7  -1  -1    0.76    0.55
   7  -1   1    0.42    0.26
   7  -1   1    0.53    0.55
   7  -1   1    1.20    0.31
  -7  -1  -1    0.12    0.30
   7  -1   1    1.17    0.33
   7  -1   1    0.76    0.32
  -7  -1  -1    0.65    0.37
   7  -1   1    0.75    0.27
  -7   1  -1    0.71    0.24
   7   1   1    0.57    0.59
   7   1   1    0.86    0.35
  -7   1  -1    0.43    0.34
   7   1   1    0.87    0.30
   7   1   1    0.98    0.24
  -7   1  -1    0.86    0.33
  -7   1  -1    0.56    0.31
  -7   1  -1    0.35    0.46
   7   1   1    1.01    0.31
  -9  -1  -1   53.55    4.18
  -9  -1  -1   48.04    4.23
  -9  -1  -1   57.08    4.55
   9  -1   1   51.71    4.33
   9  -1   1   55.61    4.19
   9  -1   1   48.46    4.24
  -9  -1  -1   62.61    4.22
   9  -1   1   57.53    4.09
  -9  -1  -1   58.19    4.13
   9  -1   1   57.22    4.20
   9  -1   1   59.04    4.43
  -9   1  -1   54.22    4.19
  -9   1  -1   53.81    4.20
   9   1   1   57.29    4.07
  -9   1  -1   56.71    4.12
  -9   1  -1   49.99    4.17
   9   1   1   62.23    4.22
   9   1   1   57.01    4.53
 -11  -1  -1  167.37   11.02
  11  -1   1  139.36   10.66
  11  -1   1  155.69   10.67
  11  -1   1  144.18   10.70
  11  -1   1  152.29   10.54
  11  -1   1  158.48   10.89
  11  -1   1  154.62   10.69
 -11  -1  -1  149.88   10.61
 -11  -1  -1  144.05   10.64
 -11  -1  -1  135.97   10.67
  11   1   1  151.40   10.53
  11   1   1  139.03   10.97
 -11   1  -1  131.88   10.64
  11   1   1  150.19   10.65
 -11   1  -1  131.36   10.56
 -11   1  -1  128.24   10.62
 -11   1  -1  160.04   10.92
  13  -1   1   33.27    2.96
 -13  -1  -1   37.06    2.94
  13  -1   1   37.11    2.92
  13  -1   1   33.13    2.93
 -13  -1  -1   33.26    2.90
 -13  -1  -1   39.69    3.55
  13  -1   1   34.12    2.72
 -13  -1  -1   32.48    2.97
 -13  -1  -1   32.62    2.89
  13  -1   1   37.65    3.50
  13  -1   1   37.85    2.94
 -13   1  -1   28.78    2.77
  13   1   1   38.01    2.91
  13   1   1   39.11    2.91
  13   1   1   33.49    3.10
 -13   1  -1   34.43    2.97
 -13   1  -1   30.64    2.89
 -13   1  -1   29.70    2.92
 -13   1  -1   39.33    3.43
 -15  -1  -1    0.32    0.65
 -15  -1  -1    0.39    0.75
  15  -1   1    0.99    0.62
  15  -1   1    0.40    0.54
 -15  -1  -1   -0.25    0.64
  15  -1   1    1.17    0.64
  15  -1   1    0.14    1.28
  15  -1   1   -0.19    0.70
 -15  -1  -1    0.69    0.82
 -15  -1  -1    2.13    1.48
  15   1   1    0.45    0.75
  15   1   1    0.54    0.61
  15   1   1    0.28    0.62
  15   1   1    1.41    1.04
 -15   1  -1    0.36    1.11
 -15   1  -1    0.20    0.84
 -15   1  -1    0.52    0.70
  15   1   1    0.69    0.57
 -15   1  -1    1.05    0.59
 -15   1  -1    0.40    0.68
  15   1   1    1.46    0.81
  17  -1   1   33.57    2.73
  17  -1   1   29.91    2.42
  17  -1   1   24.55    2.77
 -17  -1  -1   25.80    2.78
  17  -1   1   23.84    3.69
 -17  -1  -1   23.69    2.65
  17  -1   1   35.67    2.84
 -17  -1  -1   24.39    2.95
 -17  -1  -1   31.15    2.82
 -17  -1  -1   31.77    3.85
 -17   1  -1   27.52    2.75
  17   1   1   28.40    2.99
 -17   1  -1   31.20    3.53
 -17   1  -1   26.77    2.93
 -17   1  -1   26.43    2.60
 -19  -1  -1   56.90    5.28
  19  -1   1   74.03    5.27
  19  -1   1   55.70    5.49
 -19  -1  -1   77.84    6.88
 -19  -1  -1   63.51    5.49
 -19  -1  -1   68.80    5.47
  19  -1   1   73.86    5.46
 -19  -1  -1   68.36    5.67
 -19   1  -1   71.66    5.61
  19   1   1   65.30    5.63
  19   1   1   77.22    5.38
 -19   1  -1   63.15    5.33
 -19   1  -1   61.40    5.57
  19   1   1   76.87    5.32
 -19   1  -1   60.77    5.36
 -19   1  -1   65.97    6.14
 -21  -1  -1    8.33    1.69
 -21  -1  -1    7.92    1.37
  21  -1   1   10.00    1.76
 -21  -1  -1    9.06    1.75
  21  -1   1    6.31    2.32
 -21  -1  -1    8.33    1.59
  21  -1   1   12.17    1.66
 -21   1  -1   10.22    1.70
 -21   1  -1    7.96    1.44
 -21   1  -1   10.47    1.80
 -21   1  -1   11.24    2.17
  21   1   1    6.80    2.46
  21   1   1   11.84    2.01
 -23  -1  -1    3.68    1.55
 -23  -1  -1    5.06    1.67
  23  -1   1    4.98    1.06
  23  -1   1    0.41    2.21
 -23  -1  -1    3.33    1.16
 -23  -1  -1    2.96    1.64
  23   1   1    6.81    1.31
 -23   1  -1    5.38    1.80
  23   1   1    2.33    2.44
 -23   1  -1    4.13    1.57
 -23   1  -1    4.62    1.41
 -23   1  -1    2.30    1.19
 -25  -1  -1   45.24    5.20
 -25  -1  -1   45.36    4.73
 -25  -1  -1   33.90    4.35
 -25  -1  -1   32.76    3.89
  25  -1   1   42.02    4.80
  25  -1   1   40.99    3.89
 -25   1  -1   47.16    4.63
  25   1   1   50.41    4.22
 -25   1  -1   52.38    5.14
 -25   1  -1   35.53    3.98
  25   1   1   46.01    7.05
 -27  -1  -1   33.44    4.92
 -27  -1  -1   20.39    3.03
 -27   1  -1   26.75    3.26
 -28  -2   1    6.13    1.44
 -28  -2   1    6.59    2.45
 -28  -2   1   10.30    2.28
 -28   2   1    8.24    1.72
 -28   2   1   12.01    2.27
  26  -2  -1    2.58    1.21
  26  -2  -1    1.04    1.11
  26  -2  -1    0.42    0.47
 -26  -2   1    0.05    1.59
 -26  -2   1    1.31    2.46
 -26  -2   1   -0.79    1.06
 -26  -2   1    0.17    1.80
  26  -2  -1    2.73    3.05
 -26   2   1    1.23    1.17
  26   2  -1   -0.19    0.60
 -26   2   1    0.18    1.24
 -26   2   1    0.87    1.70
  24  -2  -1   14.43    2.00
 -24  -2   1    9.60    1.74
 -24  -2   1    9.79    1.48
  24  -2  -1    8.98    1.57
 -24  -2   1   10.52    2.01
 -24  -2   1   10.51    1.90
  24  -2  -1   10.19    2.91
 -24   2   1   12.18    1.91
 -24   2   1   13.01    2.82
 -24   2   1   10.72    1.70
 -24   2   1    9.50    1.54
  22  -2  -1   22.12    4.37
 -22  -2   1   19.91    2.87
  22  -2  -1   20.65    2.10
 -22  -2   1   19.56    2.83
 -22  -2   1   18.90    2.33
 -22  -2   1   21.82    3.15
  22  -2  -1   17.36    2.48
  22  -2  -1   21.20    2.26
 -22   2   1   19.74    2.45
 -22   2   1   20.05    2.60
 -22   2   1   16.50    2.90
  22   2  -1   24.76    2.27
 -22   2   1   16.93    3.12
 -20  -2   1    3.49    0.92
 -20  -2   1    3.70    1.08
 -20  -2   1    3.70    1.21
 -20  -2   1    3.19    1.90
  20  -2  -1    3.03    0.93
  20  -2  -1    3.95    0.95
 -20  -2   1    5.30    1.35
  20  -2  -1    3.08    0.83
 -20   2   1    2.82    1.12
  20   2  -1    4.99    0.95
 -20   2   1    3.79    0.91
  20   2  -1    4.74    1.14
 -20   2   1    2.88    1.02
 -20   2   1    4.32    1.47
 -20   2   1    3.54    1.67
  20   2  -1    5.66    2.41
 -18  -2   1   59.02    4.41
  18  -2  -1   54.26    4.34
  18  -2  -1   49.07    4.42
 -18  -2   1   63.16    5.30
  18  -2  -1   55.62    4.54
 -18  -2   1   56.04    4.54
 -18  -2   1   58.78    4.67
 -18  -2   1   51.11    4.57
  18  -2  -1   47.60    5.24
  18  -2  -1   50.36    4.38
 -18   2   1   57.96    4.50
 -18   2   1   55.06    4.38
 -18   2   1   62.30    4.82
 -18   2   1   64.22    5.82
  18   2  -1   59.75    4.65
 -18   2   1   50.17    4.55
 -16  -2   1  131.60    9.83
 -16  -2   1  134.72    9.73
  16  -2  -1  117.59    9.71
  16  -2  -1  138.91    9.71
  16  -2  -1  128.30    9.76
  16  -2  -1  129.01   10.21
 -16  -2   1  128.47    9.86
 -16  -2   1  130.65    9.81
 -16  -2   1  145.49   10.29
 -16   2   1  117.60    9.69
 -16   2   1  125.37    9.80
  16   2  -1  134.80   10.55
  16   2  -1  113.82   10.34
 -16   2   1  119.04    9.73
  16   2  -1  134.09    9.70
 -16   2   1  145.44   10.15
  16   2  -1  155.53   10.02
  16   2  -1  155.44   10.13
 -16   2   1  143.04    9.98
 -14  -2   1   51.97    3.63
 -14  -2   1   41.69    3.47
 -14  -2   1   40.79    3.57
 -14  -2   1   42.31    3.56
  14  -2  -1   41.76    3.50
  14  -2  -1   41.23    3.51
  14  -2  -1   42.57    4.05
  14  -2  -1   42.41    3.46
  14  -2  -1   41.76    3.45
 -14  -2   1   45.53    4.02
  14   2  -1   47.80    3.66
  14   2  -1   48.34    3.78
 -14   2   1   41.58    3.47
  14   2  -1   44.92    4.45
 -14   2   1   51.33    3.96
 -14   2   1   43.20    3.52
  14   2  -1   47.16    3.54
  14   2  -1   46.02    3.42
 -14   2   1   39.13    3.42
 -14   2   1   43.75    3.72
 -12  -2   1    9.77    1.10
  12  -2  -1    9.73    1.15
  12  -2  -1    8.52    1.08
  12  -2  -1    7.35    1.18
 -12  -2   1    9.10    1.42
 -12  -2   1   11.45    1.23
 -12  -2   1    9.19    1.27
  12  -2  -1    9.25    1.04
  12   2  -1    9.60    1.01
  12   2  -1   10.06    1.13
  12   2  -1    6.77    1.43
  12   2  -1   11.34    1.15
 -12   2   1    7.99    1.40
 -12   2   1    7.02    1.04
 -12   2   1    8.14    1.13
  12   2  -1    9.74    1.34
 -12   2   1    7.52    1.15
 -12   2   1    9.00    1.68
  10  -2  -1  101.51    6.78
  10  -2  -1   92.38    6.89
 -10  -2   1   94.57    6.78
  10  -2  -1   94.41    6.83
 -10  -2   1   88.45    6.98
 -10  -2   1  103.87    6.84
  10  -2  -1  100.80    6.84
  10  -2  -1   96.84    7.02
  10   2  -1   95.76    6.82
 -10   2   1   95.51    6.97
 -10   2   1   90.44    6.92
  10   2  -1   95.57    6.94
 -10   2   1   97.87    6.75
  10   2  -1   91.05    6.83
 -10   2   1   85.51    6.76
 -10   2   1   85.69    6.78
 -10   2   1   78.37    6.79
  10   2  -1   91.93    6.76
  10   2  -1   91.09    6.78
   8  -2  -1  377.28   25.32
  -8  -2   1  365.70   25.33
   8  -2  -1  373.07   25.45
   8  -2  -1  384.25   25.35
  -8  -2   1  353.72   25.35
  -8  -2   1  362.74   25.57
   8  -2  -1  401.77   25.38
  -8  -2   1  332.91   25.39
  -8  -2   1  343.42   25.37
   8  -2  -1  349.57   25.37
   8   2  -1  350.17   25.31
  -8   2   1  323.12   25.33
   8   2  -1  350.84   25.37
   8   2  -1  312.27   25.32
  -8   2   1  367.21   25.30
  -8   2   1  350.43   25.43
   8   2  -1  370.12   25.45
  -8   2   1  340.90   25.34
  -8   2   1  371.56   25.43
   8   2  -1  362.53   25.36
  -8   2   1  335.45   25.31
  -6  -2   1   20.04    1.70
   6  -2  -1   17.91    1.75
   6  -2  -1   20.82    1.73
  -6  -2   1   20.50    1.61
   6  -2  -1   23.57    1.66
   6  -2  -1   22.79    1.61
   6  -2  -1   24.15    1.65
  -6  -2   1   22.06    1.67
  -6  -2   1   18.27    1.65
   6   2  -1   20.45    1.70
  -6   2   1   19.25    1.63
   6   2  -1   23.91    1.67
   6   2  -1   21.20    1.59
  -6   2   1   22.85    1.60
  -6   2   1   20.69    1.64
  -6   2   1   19.58    1.72
   6   2  -1   23.11    1.76
  -6   2   1   21.42    1.76
   4  -2  -1  230.83   15.79
  -4  -2   1  209.29   15.88
   4  -2  -1  215.80   15.79
   4  -2  -1  229.34   15.77
  -4  -2   1  226.29   15.84
   4  -2  -1  238.10   15.81
  -4  -2   1  201.45   15.79
  -4  -2   1  200.49   15.77
  -4  -2   1  218.46   15.84
   4  -2  -1  235.30   15.85
  -4  -2   1  213.99   15.76
  -4   2   1  237.63   15.87
   4   2  -1  240.95   15.88
   4   2  -1  226.74   15.76
  -4   2   1  220.78   15.78
  -4   2   1  215.28   15.79
   4   2  -1  218.53   15.85
  -4   2   1  221.92   15.77
   4   2  -1  201.87   15.79
  -4   2   1  218.57   15.77
  -4   2   1  238.27   15.80
   4   2  -1  227.29   15.78
   2  -2  -1  318.03   23.59
   2  -2  -1  334.79   23.59
   2  -2  -1  367.51   23.65
  -2  -2   1  333.06   23.58
  -2  -2   1  310.47   23.63
   2  -2  -1  362.54   23.59
  -2  -2   1  326.74   23.61
   2  -2  -1  297.88   23.57
  -2   2   1  314.93   23.58
  -2   2   1  311.97   23.58
   2   2  -1  361.38   23.58
  -2   2   1  333.20   23.59
   2   2  -1  322.62   23.58
  -2   2   1  382.28   23.60
  -2   2   1  349.39   23.64
   2   2  -1  297.62   23.61
   0  -2  -1  222.61   15.83
   0  -2  -1  227.75   15.78
   0  -2   1  196.91   15.80
   0  -2  -1  231.36   15.82
   0  -2  -1  236.17   15.82
   0  -2   1  207.29   15.82
   0  -2  -1  212.06   15.82
   0   2   1  247.20   15.79
   0   2   1  209.43   15.78
   0   2  -1  235.87   15.80
   0   2  -1  217.25   15.79
   0   2  -1  206.98   15.80
   0   2   1  228.86   15.81
   0   2  -1  203.73   15.81
   0   2   1  256.58   15.82
  -2  -2  -1  106.59    7.97
   2  -2   1  112.53    7.95
  -2  -2  -1  104.04    8.07
  -2  -2  -1  115.12    7.99
   2  -2   1  115.18    7.98
   2  -2   1  110.72    7.96
  -2  -2  -1  112.70    7.95
  -2  -2  -1  107.40    8.00
   2   2   1  110.67    7.93
   2   2   1   94.55    7.98
  -2   2  -1  114.01    7.97
  -2   2  -1  113.10    7.97
   2   2   1  111.20    7.94
   2   2   1  115.52    7.98
   2   2   1  120.00    7.96
  -2   2  -1  109.83    7.95
  -2   2  -1  123.35    7.97
   4  -2   1   17.49    1.39
   4  -2   1   16.47    1.34
   4  -2   1   18.57    1.32
  -4  -2  -1   18.19    1.36
  -4  -2  -1   17.37    1.54
  -4  -2  -1   15.54    1.32
   4  -2   1   16.86    1.31
  -4  -2  -1   15.80    1.36
   4  -2   1   17.24    1.31
  -4  -2  -1   16.94    1.38
  -4   2  -1   17.51    1.23
   4   2   1   14.97    1.31
  -4   2  -1   15.86    1.31
   4   2   1   18.30    1.31
  -4   2  -1   17.29    1.31
   4   2   1   13.68    1.32
   4   2   1   17.81    1.34
  -4   2  -1   17.24    1.33
  -4   2  -1   14.55    1.32
   6  -2   1  205.82   14.88
  -6  -2  -1  237.78   15.01
   6  -2   1  218.44   14.93
   6  -2   1  223.77   14.96
  -6  -2  -1  202.95   14.88
   6  -2   1  197.62   14.95
  -6  -2  -1  209.26   14.99
  -6  -2  -1  221.76   15.00
  -6  -2  -1  223.80   15.15
   6  -2   1  229.89   15.00
   6  -2   1  216.21   15.01
  -6   2  -1  196.03   14.96
   6   2   1  206.08   14.96
  -6   2  -1  221.33   15.02
  -6   2  -1  217.64   14.94
   6   2   1  198.10   14.96
  -6   2  -1  205.14   14.88
   6   2   1  184.22   14.94
  -6   2  -1  180.97   14.93
  -6   2  -1  189.51   14.95
   8  -2   1  346.64   23.88
  -8  -2  -1  354.52   23.81
   8  -2   1  356.66   23.83
   8  -2   1  327.40   23.88
  -8  -2  -1  294.32   23.88
   8  -2   1  307.31   23.81
  -8  -2  -1  361.09   23.91
  -8  -2  -1  357.15   24.15
   8  -2   1  331.95   23.96
   8  -2   1  337.34   23.91
  -8  -2  -1  340.14   23.92
   8   2   1  319.56   23.90
   8   2   1  290.39   23.84
  -8   2  -1  339.74   23.88
  -8   2  -1  297.96   23.87
   8   2   1  374.35   23.91
  -8   2  -1  317.82   23.79
  -8   2  -1  330.10   23.88
   8   2   1  370.29   23.91
  -8   2  -1  341.82   23.97
  10  -2   1   64.06    4.88
 -10  -2  -1   63.71    4.91
  10  -2   1   63.79    4.89
  10  -2   1   64.85    4.92
 -10  -2  -1   69.23    4.81
 -10  -2  -1   70.41    5.29
 -10  -2  -1   59.04    4.92
  10  -2   1   71.10    4.83
 -10  -2  -1   68.42    4.91
  10   2   1   73.68    4.91
 -10   2  -1   65.98    5.07
 -10   2  -1   63.56    4.78
 -10   2  -1   58.27    4.91
 -10   2  -1   58.71    4.90
  10   2   1   62.20    4.87
  10   2   1   65.16    4.84
  12  -2   1   65.83    4.86
 -12  -2  -1   54.80    4.94
 -12  -2  -1   65.44    4.83
  12  -2   1   63.84    5.13
  12  -2   1   64.72    4.85
  12  -2   1   60.43    4.82
 -12  -2  -1   60.23    4.88
  12  -2   1   62.01    4.70
 -12  -2  -1   66.73    4.77
 -12  -2  -1   71.10    5.35
  12   2   1   63.79    4.77
 -12   2  -1   63.71    4.84
 -12   2  -1   62.73    4.85
 -12   2  -1   59.24    4.86
 -12   2  -1   68.33    5.12
 -12   2  -1   60.60    4.70
  14  -2   1  171.18   12.63
 -14  -2  -1  178.33   12.59
  14  -2   1  189.26   12.67
 -14  -2  -1  182.42   13.06
 -14  -2  -1  161.70   12.66
 -14  -2  -1  176.05   12.55
  14  -2   1  171.56   12.46
 -14  -2  -1  171.76   12.63
  14  -2   1  158.16   12.62
  14  -2   1  185.28   12.89
 -14   2  -1  166.75   12.49
 -14   2  -1  172.31   12.66
  14   2   1  186.60   12.62
 -14   2  -1  168.24   12.62
 -14   2  -1  181.63   12.89
 -14   2  -1  150.45   12.56
  16  -2   1  124.87    8.93
 -16  -2  -1  117.31    8.85
 -16  -2  -1  120.71    8.82
 -16  -2  -1  119.95    8.93
  16  -2   1  103.83    8.89
 -16  -2  -1  120.46    9.45
 -16  -2  -1  116.41    8.96
  16  -2   1  129.17    9.32
  16  -2   1  104.86    8.66
 -16   2  -1  113.33    8.90
  16   2   1  125.01    9.09
 -16   2  -1  118.08   10.30
  16   2   1  141.20    8.86
 -16   2  -1  116.92    8.86
 -16   2  -1  117.17    8.75
 -18  -2  -1   13.24    1.91
  18  -2   1   13.47    2.10
 -18  -2  -1   12.57    2.24
  18  -2   1   12.38    2.27
 -18  -2  -1   13.99    2.67
  18  -2   1   16.57    1.79
  18  -2   1   16.99    2.17
 -18  -2  -1   15.21    3.34
  18  -2   1   17.79    2.09
  18   2   1   19.25    2.22
 -18   2  -1   12.98    1.82
  18   2   1   15.78    2.03
  18   2   1   17.11    2.03
 -18   2  -1   14.52    2.95
 -18   2  -1   11.49    2.13
 -18   2  -1   13.37    2.30
 -18   2  -1   16.74    2.34
 -20  -2  -1   15.65    2.20
 -20  -2  -1   16.51    2.94
  20  -2   1   15.07    2.61
  20  -2   1   19.26    1.94
  20  -2   1   15.77    2.59
 -20  -2  -1   19.79    2.76
 -20  -2  -1   17.86    2.56
 -20   2  -1   20.78    2.27
 -20   2  -1   16.90    2.72
 -20   2  -1   15.99    2.44
 -20   2  -1   22.72    2.85
  20   2   1   23.25    2.28
 -22  -2  -1   87.27    7.74
 -22  -2  -1   93.90    7.94
  22  -2   1   90.03    7.66
 -22  -2  -1  117.02    8.40
 -22  -2  -1  115.97    8.27
  22  -2   1  109.75    7.64
 -22   2  -1  118.85    8.22
 -22   2  -1   90.52    7.88
 -22   2  -1  104.96    7.91
  22   2   1   87.43    9.25
 -22   2  -1  112.64    8.22
 -24  -2  -1   56.01    5.13
 -24  -2  -1   52.52    5.34
  24  -2   1   51.38    4.08
 -24  -2  -1   39.14    4.20
  24  -2   1   43.91    4.10
  24  -2   1   47.81    4.87
 -24  -2  -1   43.10    4.61
  24   2   1   60.42    7.38
 -24   2  -1   52.18    5.17
 -24   2  -1   52.47    4.91
 -26  -2  -1   -1.23    1.85
  26  -2   1    1.33    2.72
  26  -2   1    0.60    0.93
 -26  -2  -1    2.93    2.03
 -26  -2  -1   -2.22    1.05
 -26   2  -1   -0.38    0.82
  26   2   1    7.97    3.70
  26   2   1    0.26    1.04
 -26   2  -1   -0.22    1.24
 -26   2  -1    0.07    1.87
 -28  -2  -1   21.01    3.06
  28  -2   1   31.87    6.67
 -28   2  -1   24.09    3.35
 -28   2  -1   34.30    6.05
 -29  -3   1    7.59    2.41
 -29  -3   1    5.20    1.35
 -29  -3   1    7.03    2.53
 -29   3   1    5.72    1.74
 -29   3   1    8.18    2.60
 -27  -3   1   56.53    5.51
  27  -3  -1   45.92    4.10
 -27  -3   1   37.48    4.06
 -27  -3   1   55.86    5.62
 -27   3   1   55.95    5.22
 -27   3   1   39.90    4.53
  25  -3  -1   14.32    3.33
 -25  -3   1   24.38    3.81
  25  -3  -1   22.30    2.45
 -25  -3   1   18.01    3.26
  25  -3  -1   16.92    2.83
  25  -3  -1   21.16    2.18
 -25  -3   1   21.50    3.71
 -25  -3   1   16.34    2.36
  25   3  -1   20.60    2.61
 -25   3   1   22.67    3.94
 -25   3   1   21.83    3.50
 -25   3   1   19.92    2.69
 -25   3   1   16.99    2.94
 -23  -3   1    2.18    1.47
 -23  -3   1   -0.86    1.24
  23  -3  -1   -1.43    1.80
 -23  -3   1   -0.05    1.31
  23  -3  -1   -0.16    0.91
 -23  -3   1    0.52    0.85
  23  -3  -1    0.43    0.89
  23   3  -1    1.83    1.22
  23   3  -1    2.67    0.89
 -23   3   1    0.66    1.10
 -23   3   1    0.21    1.23
 -23   3   1   -0.13    0.91
 -21  -3   1   44.06    3.81
 -21  -3   1   48.51    4.47
 -21  -3   1   44.60    4.15
  21  -3  -1   51.33    3.81
  21  -3  -1   36.35    5.09
 -21  -3   1   48.37    4.34
 -21   3   1   42.18    4.22
 -21   3   1   46.68    3.90
  21   3  -1   44.96    3.81
 -21   3   1   45.68    4.09
 -21   3   1   50.80    4.79
 -21   3   1   47.02    4.53
 -19  -3   1   74.93    5.96
  19  -3  -1   63.33    5.64
  19  -3  -1   82.93    5.62
 -19  -3   1   76.30    6.58
 -19  -3   1   69.66    5.88
  19  -3  -1   70.14    5.77
 -19  -3   1   71.83    5.78
  19  -3  -1   64.54    5.64
  19  -3  -1   66.92    6.41
 -19  -3   1   74.33    5.61
 -19   3   1   79.97    6.25
 -19   3   1   66.04    5.57
 -19   3   1   83.70    6.09
  19   3  -1   87.64    5.91
 -19   3   1   70.99    5.74
 -19   3   1   68.56    5.78
  17  -3  -1   14.86    1.80
  17  -3  -1   14.35    1.73
 -17  -3   1   15.08    1.66
 -17  -3   1   11.61    1.99
  17  -3  -1   13.63    2.14
 -17  -3   1   12.25    2.07
 -17  -3   1   17.76    1.95
  17  -3  -1   10.62    1.61
 -17  -3   1   13.28    2.89
  17   3  -1   17.58    1.57
 -17   3   1   13.89    1.86
 -17   3   1   10.90    1.56
 -17   3   1   15.41    2.47
 -17   3   1   14.90    2.21
 -17   3   1   12.96    1.80
 -15  -3   1   57.08    4.91
  15  -3  -1   48.41    4.33
 -15  -3   1   59.09    4.45
 -15  -3   1   51.59    4.49
  15  -3  -1   57.66    4.45
  15  -3  -1   53.95    4.35
  15  -3  -1   58.45    4.89
 -15  -3   1   60.21    4.34
  15  -3  -1   53.87    4.37
 -15   3   1   61.27    4.73
  15   3  -1   62.72    4.30
 -15   3   1   60.65    4.70
 -15   3   1   51.62    4.36
 -15   3   1   49.12    4.27
  15   3  -1   62.76    4.44
  13  -3  -1  233.01   16.64
  13  -3  -1  217.73   16.66
 -13  -3   1  197.73   16.71
 -13  -3   1  254.56   17.02
 -13  -3   1  252.85   16.65
  13  -3  -1  223.74   16.69
  13  -3  -1  252.47   16.90
 -13  -3   1  217.08   16.72
  13  -3  -1  220.58   16.66
 -13  -3   1  233.87   16.67
 -13   3   1  230.92   16.84
  13   3  -1  245.24   16.71
 -13   3   1  249.58   16.85
  13   3  -1  260.87   17.30
 -13   3   1  218.61   16.66
 -13   3   1  219.78   16.60
 -13   3   1  215.13   16.64
 -11  -3   1  305.28   20.63
  11  -3  -1  246.14   20.29
 -11  -3   1  282.60   20.29
 -11  -3   1  302.71   20.32
  11  -3  -1  285.22   20.28
  11  -3  -1  291.12   20.34
  11  -3  -1  311.78   20.36
 -11  -3   1  287.71   20.37
  11  -3  -1  306.98   20.48
 -11   3   1  284.71   20.25
 -11   3   1  295.24   20.46
  11   3  -1  308.73   20.48
  11   3  -1  292.67   20.34
 -11   3   1  255.20   20.54
  11   3  -1  267.16   20.25
  11   3  -1  298.79   20.79
 -11   3   1  268.23   20.30
 -11   3   1  257.05   20.30
 -11   3   1  251.13   20.25
  -9  -3   1   16.42    1.45
   9  -3  -1   15.25    1.28
  -9  -3   1   14.65    1.81
   9  -3  -1   17.71    1.35
  -9  -3   1   14.91    1.43
   9  -3  -1   12.76    1.47
  -9  -3   1   17.57    1.35
  -9  -3   1   17.90    1.33
   9  -3  -1   15.46    1.32
   9   3  -1   14.99    1.99
  -9   3   1   14.20    1.24
  -9   3   1   13.88    1.32
  -9   3   1   13.32    1.50
   9   3  -1   14.23    1.24
   9   3  -1   13.50    1.48
   9   3  -1   13.62    1.46
  -9   3   1   14.99    1.58
  -9   3   1   13.31    1.24
  -9   3   1   14.10    1.33
  -7  -3   1  206.27   15.74
  -7  -3   1  248.73   15.77
   7  -3  -1  228.62   15.70
  -7  -3   1  236.71   15.71
   7  -3  -1  234.52   15.79
  -7  -3   1  208.61   15.79
   7  -3  -1  216.37   15.77
   7  -3  -1  250.77   15.74
  -7   3   1  222.67   15.75
  -7   3   1  217.68   15.72
   7   3  -1  216.64   15.93
   7   3  -1  233.88   15.83
   7   3  -1  204.97   15.72
   7   3  -1  183.12   15.71
  -7   3   1  208.80   15.82
  -7   3   1  219.95   15.71
  -7   3   1  206.26   15.67
  -7   3   1  221.90   15.68
  -5  -3   1   11.06    0.91
   5  -3  -1   11.14    1.00
  -5  -3   1   11.71    0.97
  -5  -3   1   11.52    0.94
   5  -3  -1   11.25    1.09
   5  -3  -1   11.37    0.91
   5  -3  -1   12.50    0.94
  -5  -3   1    9.42    1.10
  -5   3   1    9.82    0.93
   5   3  -1   12.41    1.06
   5   3  -1   11.99    0.95
   5   3  -1   12.03    1.12
  -5   3   1   10.64    1.08
  -5   3   1   11.28    0.90
   5   3  -1   11.56    0.93
  -5   3   1   10.54    0.89
  -5   3   1   11.24    0.92
   3  -3  -1  246.04   15.89
   3  -3  -1  215.09   15.80
   3  -3  -1  225.59   15.81
  -3  -3   1  202.61   15.87
   3  -3  -1  235.89   15.80
  -3  -3   1  228.27   15.87
   3  -3  -1  226.64   15.82
  -3  -3   1  215.28   15.81
   3  -3  -1  223.73   15.82
  -3  -3   1  213.03   15.82
  -3   3   1  222.49   15.81
   3   3  -1  200.83   15.86
   3   3  -1  216.63   15.81
  -3   3   1  209.41   15.82
  -3   3   1  236.55   15.82
   3   3  -1  236.84   15.87
  -3   3   1  207.31   15.80
  -3   3   1  235.62   15.90
   3   3  -1  231.99   15.82
  -1  -3   1   94.40    6.48
  -1  -3   1   78.94    6.51
  -1  -3   1   82.36    6.43
   1  -3  -1   92.29    6.48
   1  -3  -1   91.61    6.48
  -1  -3   1   94.40    6.47
   1  -3  -1   90.75    6.51
   1  -3  -1   92.32    6.46
   1  -3  -1   94.54    6.45
  -1  -3   1   85.52    6.43
  -1  -3   1   82.91    6.50
   1   3  -1  100.42    6.47
  -1   3   1   97.80    6.48
   1   3  -1   92.17    6.48
   1   3  -1   97.12    6.44
  -1   3   1   88.42    6.45
  -1   3   1   90.24    6.44
  -1   3   1   92.86    6.45
   1   3  -1   83.64    6.48
   1   3  -1   90.73    6.43
  -1   3   1   96.54    6.52
   1   3  -1   80.91    6.48
  -1   3   1   91.80    6.47
  -1  -3  -1  790.67   54.55
   1  -3   1  714.43   54.53
   1  -3   1  729.70   54.49
  -1  -3  -1  762.60   54.51
   1  -3   1  809.48   54.54
   1  -3   1  665.41   54.50
  -1  -3  -1  816.32   54.58
   1  -3   1  794.88   54.53
  -1  -3  -1  815.63   54.57
  -1  -3  -1  748.50   54.59
  -1   3  -1  746.27   54.55
   1   3   1  829.59   54.54
   1   3   1  837.36   54.56
   1   3   1  770.73   54.51
  -1   3  -1  714.32   54.51
  -3  -3  -1  408.12   28.81
   3  -3   1  428.19   28.79
   3  -3   1  428.76   28.78
   3  -3   1  410.91   28.78
  -3  -3  -1  375.68   28.76
  -3  -3  -1  365.19   28.78
   3  -3   1  425.58   28.75
  -3  -3  -1  402.05   28.83
  -3   3  -1  409.85   28.77
   3   3   1  396.75   28.76
   3   3   1  409.80   28.80
   3   3   1  407.37   28.73
   3   3   1  400.79   28.74
  -3   3  -1  430.22   28.80
  -3   3  -1  393.64   28.78
   3   3   1  400.91   28.81
  -3   3  -1  396.43   28.74
  -5  -3  -1   18.79    1.51
   5  -3   1   18.74    1.51
   5  -3   1   18.49    1.44
   5  -3   1   18.20    1.46
  -5  -3  -1   18.35    1.74
  -5  -3  -1   17.72    1.54
  -5  -3  -1   19.29    1.46
   5  -3   1   17.42    1.41
  -5  -3  -1   15.09    1.42
  -5  -3  -1   17.43    1.41
   5  -3   1   20.79    1.44
   5   3   1   16.73    1.45
  -5   3  -1   19.33    1.44
  -5   3  -1   16.41    1.29
  -5   3  -1   15.98    1.47
  -5   3  -1   16.12    1.44
  -5   3  -1   17.29    1.31
  -5   3  -1   16.98    1.41
   5   3   1   19.67    1.44
   5   3   1   17.44    1.50
  -7  -3  -1    5.68    0.96
  -7  -3  -1    7.91    0.94
  -7  -3  -1    7.83    1.00
  -7  -3  -1    9.16    1.35
  -7  -3  -1    8.71    0.72
   7  -3   1    7.28    0.83
   7  -3   1    7.58    0.88
   7  -3   1    7.75    0.82
   7  -3   1    5.92    0.88
  -7   3  -1    6.06    0.87
  -7   3  -1    6.23    0.96
   7   3   1    6.73    0.83
   7   3   1    6.68    0.91
  -7   3  -1    8.77    0.85
  -7   3  -1    7.06    0.67
   7   3   1    8.70    0.89
  -9  -3  -1  328.64   21.13
  -9  -3  -1  326.55   21.40
  -9  -3  -1  260.33   21.12
   9  -3   1  271.69   21.04
  -9  -3  -1  283.59   21.00
   9  -3   1  287.12   21.16
   9  -3   1  298.27   21.08
   9  -3   1  298.83   21.12
  -9   3  -1  305.25   21.06
  -9   3  -1  291.55   21.08
  -9   3  -1  272.49   20.97
   9   3   1  295.28   21.10
   9   3   1  345.21   21.11
   9   3   1  312.97   21.10
  -9   3  -1  261.25   21.50
  -9   3  -1  282.26   21.12
  11  -3   1  468.37   34.53
 -11  -3  -1  523.24   34.77
  11  -3   1  416.48   34.49
 -11  -3  -1  475.71   34.61
  11  -3   1  474.04   34.45
  11  -3   1  450.95   34.36
 -11  -3  -1  505.73   34.35
 -11  -3  -1  458.40   34.48
 -11  -3  -1  543.04   34.46
  11  -3   1  491.40   34.48
 -11   3  -1  452.44   34.42
 -11   3  -1  494.49   34.56
 -11   3  -1  428.83   34.40
 -11   3  -1  468.40   34.32
 -11   3  -1  468.31   34.48
  11   3   1  497.23   34.44
  11   3   1  532.02   34.55
  11   3   1  546.52   34.47
 -13  -3  -1  157.83   11.12
 -13  -3  -1  161.11   10.67
  13  -3   1  144.82   10.69
  13  -3   1  140.19   10.56
  13  -3   1  151.49   10.89
  13  -3   1  137.13   10.68
 -13  -3  -1  135.38   10.73
  13  -3   1  140.67   10.67
 -13  -3  -1  156.88   10.59
 -13  -3  -1  134.62   10.72
 -13   3  -1  144.61   10.75
 -13   3  -1  125.81   10.64
 -13   3  -1  137.51   10.67
 -13   3  -1  158.30   10.90
 -13   3  -1  144.81   10.53
  13   3   1  156.18   10.68
  13   3   1  156.26   10.63
  15  -3   1    1.49    0.69
  15  -3   1    1.42    0.68
 -15  -3  -1    1.30    0.64
  15  -3   1    0.84    0.68
 -15  -3  -1    0.84    0.77
 -15  -3  -1    0.40    0.77
  15  -3   1    0.50    0.63
 -15  -3  -1    1.55    0.80
 -15  -3  -1    1.70    2.31
  15  -3   1    0.82    1.18
 -15   3  -1    1.21    0.72
 -15   3  -1    0.92    1.45
  15   3   1    1.82    0.62
 -15   3  -1    1.32    0.53
  15   3   1   -1.25    1.21
  15   3   1    0.83    0.72
  15   3   1    2.09    0.60
 -15   3  -1    2.36    1.13
  15   3   1    2.54    0.87
 -15   3  -1    0.45    0.67
  17  -3   1   90.41    7.96
 -17  -3  -1  102.65    7.88
 -17  -3  -1  112.39    8.65
 -17  -3  -1  114.75    8.10
 -17  -3  -1  107.64    7.87
  17  -3   1  120.27    8.09
 -17  -3  -1  103.54    8.11
  17  -3   1  106.14    8.01
  17  -3   1  108.50    8.42
 -17   3  -1   97.47    7.77
 -17   3  -1  103.35    7.99
 -17   3  -1  109.29    8.10
 -17   3  -1   98.29    7.93
  17   3   1   99.29    8.92
 -17   3  -1  109.57    8.37
  19  -3   1  132.30   11.73
 -19  -3  -1  151.68   11.55
  19  -3   1  164.40   11.45
  19  -3   1  149.12   11.69
 -19  -3  -1  159.49   11.88
  19  -3   1  160.70   12.17
 -19  -3  -1  175.02   11.88
 -19   3  -1  157.37   11.69
 -19   3  -1  155.45   12.18
 -19   3  -1  163.37   11.53
 -19   3  -1  179.08   11.89
 -19   3  -1  150.10   11.73
  19   3   1  150.09   12.58
  21  -3   1   14.98    2.47
 -21  -3  -1    8.91    1.68
 -21  -3  -1    8.97    1.36
 -21  -3  -1    9.96    1.81
  21  -3   1    9.78    1.59
  21  -3   1    9.81    2.41
 -21  -3  -1   12.00    1.83
 -21   3  -1   12.04    2.07
 -21   3  -1   16.36    2.81
 -21   3  -1    7.84    1.58
 -21   3  -1   10.29    1.62
 -23  -3  -1   23.63    3.83
  23  -3   1   18.33    3.17
 -23  -3  -1   17.55    2.44
 -23  -3  -1   23.66    3.56
 -23  -3  -1   15.84    2.90
  23  -3   1   20.74    2.20
 -23   3  -1   21.88    3.36
 -23   3  -1   24.92    2.77
 -23   3  -1   19.54    3.36
 -23   3  -1   15.20    2.76
 -25  -3  -1   89.44    7.79
  25  -3   1   86.06    7.46
 -25  -3  -1  115.62    8.45
  25  -3   1   96.80    7.41
 -25   3  -1  119.34    8.41
 -25   3  -1   90.17    7.78
 -27  -3  -1   66.33    5.63
  27  -3   1   68.06    7.84
 -27   3  -1   71.30    5.95
 -28  -4   1    5.37    3.48
 -28  -4   1    5.13    2.35
 -28  -4   1    3.72    1.20
 -28   4   1    3.71    1.64
 -28   4   1    6.11    2.01
  26  -4  -1    3.23    2.62
  26  -4  -1    2.63    1.24
 -26  -4   1   -0.94    1.78
  26  -4  -1    0.70    0.42
 -26  -4   1   -1.09    0.92
  26  -4  -1    0.82    1.04
 -26  -4   1    0.39    1.89
 -26   4   1   -0.51    1.53
  26   4  -1    8.61    3.77
 -26   4   1   -0.93    1.38
  26   4  -1    0.28    0.59
 -26   4   1    4.19    2.49
 -26   4   1    0.77    0.60
 -26   4   1    0.37    1.22
 -24  -4   1    4.15    1.67
  24  -4  -1    3.71    1.15
 -24  -4   1    5.94    1.72
  24  -4  -1    1.53    2.06
  24  -4  -1    4.83    1.16
 -24  -4   1    4.31    1.05
 -24  -4   1    5.51    1.68
 -24   4   1    4.16    1.48
 -24   4   1    2.50    1.01
 -24   4   1    5.22    1.44
 -24   4   1    6.49    2.29
 -24   4   1    3.79    1.13
  22  -4  -1    5.07    1.14
  22  -4  -1    6.01    1.13
 -22  -4   1    5.25    1.48
 -22  -4   1    5.25    0.99
 -22  -4   1    4.73    1.42
  22  -4  -1    2.26    1.91
 -22  -4   1    4.45    1.49
 -22   4   1    4.29    1.02
 -22   4   1    5.94    1.43
 -22   4   1    5.06    0.99
 -22   4   1    8.25    3.55
 -22   4   1    5.05    1.32
 -20  -4   1    0.35    1.15
 -20  -4   1    1.30    1.14
  20  -4  -1   -0.84    1.51
 -20  -4   1    3.35    1.15
  20  -4  -1    1.21    0.82
 -20  -4   1    1.47    0.74
  20  -4  -1    1.46    0.92
  20  -4  -1    2.62    0.85
 -20   4   1    0.08    1.56
 -20   4   1    1.81    0.99
  20   4  -1    3.59    1.54
 -20   4   1    0.87    1.44
  20   4  -1    3.93    1.14
  20   4  -1    6.27    2.82
 -20   4   1    0.78    0.99
 -20   4   1    1.63    0.75
  18  -4  -1   41.21    3.75
 -18  -4   1   48.76    4.72
 -18  -4   1   45.19    3.57
 -18  -4   1   43.31    4.01
 -18  -4   1   43.51    4.01
 -18  -4   1   50.55    3.79
  18  -4  -1   39.20    3.60
  18  -4  -1   43.76    3.65
  18  -4  -1   47.59    4.52
 -18   4   1   40.06    3.78
 -18   4   1   41.31    3.77
 -18   4   1   51.88    4.23
 -18   4   1   42.60    3.55
 -16  -4   1   49.61    3.82
  16  -4  -1   50.51    4.38
 -16  -4   1   49.23    3.72
  16  -4  -1   43.32    4.16
  16  -4  -1   51.75    3.82
  16  -4  -1   45.53    3.82
 -16  -4   1   43.42    3.97
  16  -4  -1   45.35    3.74
 -16  -4   1   44.85    3.99
  16   4  -1   53.52    3.68
 -16   4   1   42.56    3.82
 -16   4   1   53.18    4.20
 -16   4   1   42.19    3.81
 -16   4   1   43.29    3.66
 -16   4   1   48.62    4.21
  14  -4  -1   20.29    2.07
  14  -4  -1   26.49    2.25
  14  -4  -1   21.09    2.05
 -14  -4   1   20.26    2.30
 -14  -4   1   25.73    2.05
  14  -4  -1   22.82    2.11
  14  -4  -1   24.71    2.73
 -14  -4   1   21.18    2.31
 -14   4   1   21.43    2.13
 -14   4   1   23.36    2.52
 -14   4   1   25.18    2.51
 -14   4   1   19.57    1.96
 -14   4   1   24.24    2.03
  14   4  -1   26.58    2.00
 -12  -4   1   20.56    2.43
  12  -4  -1   15.81    1.94
 -12  -4   1   21.48    1.74
 -12  -4   1   20.97    1.74
 -12  -4   1   18.06    1.96
  12  -4  -1   17.25    1.74
  12  -4  -1   19.56    1.78
  12  -4  -1   19.13    1.70
 -12  -4   1   15.84    1.96
 -12   4   1   19.19    1.69
  12   4  -1   21.28    3.05
 -12   4   1   18.48    1.63
  12   4  -1   20.05    1.65
 -12   4   1   19.35    1.66
  12   4  -1   23.73    1.96
 -12   4   1   18.28    2.09
  12   4  -1   23.62    1.80
 -12   4   1   18.45    2.07
 -12   4   1   19.37    1.79
 -10  -4   1  191.76   14.58
  10  -4  -1  220.84   14.72
 -10  -4   1  180.57   14.84
  10  -4  -1  195.07   14.73
 -10  -4   1  229.44   14.63
  10  -4  -1  230.26   14.68
  10  -4  -1  210.30   14.62
 -10  -4   1  173.04   14.90
  10  -4  -1  226.90   14.69
 -10  -4   1  212.03   14.65
  10   4  -1  195.88   14.66
  10   4  -1  230.19   14.68
  10   4  -1  204.62   15.08
 -10   4   1  185.46   14.62
 -10   4   1  195.30   14.79
  10   4  -1  218.15   14.59
 -10   4   1  192.21   14.56
 -10   4   1  201.10   14.56
 -10   4   1  182.14   14.72
 -10   4   1  206.38   14.59
   8  -4  -1  187.21   13.17
  -8  -4   1  159.99   13.05
  -8  -4   1  204.91   13.08
  -8  -4   1  172.45   13.12
  -8  -4   1  181.24   13.20
   8  -4  -1  183.18   13.14
  -8  -4   1  180.93   13.12
   8  -4  -1  195.19   13.08
   8  -4  -1  197.41   13.09
   8  -4  -1  194.02   13.11
   8   4  -1  195.11   13.21
   8   4  -1  191.88   13.11
  -8   4   1  173.25   13.09
  -8   4   1  189.60   13.23
  -8   4   1  180.38   13.07
   8   4  -1  156.86   13.02
  -8   4   1  175.22   13.02
  -8   4   1  182.59   13.05
   8   4  -1  171.44   13.09
  -6  -4   1   88.48    7.01
  -6  -4   1   98.86    7.05
   6  -4  -1  100.02    6.99
   6  -4  -1  100.04    7.02
   6  -4  -1   95.36    7.10
   6  -4  -1  103.97    7.03
  -6  -4   1  104.63    6.98
  -6  -4   1   96.92    7.13
   6  -4  -1   95.28    6.95
   6  -4  -1  104.88    7.01
  -6   4   1   96.79    7.13
  -6   4   1   97.84    6.97
  -6   4   1   93.22    7.01
  -6   4   1   96.56    6.99
   6   4  -1  100.16    7.16
   6   4  -1   94.23    7.01
   6   4  -1   92.42    7.09
   6   4  -1   98.30    7.02
   6   4  -1   94.91    6.96
  -6   4   1   93.53    6.99
   4  -4  -1    3.73    0.67
  -4  -4   1    3.41    0.53
   4  -4  -1    4.52    0.47
  -4  -4   1    4.87    0.67
   4  -4  -1    4.50    0.50
  -4  -4   1    5.48    0.69
   4  -4  -1    4.27    0.48
  -4  -4   1    4.39    0.62
  -4  -4   1    4.07    0.49
   4  -4  -1    4.98    0.43
  -4   4   1    4.59    0.44
   4   4  -1    5.34    0.49
  -4   4   1    4.24    0.69
  -4   4   1    4.88    0.49
   4   4  -1    4.01    0.49
  -4   4   1    4.61    0.50
   4   4  -1    4.65    0.63
  -4   4   1    3.78    0.50
   4   4  -1    4.66    0.59
   2  -4  -1  102.77    7.53
  -2  -4   1  106.82    7.47
  -2  -4   1   91.64    7.53
   2  -4  -1  107.22    7.45
   2  -4  -1  104.15    7.47
  -2  -4   1   93.54    7.52
  -2  -4   1  113.80    7.50
  -2  -4   1   90.12    7.41
  -2  -4   1   94.60    7.44
   2  -4  -1  105.79    7.48
   2  -4  -1  111.37    7.46
  -2   4   1  106.77    7.44
   2   4  -1  103.46    7.43
  -2   4   1  103.15    7.46
  -2   4   1  106.69    7.48
   2   4  -1  107.20    7.42
   2   4  -1   99.57    7.49
   2   4  -1  115.71    7.48
   2   4  -1   95.56    7.50
   2   4  -1  118.62    7.51
  -2   4   1  110.29    7.54
  -2   4   1  108.19    7.47
   0  -4  -1   70.46    5.18
   0  -4   1   63.60    5.22
   0  -4  -1   72.02    5.17
   0  -4   1   64.23    5.26
   0  -4  -1   78.32    5.24
   0  -4  -1   67.22    5.26
   0  -4  -1   71.75    5.25
   0  -4   1   75.70    5.19
   0  -4  -1   76.25    5.23
   0   4   1   76.03    5.17
   0   4   1   72.00    5.24
   0   4   1   74.80    5.25
   0   4  -1   72.56    5.22
   0   4   1   72.89    5.23
   0   4  -1   73.80    5.22
   0   4  -1   77.22    5.19
   0   4  -1   66.34    5.21
   0   4   1   83.32    5.22
   0   4   1   74.38    5.19
   0   4  -1   67.61    5.24
  -2  -4  -1   43.94    3.51
   2  -4   1   42.87    3.43
   2  -4   1   43.76    3.52
  -2  -4  -1   46.62    3.56
  -2  -4  -1   46.39    3.47
   2  -4   1   53.62    3.49
  -2  -4  -1   45.55    3.52
  -2  -4  -1   39.88    3.57
   2  -4   1   51.47    3.43
   2  -4   1   53.57    3.50
   2  -4   1   49.44    3.49
   2   4   1   50.59    3.46
   2   4   1   52.03    3.56
  -2   4  -1   47.48    3.53
   2   4   1   48.76    3.48
  -2   4  -1   48.79    3.49
   2   4   1   50.34    3.52
   2   4   1   49.44    3.53
  -2   4  -1   41.28    3.43
  -2   4  -1   49.30    3.43
  -2   4  -1   49.04    3.48
  -4  -4  -1  365.48   27.85
  -4  -4  -1  348.02   27.85
   4  -4   1  429.91   27.84
  -4  -4  -1  394.93   27.92
   4  -4   1  402.88   27.84
   4  -4   1  433.24   27.85
   4  -4   1  420.97   27.80
  -4  -4  -1  362.70   27.83
   4   4   1  396.04   27.77
  -4   4  -1  377.88   27.82
  -4   4  -1  390.49   27.79
  -4   4  -1  387.91   27.83
   4   4   1  391.90   27.79
   4   4   1  406.60   27.86
   4   4   1  367.42   27.86
  -4   4  -1  430.38   27.88
   4   4   1  347.99   27.96
   4   4   1  393.22   27.81
   6  -4   1  581.65   39.50
  -6  -4  -1  532.94   39.54
  -6  -4  -1  511.30   39.57
  -6  -4  -1  592.13   39.50
   6  -4   1  589.69   39.49
   6  -4   1  521.65   39.47
   6  -4   1  564.81   39.51
  -6  -4  -1  556.51   39.74
   6  -4   1  603.93   39.48
  -6  -4  -1  540.43   39.50
  -6   4  -1  565.30   39.48
  -6   4  -1  543.94   39.53
   6   4   1  582.53   39.52
  -6   4  -1  524.97   39.37
   6   4   1  567.14   39.44
  -6   4  -1  540.57   39.48
  -6   4  -1  545.77   39.46
  -6   4  -1  525.83   39.36
   6   4   1  558.03   39.54
   6   4   1  568.16   39.48
  -8  -4  -1  255.81   17.42
  -8  -4  -1  234.05   17.42
   8  -4   1  242.94   17.37
  -8  -4  -1  253.76   17.64
  -8  -4  -1  272.15   17.39
  -8  -4  -1  218.16   17.26
  -8  -4  -1  218.49   17.30
   8  -4   1  247.27   17.32
   8  -4   1  234.32   17.37
   8  -4   1  253.53   17.34
   8  -4   1  249.88   17.33
   8   4   1  267.88   17.37
   8   4   1  269.86   17.31
  -8   4  -1  250.88   17.31
  -8   4  -1  229.20   17.30
  -8   4  -1  222.89   17.19
   8   4   1  248.44   17.40
   8   4   1  237.46   17.40
  -8   4  -1  224.41   17.33
  -8   4  -1  237.53   17.39
  -8   4  -1  218.55   17.20
  10  -4   1   38.71    3.07
  10  -4   1   37.01    3.08
 -10  -4  -1   44.77    3.62
  10  -4   1   35.35    3.52
 -10  -4  -1   43.59    3.12
 -10  -4  -1   36.98    3.20
 -10  -4  -1   37.64    2.93
  10  -4   1   37.40    3.10
  10   4   1   44.15    3.13
  10   4   1   37.13    3.73
 -10   4  -1   32.99    3.16
 -10   4  -1   40.59    3.04
 -10   4  -1   34.87    3.07
  10   4   1   45.02    3.24
 -10   4  -1   36.18    2.88
  10   4   1   41.88    3.07
  12  -4   1    6.14    0.87
 -12  -4  -1    4.42    0.95
  12  -4   1    5.68    0.91
 -12  -4  -1    5.54    0.97
 -12  -4  -1    6.29    0.97
 -12  -4  -1    4.98    1.18
  12  -4   1    8.25    1.10
  12  -4   1    4.88    1.12
  12  -4   1    7.39    1.14
 -12   4  -1    4.57    0.81
 -12   4  -1    7.07    0.82
  12   4   1    6.71    1.06
  12   4   1    5.40    1.37
 -12   4  -1    5.00    1.09
 -12   4  -1    4.85    0.79
  14  -4   1  119.65    8.77
  14  -4   1  115.69    8.94
  14  -4   1  112.87    8.72
  14  -4   1  113.80    8.63
 -14  -4  -1  118.66    8.86
 -14  -4  -1  124.49    8.86
 -14  -4  -1  126.13    8.70
  14  -4   1  114.59    8.75
 -14  -4  -1  118.87    9.22
 -14  -4  -1  127.09    8.62
  14   4   1  111.28    9.38
 -14   4  -1  118.22    8.88
 -14   4  -1  111.87    8.71
 -14   4  -1  120.58    8.55
 -14   4  -1  113.15    8.72
  16  -4   1   62.83    5.00
 -16  -4  -1   58.25    5.32
 -16  -4  -1   65.61    5.06
  16  -4   1   61.91    5.15
 -16  -4  -1   67.48    5.04
 -16  -4  -1   71.70    5.88
  16  -4   1   66.14    5.58
 -16  -4  -1   68.65    5.35
  16  -4   1   62.96    5.19
  16  -4   1   60.25    5.17
 -16   4  -1   62.45    4.91
  16   4   1   68.89    6.23
 -16   4  -1   65.88    5.18
 -16   4  -1   66.28    5.38
 -16   4  -1   64.74    5.18
  16   4   1   75.67    5.15
  18  -4   1    2.90    0.87
  18  -4   1    4.61    1.01
 -18  -4  -1    0.32    1.09
  18  -4   1    1.76    0.92
 -18  -4  -1    2.00    1.16
 -18  -4  -1    1.79    0.79
  18  -4   1    1.96    0.88
 -18  -4  -1    1.76    1.73
  18  -4   1    2.93    1.50
  18   4   1    5.06    2.27
  18   4   1    4.07    0.83
  18   4   1    7.12    2.27
 -18   4  -1    2.40    1.01
 -18   4  -1    3.68    1.38
 -18   4  -1    2.42    0.69
 -18   4  -1    2.25    0.99
 -20  -4  -1   17.11    3.12
 -20  -4  -1   18.98    2.19
  20  -4   1   18.45    2.56
  20  -4   1   18.89    3.71
 -20  -4  -1   23.92    3.14
 -20  -4  -1   15.58    2.44
  20  -4   1   18.08    2.09
 -20   4  -1   25.13    3.01
 -20   4  -1   20.13    2.15
 -20   4  -1   19.66    2.65
 -20   4  -1   17.48    2.76
 -22  -4  -1   51.10    4.79
  22  -4   1   37.23    5.16
 -22  -4  -1   38.85    4.13
  22  -4   1   43.59    3.66
 -22  -4  -1   39.01    3.82
 -22  -4  -1   56.82    4.88
 -22   4  -1   44.56    4.23
 -22   4  -1   48.47    3.97
 -22   4  -1   47.90    4.47
 -24  -4  -1   24.48    4.11
 -24  -4  -1   14.53    2.29
 -24  -4  -1   15.14    2.98
  24  -4   1   14.72    3.09
  24  -4   1   21.07    2.15
 -24   4  -1   16.96    2.19
 -24   4  -1   16.78    2.24
 -24   4  -1   21.63    3.64
 -26  -4  -1   -0.63    2.02
  26  -4   1    0.81    2.13
 -26  -4  -1   -0.76    1.02
  26  -4   1    0.14    0.98
 -26  -4  -1   -3.26    1.99
  26  -4   1    0.11    0.84
  26   4   1   -0.15    0.92
 -26   4  -1   -0.32    0.78
 -26   4  -1    1.18    1.79
 -28  -4  -1   15.76    2.91
 -28  -4  -1   10.75    1.75
  28  -4   1    8.99    3.06
 -28   4  -1   18.15    4.22
 -28   4  -1   12.61    2.07
  27  -5  -1    5.93    1.34
 -27  -5   1    4.82    2.18
 -27  -5   1    5.46    2.21
 -27  -5   1    3.82    1.11
 -27   5   1    3.98    1.72
 -27   5   1    5.23    1.88
  27   5  -1   11.78    4.45
  25  -5  -1    5.16    1.23
 -25  -5   1    5.59    1.89
  25  -5  -1    2.93    2.24
 -25  -5   1    0.55    1.88
 -25  -5   1    4.88    1.09
 -25  -5   1    6.12    1.98
  25  -5  -1    3.20    1.23
 -25   5   1    3.96    1.14
 -25   5   1    4.64    1.52
  25   5  -1    3.91    1.01
 -25   5   1    7.39    1.72
 -23  -5   1    5.41    1.70
 -23  -5   1    4.92    1.66
 -23  -5   1    4.28    0.97
  23  -5  -1    3.21    1.84
 -23  -5   1    5.53    1.51
  23  -5  -1    4.41    1.15
 -23   5   1    5.51    1.43
 -23   5   1    4.22    1.02
 -23   5   1    3.77    1.40
 -23   5   1    3.94    1.03
  23   5  -1    7.18    1.47
 -23   5   1    4.90    2.12
 -21  -5   1    0.39    0.73
  21  -5  -1    1.37    0.82
  21  -5  -1    1.30    0.95
 -21  -5   1    2.25    1.17
 -21  -5   1    1.58    1.29
  21  -5  -1   -0.28    1.76
 -21  -5   1    1.29    1.29
 -21   5   1    0.27    1.06
 -21   5   1    1.62    0.79
 -21   5   1    0.58    0.73
 -21   5   1    0.12    1.06
 -21   5   1    0.56    3.20
  21   5  -1    3.40    1.52
  21   5  -1    5.67    2.57
  21   5  -1    3.22    1.19
  19  -5  -1    5.87    1.15
 -19  -5   1    5.82    0.93
 -19  -5   1    4.22    1.29
 -19  -5   1    4.24    1.76
  19  -5  -1    5.55    0.96
  19  -5  -1    3.40    1.60
 -19  -5   1    8.93    1.70
  19  -5  -1    5.00    1.01
 -19  -5   1    4.37    1.27
  19  -5  -1    4.51    0.99
 -19   5   1    4.67    1.14
 -19   5   1    3.82    1.05
 -19   5   1    5.11    0.84
 -19   5   1    8.41    1.75
 -19   5   1    5.79    0.88
  17  -5  -1   57.71    4.54
  17  -5  -1   52.14    4.45
 -17  -5   1   58.22    4.40
 -17  -5   1   58.25    4.83
 -17  -5   1   54.91    5.21
  17  -5  -1   48.48    4.48
 -17  -5   1   56.47    4.80
 -17  -5   1   56.31    4.50
  17  -5  -1   55.68    4.57
  17  -5  -1   56.17    5.04
 -17   5   1   65.38    5.01
 -17   5   1   57.12    4.58
 -17   5   1   56.68    4.60
 -17   5   1   56.24    4.55
 -17   5   1   59.21    4.39
  17   5  -1   63.85    4.39
  15  -5  -1   48.20    4.11
  15  -5  -1   47.98    3.68
  15  -5  -1   41.74    3.57
 -15  -5   1   53.38    4.34
 -15  -5   1   41.06    3.87
  15  -5  -1   45.99    3.75
 -15  -5   1   42.96    3.86
  15  -5  -1   42.47    3.63
 -15  -5   1   48.41    3.62
 -15   5   1   42.48    3.66
 -15   5   1   44.22    3.50
  15   5  -1   46.64    3.51
 -15   5   1   50.76    4.10
 -15   5   1   46.63    3.57
 -15   5   1   45.19    3.49
 -15   5   1   41.31    3.64
 -13  -5   1   51.18    4.13
  13  -5  -1   50.84    3.97
 -13  -5   1   56.69    4.57
 -13  -5   1   47.75    4.17
 -13  -5   1   57.67    3.92
  13  -5  -1   52.25    4.08
  13  -5  -1   50.99    3.96
  13  -5  -1   51.59    4.27
  13  -5  -1   50.09    3.92
 -13   5   1   47.70    3.83
 -13   5   1   52.97    3.89
  13   5  -1   50.03    3.84
 -13   5   1   53.68    4.29
 -13   5   1   45.99    3.96
 -13   5   1   48.99    3.82
  11  -5  -1   12.07    1.34
 -11  -5   1   13.85    1.31
 -11  -5   1   13.83    1.29
  11  -5  -1   14.58    1.77
  11  -5  -1   11.12    1.30
 -11  -5   1   13.05    1.25
  11  -5  -1   13.55    1.64
  11  -5  -1   14.11    1.28
 -11  -5   1    9.59    1.60
 -11  -5   1   10.48    1.55
 -11  -5   1   13.36    2.06
 -11   5   1   12.02    1.20
 -11   5   1   10.73    1.37
  11   5  -1   14.78    1.19
 -11   5   1   12.95    1.27
  11   5  -1   13.26    1.50
  11   5  -1   14.64    2.35
  11   5  -1   12.91    1.35
 -11   5   1   13.15    1.71
  11   5  -1   16.44    1.61
   9  -5  -1    1.99    0.40
  -9  -5   1    1.10    0.68
   9  -5  -1    1.42    0.43
   9  -5  -1    1.95    0.39
  -9  -5   1    0.86    0.50
  -9  -5   1    0.96    0.35
   9  -5  -1    0.78    0.57
  -9  -5   1    2.52    0.43
  -9  -5   1    1.40    0.87
   9  -5  -1    1.52    0.64
  -9  -5   1    1.70    0.47
   9   5  -1    2.72    0.58
  -9   5   1    1.27    0.38
  -9   5   1    1.89    0.34
  -9   5   1    1.38    0.36
   9   5  -1    0.55    0.43
   9   5  -1    1.83    0.34
  -9   5   1    1.33    0.72
  -7  -5   1   18.24    1.76
   7  -5  -1   18.19    1.47
   7  -5  -1   19.98    1.64
   7  -5  -1   20.39    1.58
   7  -5  -1   18.29    1.73
   7  -5  -1   20.13    1.53
  -7  -5   1   16.34    1.57
  -7  -5   1   18.34    1.64
  -7  -5   1   21.45    1.50
   7  -5  -1   20.81    1.57
  -7   5   1   19.45    1.81
  -7   5   1   17.46    1.57
   7   5  -1   17.87    1.47
   7   5  -1   20.36    1.57
  -7   5   1   17.02    1.50
   7   5  -1   20.60    1.59
   7   5  -1   20.52    1.82
   7   5  -1   20.74    1.70
  -7   5   1   20.18    1.54
  -7   5   1   18.21    1.54
   5  -5  -1   50.17    3.83
  -5  -5   1   48.04    4.00
   5  -5  -1   55.45    3.89
   5  -5  -1   53.82    3.83
   5  -5  -1   55.39    3.89
  -5  -5   1   51.70    3.88
   5  -5  -1   52.60    3.98
  -5  -5   1   61.79    4.04
  -5  -5   1   50.83    3.91
   5  -5  -1   58.06    3.86
   5   5  -1   57.02    3.79
  -5   5   1   52.89    3.86
   5   5  -1   51.54    3.96
  -5   5   1   50.32    3.88
   5   5  -1   51.36    3.86
  -5   5   1   52.86    3.87
  -5   5   1   51.81    4.02
  -5   5   1   49.60    3.84
   5   5  -1   51.09    3.88
   3  -5  -1   18.66    1.35
   3  -5  -1   18.33    1.37
  -3  -5   1   19.64    1.38
  -3  -5   1   16.29    1.50
  -3  -5   1   16.79    1.28
   3  -5  -1   16.95    1.49
  -3  -5   1   19.20    1.45
   3  -5  -1   18.05    1.37
  -3  -5   1   15.21    1.36
   3  -5  -1   19.02    1.39
  -3   5   1   16.81    1.31
  -3   5   1   18.20    1.39
   3   5  -1   19.91    1.45
  -3   5   1   17.55    1.39
  -3   5   1   19.03    1.36
   3   5  -1   17.57    1.29
  -3   5   1   16.84    1.37
   3   5  -1   15.86    1.43
  -3   5   1   16.59    1.50
   3   5  -1   16.81    1.40
   3   5  -1   16.48    1.33
   3   5  -1   17.34    1.38
  -1  -5   1   78.29    5.08
   1  -5  -1   73.32    5.04
  -1  -5   1   60.10    5.09
  -1  -5   1   74.81    5.06
   1  -5  -1   75.29    5.07
  -1  -5   1   73.31    5.00
  -1  -5   1   63.94    5.12
   1  -5  -1   66.08    5.12
   1  -5  -1   68.71    5.02
   1  -5  -1   68.92    5.07
  -1  -5   1   64.64    4.97
   1   5  -1   65.57    5.07
  -1   5   1   69.60    5.07
   1   5  -1   70.21    5.05
   1   5  -1   62.68    4.97
   1   5  -1   68.39    5.08
  -1   5   1   69.40    5.02
  -1   5   1   75.76    5.03
  -1   5   1   73.59    5.11
   1   5  -1   68.14    5.00
  -1   5   1   71.93    5.06
  -1   5   1   74.92    4.99
  -1  -5  -1  361.51   23.55
   1  -5   1  325.68   23.51
  -1  -5  -1  328.49   23.47
   1  -5   1  366.57   23.53
  -1  -5  -1  316.37   23.57
   1  -5   1  299.42   23.56
   1  -5   1  348.16   23.49
  -1  -5  -1  337.42   23.47
   1  -5   1  311.79   23.50
  -1  -5  -1  329.01   23.55
  -1  -5  -1  315.51   23.56
   1   5   1  337.83   23.47
   1   5   1  342.99   23.53
  -1   5  -1  342.93   23.52
   1   5   1  328.06   23.46
   1   5   1  370.17   23.54
   1   5   1  338.21   23.53
  -1   5  -1  299.54   23.49
   1   5   1  331.02   23.55
  -1   5  -1  325.23   23.52
  -1   5  -1  315.43   23.49
  -1   5  -1  307.45   23.54
   3  -5   1  456.16   29.98
  -3  -5  -1  392.57   30.07
   3  -5   1  452.78   29.99
   3  -5   1  411.52   30.02
  -3  -5  -1  415.17   29.98
  -3  -5  -1  361.07   30.09
   3  -5   1  422.35   29.91
   3  -5   1  455.27   29.92
   3  -5   1  451.77   29.99
  -3  -5  -1  415.98   30.02
  -3  -5  -1  407.14   30.02
  -3   5  -1  424.02   29.92
  -3   5  -1  414.26   30.03
  -3   5  -1  411.16   29.93
   3   5   1  422.62   29.96
  -3   5  -1  412.38   29.98
   3   5   1  430.19   30.01
   3   5   1  452.63   30.07
   3   5   1  374.42   29.99
  -3   5  -1  436.76   29.98
   3   5   1  441.10   29.95
  -5  -5  -1   91.33    7.27
   5  -5   1  106.67    7.26
   5  -5   1   95.71    7.25
   5  -5   1  106.64    7.20
  -5  -5  -1  102.00    7.29
  -5  -5  -1   94.12    7.36
   5  -5   1  105.23    7.11
  -5  -5  -1   98.50    7.29
   5  -5   1  107.09    7.25
   5   5   1  111.38    7.31
   5   5   1  100.63    7.27
  -5   5  -1   90.75    7.28
  -5   5  -1   96.33    7.18
  -5   5  -1   87.01    7.13
   5   5   1  104.46    7.22
  -5   5  -1   93.22    7.23
   5   5   1  103.34    7.15
  -5   5  -1  101.68    7.24
   5   5   1  105.28    7.46
   7  -5   1    9.80    1.20
  -7  -5  -1   10.95    1.01
  -7  -5  -1    8.46    1.01
  -7  -5  -1   10.01    1.05
  -7  -5  -1    7.76    1.96
   7  -5   1    9.68    0.99
  -7  -5  -1   10.14    1.30
   7  -5   1   10.48    0.98
   7  -5   1    8.37    1.08
  -7  -5  -1    8.42    1.19
   7   5   1   11.40    1.10
  -7   5  -1    8.24    1.03
  -7   5  -1    8.79    0.99
  -7   5  -1   10.03    0.77
   7   5   1   11.03    1.00
   7   5   1    8.52    1.19
  -7   5  -1    8.01    1.14
  -7   5  -1    8.48    0.78
   7   5   1   11.15    0.89
   7   5   1   11.35    1.72
  -7   5  -1   10.43    0.98
  -9  -5  -1   67.35    5.50
   9  -5   1   69.45    5.62
  -9  -5  -1   72.96    5.55
   9  -5   1   76.32    5.53
   9  -5   1   79.21    5.57
  -9  -5  -1   86.03    5.57
   9  -5   1   72.19    5.51
  -9  -5  -1   73.53    5.44
  -9  -5  -1   81.90    5.97
  -9  -5  -1   72.80    5.64
  -9   5  -1   69.80    5.34
   9   5   1   73.42    5.50
  -9   5  -1   68.20    5.47
  -9   5  -1   76.39    5.49
   9   5   1   79.21    6.19
   9   5   1   79.81    5.56
  -9   5  -1   65.61    5.60
   9   5   1   84.48    5.46
  -9   5  -1   71.50    5.52
  -9   5  -1   69.77    5.33
 -11  -5  -1  111.49    7.25
  11  -5   1  101.68    7.23
  11  -5   1  100.00    7.21
 -11  -5  -1   93.42    7.08
 -11  -5  -1  101.43    7.64
  11  -5   1   96.97    7.26
  11  -5   1   93.61    7.32
 -11  -5  -1   87.67    7.34
 -11  -5  -1   90.45    7.33
  11  -5   1  102.37    7.21
 -11   5  -1   99.29    7.17
 -11   5  -1   84.62    7.01
 -11   5  -1   88.07    7.20
  11   5   1  109.78    7.29
 -11   5  -1   83.03    7.32
 -11   5  -1   90.67    7.00
  11   5   1  113.17    7.22
  11   5   1  111.50    7.27
  13  -5   1   57.68    4.70
  13  -5   1   54.33    4.59
  13  -5   1   52.11    4.54
 -13  -5  -1   61.62    4.40
  13  -5   1   57.84    4.54
  13  -5   1   58.29    4.80
 -13  -5  -1   67.60    5.18
 -13  -5  -1   64.79    4.77
 -13  -5  -1   66.88    4.56
 -13  -5  -1   56.28    4.74
  13   5   1   62.45    4.52
 -13   5  -1   58.78    4.30
 -13   5  -1   52.31    4.56
 -13   5  -1   56.68    4.74
 -13   5  -1   53.15    4.52
 -13   5  -1   63.64    4.52
 -13   5  -1   54.16    4.32
  15  -5   1    4.06    1.33
 -15  -5  -1    3.63    1.03
  15  -5   1    3.51    0.94
 -15  -5  -1    3.50    1.06
 -15  -5  -1    4.00    0.83
  15  -5   1    4.03    0.83
  15  -5   1    2.70    0.84
 -15  -5  -1    4.51    1.58
  15  -5   1    3.78    0.85
 -15  -5  -1    4.97    0.84
  15   5   1    7.23    1.22
  15   5   1    6.66    1.89
 -15   5  -1    4.73    0.88
 -15   5  -1    4.40    1.22
 -15   5  -1    2.53    0.87
  15   5   1    5.89    1.03
  15   5   1    6.12    1.17
 -15   5  -1    2.59    0.84
 -15   5  -1    4.17    0.81
 -17  -5  -1    3.79    1.61
 -17  -5  -1    3.65    0.88
 -17  -5  -1    5.62    1.34
  17  -5   1    3.14    1.40
  17  -5   1    5.54    1.05
 -17  -5  -1    4.00    1.25
  17  -5   1    4.94    1.12
  17  -5   1    5.58    1.03
  17  -5   1    5.20    1.04
 -17  -5  -1    6.63    1.08
  17   5   1    4.83    0.86
 -17   5  -1    5.25    0.78
 -17   5  -1    6.66    1.00
 -17   5  -1    6.19    1.41
  17   5   1    7.85    2.14
 -17   5  -1    4.64    1.03
 -17   5  -1    4.69    1.12
  19  -5   1    9.42    1.94
 -19  -5  -1   10.16    1.65
 -19  -5  -1   10.72    1.82
 -19  -5  -1   13.22    2.69
 -19  -5  -1    9.56    1.88
  19  -5   1   12.36    1.86
  19  -5   1    8.49    1.72
 -19   5  -1    9.59    1.51
 -19   5  -1   11.28    1.41
 -19   5  -1   11.39    1.61
 -19   5  -1   12.34    2.27
 -19   5  -1   14.33    2.62
 -21  -5  -1    1.51    1.20
  21  -5   1    2.14    1.75
 -21  -5  -1    1.74    0.87
 -21  -5  -1    0.15    1.49
  21  -5   1    2.09    1.15
 -21  -5  -1    1.23    1.51
  21  -5   1    0.81    0.92
 -21   5  -1    0.44    1.22
  21   5   1    2.66    1.39
 -21   5  -1    4.18    1.71
 -21   5  -1    1.60    0.69
  21   5   1    3.81    0.90
  21   5   1    3.27    1.42
  21   5   1    6.52    2.66
 -21   5  -1    0.45    1.18
 -23  -5  -1    1.01    1.44
 -23  -5  -1    1.23    1.73
  23  -5   1    1.22    0.86
  23  -5   1   -1.59    1.93
 -23  -5  -1    0.35    0.87
 -23  -5  -1    0.36    1.73
  23  -5   1    0.72    1.34
 -23   5  -1   -1.31    1.25
 -23   5  -1   -0.08    0.61
 -23   5  -1    1.66    1.85
 -23   5  -1   -1.32    1.29
  23   5   1    2.88    1.51
  23   5   1    0.97    1.48
 -25  -5  -1    3.06    2.11
  25  -5   1    1.14    2.11
 -25  -5  -1    1.92    2.13
 -25  -5  -1    1.39    1.03
  25  -5   1    3.39    1.05
 -25  -5  -1   -1.01    1.74
 -25   5  -1    1.12    1.47
 -25   5  -1    2.80    1.77
  25   5   1    6.23    1.71
 -25   5  -1    6.39    2.26
  27  -5   1   10.26    2.72
 -27  -5  -1    9.35    2.70
  27  -5   1    6.54    1.32
 -27   5  -1    2.39    1.66
 -27   5  -1    7.34    2.20
 -28  -6   1    2.91    1.13
 -28  -6   1    5.28    3.02
 -28  -6   1    5.26    2.55
  28  -6  -1    6.19    1.31
 -28   6   1    4.20    1.96
  28   6  -1    7.37    3.81
 -28   6   1    3.42    1.80
  26  -6  -1    2.78    1.45
 -26  -6   1    2.74    0.99
 -26  -6   1    3.28    2.12
  26  -6  -1    3.95    1.21
  26  -6  -1   -0.14    2.03
 -26  -6   1    2.90    2.18
 -26   6   1    3.10    1.57
  26   6  -1   10.93    3.68
 -26   6   1    4.40    1.81
 -24  -6   1   45.67    3.93
 -24  -6   1   60.70    5.41
  24  -6  -1   45.08    4.15
 -24  -6   1   60.37    5.37
 -24  -6   1   38.73    4.25
  24   6  -1   49.23    3.95
 -24   6   1   52.21    4.66
 -24   6   1   40.20    4.01
 -24   6   1   51.66    4.69
 -22  -6   1   92.68    7.07
 -22  -6   1   72.98    6.43
  22  -6  -1   70.06    6.34
 -22  -6   1   73.93    6.20
 -22  -6   1   89.16    7.06
 -22   6   1   76.41    6.24
 -22   6   1   86.62    6.69
  22   6  -1   94.42    6.28
 -22   6   1   75.93    6.24
 -22   6   1   97.35    7.34
 -22   6   1   82.47    6.62
 -20  -6   1   60.07    5.16
  20  -6  -1   54.21    5.09
 -20  -6   1   72.33    5.70
  20  -6  -1   63.14    5.92
  20  -6  -1   63.94    5.16
 -20  -6   1   73.74    5.69
 -20  -6   1   64.45    4.98
 -20   6   1   61.26    5.28
 -20   6   1   76.68    8.03
 -20   6   1   63.47    4.97
 -20   6   1   64.26    4.98
 -20   6   1   69.83    5.32
 -18  -6   1    5.74    1.58
  18  -6  -1    3.09    0.92
  18  -6  -1    3.42    1.47
  18  -6  -1    3.58    0.85
  18  -6  -1    5.24    0.95
  18  -6  -1    3.91    1.11
 -18  -6   1    3.48    1.27
 -18  -6   1    3.77    1.21
 -18  -6   1    3.90    0.83
 -18  -6   1    6.02    1.05
 -18   6   1    4.26    1.07
 -18   6   1    2.61    0.93
 -18   6   1    4.47    0.83
 -18   6   1    3.75    1.06
  18   6  -1    5.70    0.95
 -18   6   1    6.62    1.73
 -16  -6   1   18.89    1.78
 -16  -6   1   17.04    1.83
 -16  -6   1   20.14    2.85
  16  -6  -1   15.67    1.95
  16  -6  -1   17.67    2.18
  16  -6  -1   17.13    1.81
  16  -6  -1   15.30    2.30
  16  -6  -1   13.45    2.61
 -16  -6   1   15.70    2.33
 -16  -6   1   15.14    2.38
  16   6  -1   22.57    2.35
 -16   6   1   18.14    1.85
 -16   6   1   20.83    2.57
  16   6  -1   19.92    1.71
 -16   6   1   14.98    1.96
 -16   6   1   15.69    2.01
 -16   6   1   18.81    1.70
 -16   6   1   18.54    1.70
  14  -6  -1   78.02    6.15
 -14  -6   1   97.95    6.14
  14  -6  -1   79.31    6.39
  14  -6  -1   88.40    6.21
 -14  -6   1   81.13    6.37
  14  -6  -1   75.42    6.26
 -14  -6   1   80.52    6.43
  14  -6  -1   80.89    6.22
 -14  -6   1   78.65    6.13
 -14  -6   1   82.90    6.73
 -14   6   1   83.10    6.04
 -14   6   1   84.40    6.06
  14   6  -1   90.46    6.07
 -14   6   1   73.00    6.15
 -14   6   1   87.57    6.58
 -14   6   1   84.22    6.12
 -14   6   1   76.51    6.19
  12  -6  -1    7.83    1.09
  12  -6  -1   10.21    1.23
 -12  -6   1   10.12    1.13
 -12  -6   1    9.63    1.64
 -12  -6   1    9.20    1.53
 -12  -6   1   10.64    2.07
 -12  -6   1   10.17    1.10
  12  -6  -1   11.48    1.57
  12  -6  -1   10.79    1.15
 -12   6   1    7.47    1.17
 -12   6   1    8.03    1.28
  12   6  -1    9.73    1.01
 -12   6   1    8.25    1.26
 -12   6   1    8.29    1.03
  12   6  -1    8.32    1.40
  12   6  -1   10.76    1.74
  12   6  -1   10.71    1.24
 -12   6   1    8.34    1.62
 -10  -6   1    6.64    1.43
 -10  -6   1    7.22    1.05
 -10  -6   1    9.08    0.97
  10  -6  -1    9.33    0.95
  10  -6  -1    6.30    1.33
 -10  -6   1    7.36    1.00
  10  -6  -1    9.10    1.00
 -10  -6   1    7.30    0.97
  10  -6  -1   10.19    1.07
  10   6  -1    8.46    1.03
 -10   6   1   10.27    1.47
  10   6  -1   10.06    0.88
 -10   6   1    7.65    0.90
 -10   6   1    6.83    1.06
 -10   6   1    8.97    0.97
  10   6  -1    6.36    1.25
 -10   6   1    7.69    0.99
  10   6  -1    6.38    1.10
   8  -6  -1  111.57    7.20
  -8  -6   1  100.56    7.31
   8  -6  -1   99.54    7.23
   8  -6  -1   99.07    7.24
  -8  -6   1   98.76    7.45
   8  -6  -1   92.19    7.32
  -8  -6   1   90.34    7.23
   8  -6  -1   99.23    7.24
  -8   6   1   93.01    7.16
   8   6  -1  106.89    7.25
  -8   6   1   96.61    7.19
  -8   6   1   91.90    7.54
   8   6  -1  109.02    7.36
   8   6  -1   98.74    7.22
  -8   6   1   98.18    7.20
   8   6  -1  105.38    7.14
   6  -6  -1  179.99   12.41
   6  -6  -1  181.49   12.44
  -6  -6   1  169.81   12.47
  -6  -6   1  166.17   12.58
  -6  -6   1  161.36   12.43
   6  -6  -1  167.42   12.51
  -6  -6   1  160.50   12.60
   6  -6  -1  185.92   12.45
   6  -6  -1  191.26   12.37
   6  -6  -1  186.09   12.38
  -6   6   1  172.68   12.39
   6   6  -1  182.44   12.33
   6   6  -1  177.09   12.44
  -6   6   1  178.59   12.58
  -6   6   1  168.77   12.41
   6   6  -1  160.03   12.50
   6   6  -1  176.59   12.42
  -6   6   1  162.94   12.42
  -6   6   1  167.39   12.39
   4  -6  -1   27.81    1.95
  -4  -6   1   24.59    2.15
  -4  -6   1   25.04    2.16
  -4  -6   1   24.22    2.00
   4  -6  -1   26.55    1.97
   4  -6  -1   24.86    1.94
  -4  -6   1   26.12    1.98
   4  -6  -1   27.09    1.99
   4  -6  -1   25.24    2.11
  -4  -6   1   26.18    2.06
  -4   6   1   27.39    1.99
   4   6  -1   25.03    2.05
  -4   6   1   27.58    1.99
   4   6  -1   23.91    1.93
  -4   6   1   27.12    2.14
  -4   6   1   25.26    1.90
   4   6  -1   21.63    1.96
  -4   6   1   23.79    1.96
   4   6  -1   27.47    1.87
   4   6  -1   26.42    2.07
   2  -6  -1   13.27    1.04
  -2  -6   1   12.27    0.95
   2  -6  -1   13.56    1.11
  -2  -6   1   10.97    1.20
  -2  -6   1   11.81    1.21
  -2  -6   1   11.89    0.98
   2  -6  -1   12.76    1.07
   2  -6  -1   11.91    1.02
   2  -6  -1   13.23    1.22
  -2  -6   1   14.12    1.12
  -2  -6   1   12.72    1.06
  -2   6   1   14.23    0.96
   2   6  -1   13.60    1.12
   2   6  -1   11.79    0.97
  -2   6   1   12.99    1.19
  -2   6   1   12.80    1.03
   2   6  -1   12.85    1.08
   2   6  -1   12.95    1.08
  -2   6   1   13.30    1.11
  -2   6   1   11.61    1.07
  -2   6   1   11.72    1.03
   2   6  -1   12.09    1.11
   2   6  -1   11.62    0.96
   0  -6  -1  118.65    8.18
   0  -6   1  122.34    8.24
   0  -6  -1  110.45    8.24
   0  -6  -1  123.99    8.24
   0  -6   1  116.27    8.23
   0  -6   1  118.42    8.18
   0  -6   1  103.69    8.29
   0  -6  -1  109.41    8.31
   0  -6  -1  111.42    8.28
   0  -6  -1  121.09    8.15
   0  -6   1  104.94    8.25
   0   6   1  113.80    8.18
   0   6   1  110.37    8.23
   0   6   1  121.12    8.27
   0   6   1  121.81    8.15
   0   6  -1  111.25    8.23
   0   6  -1  115.52    8.27
   0   6   1  113.40    8.21
   0   6  -1  112.94    8.18
   0   6  -1  113.66    8.22
   0   6   1  118.47    8.26
   0   6  -1  105.20    8.22
  -2  -6  -1  137.29   10.58
   2  -6   1  155.91   10.50
  -2  -6  -1  147.23   10.45
   2  -6   1  142.83   10.38
  -2  -6  -1  151.88   10.57
   2  -6   1  127.21   10.44
   2  -6   1  135.98   10.55
   2  -6   1  161.08   10.48
  -2  -6  -1  159.53   10.54
  -2  -6  -1  130.96   10.54
   2  -6   1  142.71   10.48
   2   6   1  147.93   10.51
  -2   6  -1  146.84   10.47
  -2   6  -1  144.69   10.49
   2   6   1  148.65   10.52
   2   6   1  149.76   10.42
  -2   6  -1  149.12   10.39
  -2   6  -1  130.84   10.45
  -2   6  -1  146.15   10.54
   2   6   1  148.98   10.43
   2   6   1  151.18   10.53
   2   6   1  154.59   10.49
  -2   6  -1  155.05   10.49
   4  -6   1    9.64    0.84
   4  -6   1    7.76    0.69
  -4  -6  -1    6.96    1.09
   4  -6   1    7.56    0.70
   4  -6   1    9.34    0.85
   4  -6   1    8.13    0.84
  -4  -6  -1    7.59    0.92
  -4  -6  -1    8.51    0.94
   4  -6   1    8.51    0.97
  -4  -6  -1    7.76    0.87
   4   6   1    7.33    0.76
   4   6   1    8.49    0.77
  -4   6  -1    6.45    0.92
  -4   6  -1    7.88    0.84
   4   6   1    7.87    0.90
  -4   6  -1    8.31    0.72
  -4   6  -1    8.61    0.85
  -4   6  -1    8.12    0.73
   4   6   1    9.38    0.93
  -6  -6  -1    7.71    0.98
   6  -6   1    6.99    0.76
   6  -6   1    8.26    0.86
  -6  -6  -1    7.98    1.05
   6  -6   1    6.71    0.60
  -6  -6  -1    6.88    0.95
  -6  -6  -1    6.30    1.17
   6  -6   1    6.89    0.98
   6   6   1    7.33    0.66
   6   6   1    6.57    0.99
  -6   6  -1    6.87    0.76
  -6   6  -1    7.30    1.05
   6   6   1    7.09    0.80
   6   6   1    8.86    1.35
  -6   6  -1    6.77    0.66
  -6   6  -1    5.60    0.87
  -6   6  -1    7.68    0.87
  -8  -6  -1   13.00    1.88
  -8  -6  -1    9.00    1.29
  -8  -6  -1   10.19    1.61
   8  -6   1   12.64    1.17
   8  -6   1   11.18    1.22
   8  -6   1   11.86    1.13
  -8  -6  -1    9.76    1.26
   8  -6   1   13.00    1.27
   8  -6   1   11.45    1.40
  -8   6  -1   10.33    1.16
  -8   6  -1   10.59    1.10
   8   6   1   10.03    1.13
   8   6   1   11.42    1.01
   8   6   1   11.70    2.08
  -8   6  -1    9.21    1.36
   8   6   1   12.37    1.25
  -8   6  -1   11.67    1.21
   8   6   1   10.47    1.41
  10  -6   1    1.86    0.66
 -10  -6  -1    0.90    0.52
  10  -6   1    3.18    0.57
 -10  -6  -1    2.19    0.65
  10  -6   1    2.09    0.72
 -10  -6  -1    1.48    0.76
 -10  -6  -1    2.24    0.98
 -10  -6  -1    2.34    0.48
 -10  -6  -1    0.77    0.44
  10  -6   1    2.00    0.46
  10  -6   1    1.64    0.54
 -10  -6  -1    0.66    0.63
 -10   6  -1    0.58    0.49
  10   6   1    1.21    0.40
 -10   6  -1    1.13    0.52
  10   6   1    1.33    0.46
 -10   6  -1    1.87    0.30
 -10   6  -1    1.76    0.49
  10   6   1    3.93    1.27
 -10   6  -1    1.56    0.29
  10   6   1    2.19    0.53
 -10   6  -1   -0.15    1.28
 -12  -6  -1    1.71    0.64
 -12  -6  -1    2.02    1.12
  12  -6   1    1.60    0.89
 -12  -6  -1    2.07    0.66
 -12  -6  -1    1.55    0.84
 -12  -6  -1    1.08    0.74
  12  -6   1    1.19    0.59
 -12  -6  -1    1.77    0.49
  12  -6   1    1.78    0.54
  12  -6   1    1.63    0.57
 -12   6  -1    1.56    0.33
  12   6   1    1.95    0.63
 -12   6  -1    1.31    0.53
  12   6   1    2.43    0.57
 -12   6  -1    1.47    0.34
 -12   6  -1    0.84    0.87
  12   6   1    3.29    1.54
 -12   6  -1    1.96    0.56
 -12   6  -1    0.59    0.58
  12   6   1    2.00    0.51
  12   6   1    3.66    0.90
 -14  -6  -1    2.36    1.19
  14  -6   1    3.12    0.74
  14  -6   1    1.91    1.07
 -14  -6  -1    1.50    0.93
  14  -6   1    2.71    0.87
 -14  -6  -1    2.01    0.69
  14  -6   1    2.27    0.70
  14  -6   1    2.51    0.87
 -14  -6  -1    3.15    0.80
 -14  -6  -1    3.88    0.66
 -14  -6  -1    2.63    1.02
  14   6   1    4.53    1.05
 -14   6  -1    2.32    0.79
  14   6   1    4.61    0.85
 -14   6  -1    3.02    0.72
 -14   6  -1    2.81    0.47
 -14   6  -1    2.31    0.72
 -14   6  -1    2.56    1.04
 -16  -6  -1    5.41    1.40
 -16  -6  -1    3.12    1.22
 -16  -6  -1    5.53    1.17
  16  -6   1    3.66    0.87
 -16  -6  -1    2.25    1.15
 -16  -6  -1    3.64    0.83
  16  -6   1    2.65    0.86
  16  -6   1    3.21    1.36
  16  -6   1    2.86    1.02
  16  -6   1    4.06    0.96
 -16  -6  -1    5.84    1.16
 -16   6  -1    2.79    1.30
 -16   6  -1    3.96    0.61
 -16   6  -1    2.95    1.00
 -16   6  -1    3.05    0.91
 -16   6  -1    3.43    0.58
 -18  -6  -1    2.55    1.35
 -18  -6  -1    3.17    0.86
  18  -6   1    2.34    0.98
 -18  -6  -1    3.35    1.00
  18  -6   1    2.41    1.46
 -18  -6  -1    2.67    1.32
  18  -6   1    3.08    1.02
 -18   6  -1    2.93    0.63
 -18   6  -1    2.23    1.04
 -18   6  -1    1.47    0.99
 -18   6  -1    4.98    1.46
  18   6   1    5.87    1.37
 -18   6  -1    3.28    0.68
  18   6   1    5.07    0.84
 -20  -6  -1    6.75    1.67
  20  -6   1    7.59    1.31
  20  -6   1    7.06    1.87
 -20  -6  -1    7.15    1.82
 -20  -6  -1    8.96    1.55
 -20  -6  -1    5.63    1.06
 -20  -6  -1    9.64    1.85
  20  -6   1    6.15    1.21
 -20   6  -1    6.09    0.97
 -20   6  -1    6.99    1.41
 -20   6  -1    4.79    1.33
 -20   6  -1    7.33    1.82
 -20   6  -1    7.06    1.32
  22  -6   1    7.37    1.26
 -22  -6  -1    9.84    2.09
 -22  -6  -1    5.51    1.16
 -22  -6  -1    9.95    1.66
  22  -6   1    7.14    1.55
 -22  -6  -1    6.81    1.54
 -22  -6  -1    5.72    1.88
  22  -6   1    8.42    2.22
 -22   6  -1    7.76    1.68
 -22   6  -1    7.61    1.61
  24  -6   1    1.43    0.97
 -24  -6  -1   -0.46    1.83
 -24  -6  -1   -0.52    2.06
 -24  -6  -1    1.05    0.63
  24  -6   1   -1.56    2.09
 -24  -6  -1   -0.40    0.89
 -24  -6  -1    1.00    1.56
 -24   6  -1   -0.60    1.46
  24   6   1    1.42    1.52
 -24   6  -1    0.67    1.54
  24   6   1    3.09    1.63
 -24   6  -1   -0.34    0.62
  26  -6   1   -0.14    1.00
  26  -6   1   -0.91    2.14
 -26  -6  -1   -0.99    2.15
 -26  -6  -1   -0.33    0.98
 -26  -6  -1    1.04    2.37
 -26   6  -1    0.36    1.81
 -26   6  -1   -0.94    0.78
  26   6   1   -0.75    0.80
 -26   6  -1   -1.76    1.50
 -27  -7   1   67.42    5.19
  27  -7  -1   59.68    6.97
  27  -7  -1   66.08    5.37
  25  -7  -1   74.29    6.46
 -25  -7   1   81.34    6.25
 -25   7   1   78.90    6.35
  25   7  -1   92.14    6.27
  23  -7  -1    4.69    1.30
 -23  -7   1    6.99    1.50
  23  -7  -1    3.32    2.11
 -23  -7   1    4.36    1.86
 -23  -7   1    3.20    0.91
 -23  -7   1    5.47    1.86
  23  -7  -1    3.78    1.18
 -23   7   1    6.98    2.42
  23   7  -1    5.52    1.44
 -23   7   1    1.97    0.98
  23   7  -1    8.08    2.84
 -23   7   1    3.02    1.39
 -23   7   1    5.36    1.50
  21  -7  -1   52.77    4.86
 -21  -7   1   63.89    5.64
  21  -7  -1   51.53    5.70
 -21  -7   1   71.43    5.58
 -21  -7   1   51.22    4.77
 -21  -7   1   55.07    4.58
 -21   7   1   60.52    4.60
 -21   7   1   55.82    4.60
  21   7  -1   66.95    4.64
 -21   7   1   60.53    5.05
 -21   7   1   63.87    5.03
  19  -7  -1  155.64   12.15
 -19  -7   1  179.92   12.04
  19  -7  -1  164.43   12.51
  19  -7  -1  141.28   12.14
  19  -7  -1  149.58   12.21
 -19  -7   1  174.14   12.15
 -19  -7   1  180.58   12.51
 -19  -7   1  194.18   12.63
 -19   7   1  155.34   12.19
 -19   7   1  156.96   12.04
 -19   7   1  172.96   12.23
 -17  -7   1  181.89   12.30
  17  -7  -1  153.18   12.42
 -17  -7   1  183.98   12.66
  17  -7  -1  163.18   12.39
 -17  -7   1  181.19   12.74
 -17  -7   1  169.49   12.35
 -17  -7   1  177.66   12.98
  17  -7  -1  160.21   12.42
  17  -7  -1  151.61   12.42
  17  -7  -1  153.87   12.61
 -17   7   1  199.24   12.90
 -17   7   1  150.57   12.37
 -17   7   1  162.99   12.32
 -17   7   1  174.49   12.24
  17   7  -1  196.85   12.47
 -17   7   1  163.62   12.42
 -17   7   1  164.70   12.24
  15  -7  -1   32.28    2.96
  15  -7  -1   32.99    2.77
 -15  -7   1   36.24    3.63
 -15  -7   1   35.32    2.64
  15  -7  -1   31.19    2.67
 -15  -7   1   32.29    2.66
  15  -7  -1   33.61    2.74
 -15  -7   1   28.22    3.19
 -15  -7   1   32.42    3.09
  15  -7  -1   27.57    3.17
  15   7  -1   26.15    2.95
 -15   7   1   31.60    2.53
 -15   7   1   33.46    2.69
 -15   7   1   38.27    3.43
 -15   7   1   29.25    2.78
 -15   7   1   28.85    2.55
 -15   7   1   28.77    2.72
  13  -7  -1   17.64    1.80
  13  -7  -1   15.05    2.13
 -13  -7   1   15.54    2.26
 -13  -7   1   14.72    2.08
 -13  -7   1   21.56    1.74
 -13  -7   1   18.32    1.70
 -13  -7   1   16.98    1.73
  13  -7  -1   18.77    1.77
  13  -7  -1   19.80    2.11
  13  -7  -1   18.51    1.72
 -13  -7   1   22.96    2.73
 -13   7   1   16.49    1.77
 -13   7   1   16.85    1.86
  13   7  -1   19.63    2.75
 -13   7   1   19.36    1.57
 -13   7   1   17.95    1.74
 -13   7   1   15.39    1.61
  13   7  -1   19.05    1.58
 -13   7   1   22.18    2.40
  13   7  -1   22.63    1.85
 -11  -7   1  122.21    8.48
  11  -7  -1  123.07    8.20
 -11  -7   1  131.94    8.18
  11  -7  -1  107.13    8.28
  11  -7  -1  116.21    8.23
 -11  -7   1  108.74    8.46
 -11  -7   1  102.74    8.34
 -11  -7   1  113.49    8.35
  11  -7  -1  119.18    8.26
  11  -7  -1  107.48    8.32
 -11   7   1  106.95    8.18
 -11   7   1  119.94    8.52
  11   7  -1  102.34    8.53
 -11   7   1  107.43    8.12
  11   7  -1  105.72    8.23
  11   7  -1  113.52    8.22
 -11   7   1  104.77    8.22
  -9  -7   1   23.25    2.24
   9  -7  -1   26.67    1.95
  -9  -7   1   23.33    2.30
   9  -7  -1   24.64    2.13
  -9  -7   1   25.62    2.09
   9  -7  -1   21.85    2.26
   9  -7  -1   24.01    2.03
  -9  -7   1   23.50    2.36
   9   7  -1   23.83    2.36
  -9   7   1   22.51    2.04
  -9   7   1   25.05    2.36
  -9   7   1   26.00    2.01
   9   7  -1   28.81    1.89
  -9   7   1   21.85    1.97
  -9   7   1   21.16    1.94
   9   7  -1   24.60    2.01
   9   7  -1   26.72    2.08
   7  -7  -1    1.59    0.59
   7  -7  -1    1.76    0.28
  -7  -7   1    1.18    0.38
   7  -7  -1    1.53    0.31
   7  -7  -1    1.87    0.39
  -7  -7   1    0.85    0.46
  -7  -7   1    0.82    0.55
   7  -7  -1    1.68    0.39
  -7  -7   1    1.68    0.66
   7  -7  -1    1.14    0.34
  -7   7   1    1.90    0.39
   7   7  -1    1.56    0.36
   7   7  -1    1.96    0.48
   7   7  -1    1.98    0.42
  -7   7   1    1.56    0.36
  -7   7   1    0.85    0.29
  -7   7   1    1.33    0.81
  -5  -7   1   66.98    5.54
   5  -7  -1   83.60    5.55
   5  -7  -1   79.66    5.50
   5  -7  -1   83.76    5.52
  -5  -7   1   75.60    5.73
   5  -7  -1   72.85    5.66
  -5  -7   1   76.46    5.66
   5  -7  -1   80.25    5.56
  -5  -7   1   69.97    5.58
  -5  -7   1   69.96    5.74
  -5   7   1   72.63    5.54
   5   7  -1   76.37    5.64
  -5   7   1   79.12    5.72
   5   7  -1   75.07    5.50
   5   7  -1   72.59    5.55
  -5   7   1   77.31    5.47
   5   7  -1   80.41    5.43
  -5   7   1   78.18    5.55
  -5   7   1   73.06    5.53
   3  -7  -1  338.93   23.15
  -3  -7   1  307.19   23.28
  -3  -7   1  357.08   23.23
  -3  -7   1  330.36   23.17
   3  -7  -1  327.70   23.27
  -3  -7   1  294.44   23.12
  -3  -7   1  329.52   23.07
  -3  -7   1  299.51   23.30
   3  -7  -1  338.14   23.15
   3  -7  -1  337.39   23.15
   3  -7  -1  338.94   23.18
  -3   7   1  337.24   23.17
  -3   7   1  332.62   23.13
   3   7  -1  316.84   23.08
   3   7  -1  303.75   23.10
  -3   7   1  316.01   23.08
   3   7  -1  319.46   23.18
   3   7  -1  336.34   23.21
  -3   7   1  314.72   23.14
  -3   7   1  347.81   23.27
  -3   7   1  325.99   23.17
   3   7  -1  308.75   23.17
   3   7  -1  325.58   23.22
   1  -7  -1  106.13    8.07
  -1  -7   1  118.49    7.99
   1  -7  -1  116.34    7.99
   1  -7  -1  108.04    8.00
  -1  -7   1  116.27    7.97
  -1  -7   1  102.01    7.85
   1  -7  -1  111.55    7.92
  -1  -7   1   98.27    8.03
   1  -7  -1  114.72    7.96
  -1  -7   1  113.25    7.89
  -1  -7   1  100.25    8.07
   1   7  -1  102.41    7.98
   1   7  -1  109.28    8.00
   1   7  -1  127.83    8.00
   1   7  -1  113.33    7.90
  -1   7   1  110.43    7.98
  -1   7   1  103.10    7.92
   1   7  -1   95.64    7.86
  -1   7   1  113.38    7.94
  -1   7   1  109.26    7.99
   1   7  -1  115.97    7.98
  -1   7   1  116.27    8.03
  -1   7   1  120.26    7.88
  -1  -7  -1    2.04    0.33
   1  -7   1    0.94    0.45
   1  -7   1    1.06    0.29
   1  -7   1    1.35    0.25
  -1  -7  -1    1.78    0.34
   1  -7   1    1.38    0.34
  -1  -7  -1    1.83    0.31
  -1  -7  -1    1.56    0.44
  -1  -7  -1    1.37    0.33
   1   7   1    1.21    0.32
  -1   7  -1    1.44    0.33
   1   7   1    0.83    0.29
  -1   7  -1    1.24    0.30
  -1   7  -1    1.02    0.25
   1   7   1    1.55    0.35
  -1   7  -1    1.29    0.30
  -1   7  -1    1.20    0.36
   1   7   1    0.98    0.22
   1   7   1    1.48    0.37
  -3  -7  -1    7.39    1.14
  -3  -7  -1    9.21    0.80
   3  -7   1    7.94    0.62
   3  -7   1    8.47    0.84
  -3  -7  -1    8.22    1.01
  -3  -7  -1    7.55    0.91
   3  -7   1    7.27    1.00
   3  -7   1    7.75    0.80
  -3  -7  -1    8.49    1.02
   3  -7   1    7.81    0.80
   3  -7   1    7.59    0.76
   3   7   1    8.10    0.95
   3   7   1    6.79    0.68
  -3   7  -1    7.90    0.84
   3   7   1    8.29    0.74
  -3   7  -1    7.88    0.81
   3   7   1    7.56    0.90
  -3   7  -1    7.23    0.94
   3   7   1    8.02    0.79
  -3   7  -1    8.56    0.87
  -3   7  -1    6.50    0.75
  -3   7  -1    8.22    0.66
   3   7   1    7.60    0.88
   5  -7   1  103.72    6.65
   5  -7   1   99.02    6.78
   5  -7   1   86.63    6.72
  -5  -7  -1   82.23    6.77
   5  -7   1   87.54    6.83
   5  -7   1   85.44    6.62
  -5  -7  -1   90.00    6.84
  -5  -7  -1   93.17    6.95
   5  -7   1   90.50    6.81
  -5  -7  -1   89.05    6.81
   5   7   1   95.74    6.62
   5   7   1   94.34    6.70
   5   7   1   85.57    6.86
  -5   7  -1   99.48    6.76
  -5   7  -1   95.42    6.66
   5   7   1   95.65    6.79
  -5   7  -1   96.04    6.85
  -5   7  -1   93.00    6.74
   5   7   1   97.57    6.69
  -5   7  -1   83.80    6.65
   5   7   1  101.69    6.90
   7  -7   1   27.04    1.86
   7  -7   1   26.36    2.10
   7  -7   1   27.68    1.99
  -7  -7  -1   26.50    2.23
   7  -7   1   27.05    2.09
   7  -7   1   24.70    2.16
  -7  -7  -1   26.71    2.27
  -7  -7  -1   25.05    2.40
  -7  -7  -1   21.81    2.27
  -7   7  -1   22.27    2.18
  -7   7  -1   24.31    2.09
   7   7   1   22.00    2.46
   7   7   1   25.22    2.34
   7   7   1   24.63    2.19
   7   7   1   28.23    1.91
  -7   7  -1   22.22    1.91
  -7   7  -1   24.92    1.98
   7   7   1   26.56    2.14
  -9  -7  -1    1.78    0.81
  -9  -7  -1    3.61    0.73
  -9  -7  -1    2.89    0.94
   9  -7   1    1.96    0.71
  -9  -7  -1    1.88    0.68
   9  -7   1    1.92    0.46
   9  -7   1    1.81    0.53
   9  -7   1    2.28    0.79
  -9  -7  -1    1.67    0.50
   9   7   1    2.62    1.11
  -9   7  -1    2.25    0.76
   9   7   1    1.26    0.73
  -9   7  -1    1.77    0.33
   9   7   1    2.61    0.49
   9   7   1    3.26    0.56
   9   7   1    2.49    0.54
  -9   7  -1    1.85    0.46
  -9   7  -1    1.78    0.47
 -11  -7  -1   10.28    1.22
 -11  -7  -1   10.33    1.90
  11  -7   1   12.06    1.33
 -11  -7  -1   11.63    1.31
  11  -7   1   10.54    1.70
  11  -7   1   11.85    1.32
 -11  -7  -1   13.33    1.51
 -11  -7  -1   12.99    1.37
 -11  -7  -1   14.71    2.27
 -11  -7  -1    9.16    1.77
  11  -7   1   11.40    1.38
  11  -7   1   10.08    1.53
 -11   7  -1   10.55    0.99
  11   7   1   12.01    1.74
  11   7   1   13.86    2.48
  11   7   1   13.21    1.34
  11   7   1   14.14    1.45
  11   7   1   13.84    1.18
 -11   7  -1   10.69    1.02
 -11   7  -1   12.15    1.38
 -11   7  -1    8.33    1.40
 -11   7  -1   10.13    1.66
 -13  -7  -1    2.15    0.54
 -13  -7  -1    1.08    0.98
  13  -7   1    1.61    0.85
  13  -7   1    0.99    1.01
 -13  -7  -1    3.88    0.86
  13  -7   1    0.92    0.92
 -13  -7  -1   -0.15    0.84
  13  -7   1    1.73    0.60
 -13  -7  -1    3.18    0.87
  13  -7   1    1.90    0.61
  13   7   1    2.53    0.91
 -13   7  -1    1.47    0.63
  13   7   1    3.90    1.66
  13   7   1    2.61    0.54
 -13   7  -1    1.84    0.99
  13   7   1    2.06    0.54
 -13   7  -1    1.82    0.39
 -13   7  -1    1.90    0.35
 -13   7  -1    0.66    0.66
  13   7   1    2.33    0.67
 -15  -7  -1   19.40    2.96
 -15  -7  -1   26.71    3.30
 -15  -7  -1   28.31    2.38
 -15  -7  -1   28.87    2.30
  15  -7   1   19.05    2.35
  15  -7   1   21.36    2.90
  15  -7   1   28.95    2.49
  15  -7   1   23.89    2.32
 -15  -7  -1   22.24    2.87
  15  -7   1   21.61    2.47
 -15   7  -1   20.50    2.38
 -15   7  -1   21.66    1.94
 -15   7  -1   25.33    2.81
 -15   7  -1   26.34    2.37
 -15   7  -1   25.07    1.95
 -15   7  -1   20.99    2.46
  15   7   1   28.31    2.34
 -17  -7  -1   96.91    7.27
 -17  -7  -1   90.65    6.58
 -17  -7  -1   94.38    6.66
  17  -7   1   75.91    6.68
 -17  -7  -1  100.81    7.21
  17  -7   1   76.60    6.83
  17  -7   1   89.84    6.84
  17  -7   1   80.17    6.97
  17  -7   1   87.70    7.12
 -17   7  -1   92.70    6.44
 -17   7  -1  102.61    7.15
 -17   7  -1   83.04    6.82
 -17   7  -1   80.09    6.41
 -17   7  -1   84.87    6.76
 -19  -7  -1   66.38    6.15
  19  -7   1   67.40    6.02
  19  -7   1   60.51    5.47
 -19  -7  -1   66.78    5.41
  19  -7   1   67.86    6.14
 -19  -7  -1   77.76    5.52
 -19  -7  -1   71.42    5.42
 -19  -7  -1   79.54    6.29
 -19   7  -1   75.69    5.24
 -19   7  -1   75.30    5.73
 -19   7  -1   62.63    5.19
 -19   7  -1   70.35    5.74
 -21  -7  -1    4.33    1.10
 -21  -7  -1    0.61    1.65
  21  -7   1    2.57    1.79
 -21  -7  -1    3.66    1.82
  21  -7   1    3.27    1.14
 -21  -7  -1    3.98    1.22
  21  -7   1    2.36    1.19
 -21  -7  -1    2.52    0.92
 -21   7  -1    2.50    0.76
 -21   7  -1    3.16    0.76
 -21   7  -1    2.93    1.36
  21   7   1    6.50    1.59
 -21   7  -1    2.66    1.31
 -23  -7  -1    1.20    1.35
 -23  -7  -1    1.78    1.86
  23  -7   1    3.94    1.16
 -23  -7  -1    3.47    2.11
 -23  -7  -1    2.44    1.01
  23  -7   1    2.65    2.00
 -23   7  -1    5.97    2.07
 -23   7  -1    2.47    1.57
  23   7   1   10.01    3.23
 -23   7  -1    4.02    1.57
  23   7   1    4.31    1.62
 -23   7  -1    1.92    0.83
  25  -7   1    8.87    2.63
  25  -7   1   12.33    2.15
 -25  -7  -1   12.89    2.69
 -25  -7  -1    9.76    1.50
 -25  -7  -1   16.87    2.95
 -25   7  -1    8.63    2.00
 -25   7  -1   15.15    2.26
 -27  -7  -1   11.07    3.07
  27  -7   1    6.36    1.34
 -27  -7  -1    3.85    1.21
  27  -7   1    3.81    2.37
 -27  -7  -1    5.81    2.61
 -27   7  -1    5.20    1.91
 -27   7  -1   10.04    2.22
  27   7   1   13.11    7.68
  28  -8  -1    7.23    2.76
 -28  -8   1   12.71    2.98
 -28  -8   1    8.88    1.42
 -28  -8   1   11.95    3.13
  28  -8  -1   12.44    2.45
  28   8  -1   12.21    4.34
 -28   8   1   13.81    2.39
 -28   8   1   15.82    3.38
 -26  -8   1    6.67    2.65
 -26  -8   1    3.96    1.06
 -26  -8   1    8.85    2.45
  26  -8  -1    2.95    2.29
 -26   8   1    7.80    1.92
  26   8  -1    8.76    3.35
  24  -8  -1  124.28   10.22
 -24  -8   1  125.17    9.11
 -24  -8   1  112.30    9.30
  24  -8  -1  120.16    9.34
 -24   8   1  137.79    9.68
 -24   8   1  121.15    9.16
 -22  -8   1  170.24   13.25
  22  -8  -1  178.67   13.97
 -22  -8   1  214.92   14.17
 -22  -8   1  198.64   13.53
 -22  -8   1  154.69   13.39
 -22   8   1  184.43   13.59
 -22   8   1  163.37   13.22
 -22   8   1  204.08   13.63
 -20  -8   1   93.61    7.63
  20  -8  -1   94.19    8.14
 -20  -8   1  107.75    8.36
 -20  -8   1  114.41    8.24
  20  -8  -1   87.79    7.72
 -20  -8   1  104.34    7.76
 -20  -8   1   98.03    7.49
 -20   8   1  102.79    7.78
 -20   8   1  111.26    7.85
 -18  -8   1    4.87    0.99
  18  -8  -1    4.64    0.92
  18  -8  -1    2.89    1.45
  18  -8  -1    4.17    1.29
 -18  -8   1    6.15    1.53
  18  -8  -1    3.20    0.87
 -18  -8   1    3.92    1.34
 -18  -8   1    4.01    0.84
 -18  -8   1    6.52    1.25
 -18   8   1    4.85    0.83
 -18   8   1    5.69    0.96
  18   8  -1    7.82    2.34
  18   8  -1    4.05    1.19
 -18   8   1    5.67    1.16
 -18   8   1    5.13    0.78
 -18   8   1    5.65    2.13
 -18   8   1    4.21    1.00
  16  -8  -1   84.75    6.86
 -16  -8   1   89.92    6.82
  16  -8  -1   79.17    7.11
 -16  -8   1   97.96    7.07
 -16  -8   1   97.59    7.33
  16  -8  -1   86.83    6.92
 -16  -8   1   93.90    7.18
 -16  -8   1   89.48    6.91
 -16   8   1   91.49    6.83
 -16   8   1  111.24    7.48
 -16   8   1   98.90    6.71
 -16   8   1   92.46    6.93
 -16   8   1   84.17    6.71
 -16   8   1   85.32    6.87
 -14  -8   1  148.92   10.31
 -14  -8   1  143.09   10.69
 -14  -8   1  161.19   10.03
  14  -8  -1  140.22   10.07
  14  -8  -1  126.27   10.17
  14  -8  -1  130.58   10.12
 -14  -8   1  136.09   10.06
  14  -8  -1  132.00   10.08
  14  -8  -1  124.17   10.19
 -14  -8   1  150.76   10.32
 -14  -8   1  130.74   10.02
 -14  -8   1  134.27   10.40
 -14   8   1  128.45   10.10
 -14   8   1  117.48    9.94
 -14   8   1  119.93   10.03
  14   8  -1  146.63   10.16
 -14   8   1  138.90   10.04
 -14   8   1  138.37    9.92
  14   8  -1  152.12   10.65
 -14   8   1  162.35   10.55
 -12  -8   1   41.28    3.33
  12  -8  -1   36.26    3.23
  12  -8  -1   43.62    3.00
 -12  -8   1   38.05    3.47
  12  -8  -1   34.89    3.22
 -12  -8   1   37.57    3.08
  12  -8  -1   38.67    3.05
 -12  -8   1   39.23    3.04
  12  -8  -1   37.87    3.07
 -12  -8   1   42.99    3.40
 -12   8   1   35.19    2.91
 -12   8   1   37.76    3.10
 -12   8   1   39.83    3.02
 -12   8   1   34.07    2.99
 -12   8   1   39.49    3.50
  12   8  -1   33.46    3.53
  12   8  -1   33.62    3.12
  10  -8  -1    5.09    1.20
  10  -8  -1    6.49    0.93
  10  -8  -1    6.22    1.31
 -10  -8   1    3.72    0.91
  10  -8  -1    5.97    0.95
 -10  -8   1    4.06    0.83
 -10  -8   1    4.37    0.74
 -10  -8   1    2.99    1.01
  10  -8  -1    6.09    0.76
 -10   8   1    4.46    0.67
  10   8  -1    3.79    0.94
 -10   8   1    4.40    0.74
  10   8  -1    7.10    1.17
 -10   8   1    5.41    1.07
  10   8  -1    6.35    0.67
 -10   8   1    5.83    0.85
 -10   8   1    4.42    0.84
  10   8  -1    5.54    0.89
  10   8  -1    3.76    0.71
   8  -8  -1  187.74   12.65
   8  -8  -1  185.12   12.64
   8  -8  -1  187.92   12.59
   8  -8  -1  179.93   12.54
   8  -8  -1  161.67   12.71
   8  -8  -1  185.01   12.51
  -8  -8   1  174.24   12.72
  -8  -8   1  164.08   12.87
  -8  -8   1  161.60   12.83
   8   8  -1  181.42   12.62
   8   8  -1  185.03   12.73
  -8   8   1  173.46   12.57
  -8   8   1  166.39   12.62
   8   8  -1  182.57   12.80
  -8   8   1  171.20   12.82
  -8   8   1  167.75   12.55
   8   8  -1  172.29   12.64
   8   8  -1  186.53   12.48
  -8   8   1  156.23   12.66
  -6  -8   1  181.97   13.78
   6  -8  -1  179.57   13.65
  -6  -8   1  195.15   13.88
   6  -8  -1  204.21   13.73
  -6  -8   1  199.86   14.28
  -6  -8   1  217.34   13.77
  -6  -8   1  182.81   13.97
   6  -8  -1  209.78   13.70
   6   8  -1  175.90   13.97
  -6   8   1  195.68   13.90
   6   8  -1  196.54   13.81
   6   8  -1  191.31   13.68
   6   8  -1  190.82   13.58
  -6   8   1  184.15   13.70
   6   8  -1  171.02   13.59
  -6   8   1  194.59   13.72
   6   8  -1  189.67   13.74
  -6   8   1  185.51   13.65
   4  -8  -1    3.97    0.65
  -4  -8   1    4.50    0.67
   4  -8  -1    3.83    0.66
   4  -8  -1    3.18    0.67
   4  -8  -1    4.04    0.57
  -4  -8   1    4.63    0.98
  -4  -8   1    3.20    0.67
   4  -8  -1    3.47    0.57
  -4  -8   1    2.66    0.46
   4   8  -1    4.89    0.68
   4   8  -1    2.25    0.55
  -4   8   1    3.20    0.43
   4   8  -1    3.49    0.41
  -4   8   1    3.38    0.68
   4   8  -1    3.29    0.49
   4   8  -1    3.07    0.57
  -4   8   1    2.28    0.43
  -4   8   1    4.42    0.71
   4   8  -1    4.12    0.78
   2  -8  -1   77.55    5.19
  -2  -8   1   66.80    5.08
   2  -8  -1   69.98    5.22
   2  -8  -1   65.77    5.33
  -2  -8   1   76.31    5.25
  -2  -8   1   61.58    5.34
  -2  -8   1   76.05    5.21
  -2  -8   1   65.79    5.09
   2  -8  -1   74.61    5.22
   2  -8  -1   74.43    5.15
  -2  -8   1   64.60    5.33
   2   8  -1   60.33    5.08
   2   8  -1   66.67    5.23
  -2   8   1   66.46    5.15
  -2   8   1   70.97    5.29
  -2   8   1   75.28    5.08
  -2   8   1   70.07    5.22
  -2   8   1   75.62    5.22
   2   8  -1   82.60    5.25
   2   8  -1   74.51    5.11
  -2   8   1   74.64    5.17
   0  -8   1  278.41   19.52
   0  -8   1  283.52   19.52
   0  -8   1  251.97   19.55
   0  -8  -1  258.24   19.62
   0  -8   1  297.51   19.45
   0  -8  -1  262.40   19.58
   0  -8  -1  287.63   19.53
   0  -8  -1  278.23   19.53
   0  -8   1  246.22   19.61
   0  -8  -1  250.40   19.44
   0  -8  -1  249.89   19.40
   0   8   1  279.60   19.55
   0   8  -1  255.56   19.51
   0   8   1  287.65   19.53
   0   8  -1  271.01   19.51
   0   8   1  278.74   19.41
   0   8  -1  283.14   19.46
   0   8  -1  315.93   19.54
   0   8   1  258.82   19.49
   0   8   1  272.97   19.46
   0   8   1  292.80   19.56
   0   8  -1  275.87   19.56
  -2  -8  -1  158.28   10.32
  -2  -8  -1  143.10   10.15
   2  -8   1  140.92   10.31
   2  -8   1  127.35   10.21
  -2  -8  -1  131.20   10.36
  -2  -8  -1  141.95   10.17
  -2  -8  -1  160.19   10.34
  -2  -8  -1  133.91   10.36
   2  -8   1  133.68   10.34
   2  -8   1  139.65   10.23
   2  -8   1  163.02   10.22
  -2   8  -1  144.76   10.21
  -2   8  -1  131.11   10.31
   2   8   1  143.23   10.16
   2   8   1  138.75   10.16
   2   8   1  144.66   10.29
  -2   8  -1  140.68   10.23
  -2   8  -1  131.91   10.21
   2   8   1  143.81   10.27
   2   8   1  148.43   10.27
  -2   8  -1  145.65   10.11
   2   8   1  144.37   10.25
  -2   8  -1  142.32   10.25
   4  -8   1  154.88   10.85
   4  -8   1  144.36   10.95
   4  -8   1  163.54   10.91
  -4  -8  -1  128.49   11.08
   4  -8   1  161.95   10.86
  -4  -8  -1  145.51   10.85
   4  -8   1  158.70   10.73
   4  -8   1  150.01   10.78
  -4  -8  -1  142.88   10.98
  -4  -8  -1  142.67   11.10
  -4   8  -1  149.77   10.85
  -4   8  -1  150.33   10.75
   4   8   1  154.69   10.83
  -4   8  -1  151.20   10.87
   4   8   1  159.42   10.91
   4   8   1  155.79   10.80
   4   8   1  143.03   10.76
   4   8   1  160.40   10.95
   4   8   1  157.08   10.92
  -4   8  -1  142.45   10.81
  -6  -8  -1    0.98    0.68
  -6  -8  -1    1.77    0.51
  -6  -8  -1    2.18    0.52
   6  -8   1    1.62    0.70
  -6  -8  -1    2.19    0.62
   6  -8   1    1.61    0.43
   6  -8   1    1.57    0.29
  -6  -8  -1    1.29    0.64
   6  -8   1    1.96    0.30
   6   8   1    2.33    0.39
  -6   8  -1    1.56    0.33
  -6   8  -1    1.68    0.33
   6   8   1    1.78    0.60
  -6   8  -1    1.23    0.45
  -6   8  -1    1.56    0.47
   6   8   1    1.00    0.59
   6   8   1    1.92    0.48
  -6   8  -1    1.78    0.61
  -8  -8  -1   18.13    2.82
   8  -8   1   25.73    1.92
  -8  -8  -1   23.88    2.48
   8  -8   1   26.25    2.07
   8  -8   1   26.80    2.05
   8  -8   1   21.87    2.17
  -8  -8  -1   24.01    2.29
  -8  -8  -1   25.89    2.25
  -8  -8  -1   24.97    2.16
   8  -8   1   23.86    2.07
  -8   8  -1   23.10    1.93
  -8   8  -1   23.24    2.04
   8   8   1   26.81    1.83
  -8   8  -1   22.23    2.07
   8   8   1   24.74    2.48
  -8   8  -1   22.67    2.26
  -8   8  -1   20.19    1.84
  10  -8   1   14.64    1.53
 -10  -8  -1   14.27    1.95
  10  -8   1   17.46    1.45
 -10  -8  -1   17.12    1.80
 -10  -8  -1   17.99    2.40
  10  -8   1   12.76    1.69
 -10  -8  -1   15.20    1.57
 -10  -8  -1   13.96    2.09
  10  -8   1   14.19    1.58
  10  -8   1   15.33    1.76
 -10   8  -1   13.93    1.26
  10   8   1   16.74    1.50
 -10   8  -1   13.28    1.57
  10   8   1   14.69    2.33
 -10   8  -1   14.64    1.46
 -10   8  -1   14.68    1.54
 -10   8  -1   14.54    1.85
  10   8   1   18.20    1.63
  10   8   1   11.96    1.76
 -12  -8  -1   29.99    3.13
 -12  -8  -1   29.80    2.80
 -12  -8  -1   39.72    3.63
 -12  -8  -1   30.16    3.25
 -12  -8  -1   31.40    2.74
 -12  -8  -1   35.71    2.95
  12  -8   1   30.88    3.02
  12  -8   1   33.17    2.78
  12  -8   1   33.04    2.72
  12  -8   1   31.55    2.82
  12   8   1   37.39    3.07
 -12   8  -1   33.03    2.77
 -12   8  -1   31.39    2.70
 -12   8  -1   30.60    2.80
 -12   8  -1   32.51    2.44
 -12   8  -1   35.61    3.14
  12   8   1   39.03    2.88
 -12   8  -1   29.43    2.47
  14  -8   1   45.33    3.91
 -14  -8  -1   51.09    3.82
  14  -8   1   49.00    4.03
 -14  -8  -1   56.59    4.78
 -14  -8  -1   55.27    3.92
 -14  -8  -1   50.77    4.37
  14  -8   1   47.28    3.90
  14  -8   1   44.63    4.21
 -14  -8  -1   49.49    4.48
 -14  -8  -1   52.61    4.30
  14  -8   1   45.54    3.99
 -14   8  -1   48.67    4.24
 -14   8  -1   51.01    3.94
 -14   8  -1   47.37    3.99
  14   8   1   52.90    3.90
 -14   8  -1   47.31    3.58
 -14   8  -1   43.14    3.88
 -14   8  -1   43.38    3.61
  16  -8   1   26.16    2.82
 -16  -8  -1   30.45    3.53
  16  -8   1   22.37    2.70
 -16  -8  -1   29.44    2.39
  16  -8   1   24.41    3.23
 -16  -8  -1   28.54    3.77
  16  -8   1   27.97    2.73
 -16  -8  -1   31.91    2.59
 -16  -8  -1   30.14    2.76
 -16  -8  -1   24.59    3.26
  16  -8   1   28.19    2.86
 -16   8  -1   30.87    2.21
 -16   8  -1   24.63    2.71
 -16   8  -1   28.61    2.70
 -16   8  -1   33.26    3.23
 -16   8  -1   26.97    2.84
 -16   8  -1   25.06    2.23
  18  -8   1    3.26    1.47
 -18  -8  -1    1.37    1.51
  18  -8   1    2.07    1.16
  18  -8   1    4.18    1.08
  18  -8   1    3.14    0.90
 -18  -8  -1   -0.33    1.36
 -18  -8  -1    4.97    1.12
 -18  -8  -1    2.57    0.86
  18   8   1    4.91    0.78
 -18   8  -1    3.12    1.05
  18   8   1    3.52    1.34
 -18   8  -1    5.69    1.69
 -18   8  -1    2.71    0.59
 -18   8  -1    2.72    0.62
 -18   8  -1    1.85    1.13
 -20  -8  -1   25.39    2.53
 -20  -8  -1   20.96    3.87
  20  -8   1   25.20    3.88
  20  -8   1   25.79    2.82
 -20  -8  -1   29.19    4.25
 -20  -8  -1   24.13    2.59
 -20   8  -1   26.44    3.14
 -20   8  -1   27.37    3.15
 -20   8  -1   28.46    2.30
  22  -8   1   61.26    5.58
  22  -8   1   76.71    6.65
 -22  -8  -1   69.33    5.48
 -22  -8  -1   67.98    5.59
 -22   8  -1   78.89    6.08
  24  -8   1   24.55    4.67
 -24  -8  -1   32.17    4.98
 -24  -8  -1   19.33    3.01
  24  -8   1   24.55    2.86
 -24  -8  -1   30.84    5.21
 -24  -8  -1   20.32    2.58
 -24   8  -1   26.32    3.76
  24   8   1   30.13    3.85
 -24   8  -1   31.14    4.27
 -24   8  -1   32.13    3.90
 -26  -8  -1   -0.75    0.91
  26  -8   1   -0.37    2.25
 -26  -8  -1   -0.17    0.96
  26  -8   1    0.91    1.10
 -26  -8  -1   -0.04    2.33
 -26  -8  -1    0.05    2.67
 -26   8  -1    0.34    1.71
  26   8   1    3.39    3.71
  26   8   1    0.88    0.73
 -26   8  -1    0.66    1.79
 -27  -9   1   35.26    3.37
  27  -9  -1   34.88    5.44
  27  -9  -1   44.30    3.99
  25  -9  -1   43.33    4.24
  25  -9  -1   40.60    5.65
 -25  -9   1   41.08    3.73
  25   9  -1   52.61    3.97
 -23  -9   1    1.62    2.16
 -23  -9   1    0.64    1.84
 -23  -9   1    1.31    1.40
  23  -9  -1    4.65    1.93
  23  -9  -1    3.47    1.40
 -23   9   1    2.71    1.44
  23   9  -1    5.17    2.64
  23   9  -1    1.02    1.30
 -23   9   1    4.39    1.55
 -23   9   1    2.88    0.97
 -21  -9   1   25.47    2.97
 -21  -9   1   32.70    4.24
  21  -9  -1   18.91    2.67
 -21  -9   1   26.41    3.94
  21  -9  -1   24.07    2.99
 -21  -9   1   22.73    2.33
  21  -9  -1   25.77    3.82
 -21  -9   1   25.01    2.62
 -21   9   1   17.33    3.18
 -21   9   1   27.46    2.97
 -21   9   1   30.09    4.35
  21   9  -1   27.54    3.07
  19  -9  -1   66.50    5.68
 -19  -9   1   84.87    6.50
  19  -9  -1   60.26    6.14
 -19  -9   1   86.14    6.40
  19  -9  -1   64.03    5.69
 -19  -9   1   75.44    5.50
 -19  -9   1   69.98    5.60
 -19  -9   1   77.95    5.90
  19  -9  -1   67.09    5.82
 -19   9   1   71.04    5.66
 -19   9   1   74.43    5.77
 -19   9   1   67.65    5.50
 -19   9   1   76.49    5.41
 -19   9   1   77.40    5.86
 -17  -9   1  130.31    9.48
  17  -9  -1  112.30    9.23
  17  -9  -1  109.68    9.25
  17  -9  -1  106.52    9.45
 -17  -9   1  131.26    9.81
  17  -9  -1  124.69    9.71
 -17  -9   1  141.74    9.68
 -17  -9   1  119.03    9.19
 -17   9   1  132.27    9.07
 -17   9   1  119.82    9.25
 -17   9   1  146.30   10.00
 -17   9   1  114.29    9.20
  17   9  -1  142.62    9.09
 -17   9   1  122.09    9.30
 -15  -9   1   31.10    3.31
 -15  -9   1   33.43    2.78
  15  -9  -1   30.87    2.90
 -15  -9   1   35.74    3.25
  15  -9  -1   28.93    3.18
 -15  -9   1   34.71    3.58
  15  -9  -1   31.32    2.74
  15  -9  -1   30.93    2.83
 -15  -9   1   35.30    2.81
 -15   9   1   31.04    2.81
 -15   9   1   32.70    2.83
 -15   9   1   31.63    3.56
 -15   9   1   36.81    2.60
  15   9  -1   29.29    3.81
 -15   9   1   28.46    2.66
  15   9  -1   36.55    2.87
 -15   9   1   33.77    2.96
  15   9  -1   34.53    3.04
  13  -9  -1    4.21    0.76
 -13  -9   1    4.27    1.17
  13  -9  -1    3.27    0.58
 -13  -9   1    4.04    1.15
  13  -9  -1    2.40    0.95
  13  -9  -1    4.75    1.10
 -13  -9   1    2.75    0.96
 -13  -9   1    3.02    0.70
  13  -9  -1    2.98    0.70
 -13  -9   1    4.28    0.84
 -13   9   1    3.99    0.66
 -13   9   1    2.78    0.64
 -13   9   1    2.90    0.82
  13   9  -1    3.07    0.81
  13   9  -1    5.43    0.80
  13   9  -1    2.31    1.27
 -13   9   1    3.36    0.70
 -13   9   1    5.67    1.34
 -11  -9   1   22.63    2.09
 -11  -9   1   22.07    2.39
  11  -9  -1   24.12    2.04
 -11  -9   1   24.38    2.61
  11  -9  -1   23.20    1.87
  11  -9  -1   21.52    2.31
 -11  -9   1   23.80    2.49
  11  -9  -1   21.35    2.05
  11  -9  -1   21.89    2.23
  11   9  -1   25.39    1.99
 -11   9   1   20.83    1.89
 -11   9   1   22.22    2.49
 -11   9   1   19.48    2.06
  11   9  -1   21.18    2.48
  11   9  -1   21.85    2.07
 -11   9   1   20.50    1.92
 -11   9   1   21.30    1.98
   9  -9  -1   17.89    1.38
  -9  -9   1   15.10    2.05
   9  -9  -1   16.05    1.38
   9  -9  -1   16.49    1.86
  -9  -9   1   19.62    1.68
   9  -9  -1   17.80    1.59
  -9  -9   1   12.65    2.05
  -9  -9   1   14.17    2.75
  -9  -9   1   12.16    1.98
   9  -9  -1   17.64    1.59
   9   9  -1   18.27    1.72
  -9   9   1   15.65    1.51
  -9   9   1   16.07    1.60
   9   9  -1   14.76    1.49
   9   9  -1   18.83    1.30
  -9   9   1   14.85    1.47
   9   9  -1   16.86    1.27
  -9   9   1   16.08    2.00
   9   9  -1   15.42    1.78
   9   9  -1   16.08    1.88
  -9   9   1   14.82    1.53
   7  -9  -1    3.28    0.55
  -7  -9   1    4.72    0.89
   7  -9  -1    4.29    0.71
   7  -9  -1    4.38    0.84
   7  -9  -1    2.72    0.81
   7  -9  -1    5.16    0.71
  -7  -9   1    5.81    0.90
  -7  -9   1    2.72    0.89
   7   9  -1    4.52    0.42
   7   9  -1    4.97    1.12
  -7   9   1    3.75    0.80
   7   9  -1    4.10    0.70
  -7   9   1    4.55    0.94
   7   9  -1    5.17    1.02
   7   9  -1    3.44    0.45
   7   9  -1    2.80    0.49
  -7   9   1    3.80    0.60
  -7   9   1    2.83    0.46
   5  -9  -1   68.48    4.72
   5  -9  -1   67.00    4.75
  -5  -9   1   72.25    4.91
   5  -9  -1   64.31    4.94
  -5  -9   1   64.27    4.80
  -5  -9   1   57.16    4.78
   5  -9  -1   69.91    4.80
  -5  -9   1   56.28    5.26
  -5  -9   1   56.02    5.05
   5   9  -1   64.48    4.62
   5   9  -1   60.97    4.83
  -5   9   1   67.90    4.96
   5   9  -1   61.50    4.74
  -5   9   1   58.27    4.64
   5   9  -1   74.83    4.90
  -5   9   1   61.33    4.76
   5   9  -1   59.75    4.68
   5   9  -1   69.20    4.80
  -3  -9   1  339.15   25.40
   3  -9  -1  372.48   25.46
  -3  -9   1  364.21   25.38
   3  -9  -1  368.46   25.49
  -3  -9   1  354.19   25.58
   3  -9  -1  367.57   25.48
  -3  -9   1  320.84   25.68
  -3  -9   1  346.06   25.67
   3  -9  -1  412.57   25.54
  -3  -9   1  343.61   25.56
  -3   9   1  356.92   25.51
   3   9  -1  367.72   25.54
  -3   9   1  368.42   25.37
  -3   9   1  357.34   25.46
   3   9  -1  315.89   25.39
   3   9  -1  361.43   25.40
   3   9  -1  349.85   25.50
   3   9  -1  361.59   25.51
  -3   9   1  365.12   25.46
  -3   9   1  344.07   25.58
  -3   9   1  382.90   25.61
  -3   9   1  349.74   25.37
  -1  -9   1  144.98   10.60
   1  -9  -1  143.59   10.63
   1  -9  -1  148.89   10.60
  -1  -9   1  132.24   10.67
  -1  -9   1  162.29   10.64
   1  -9  -1  147.90   10.51
   1  -9  -1  163.54   10.60
  -1  -9   1  142.42   10.43
   1  -9  -1  133.44   10.72
  -1  -9   1  159.61   10.49
  -1  -9   1  126.20   10.72
   1   9  -1  124.28   10.44
   1   9  -1  140.72   10.58
  -1   9   1  151.60   10.55
   1   9  -1  137.97   10.49
  -1   9   1  163.32   10.54
  -1   9   1  151.69   10.62
  -1   9   1  158.23   10.46
  -1   9   1  146.21   10.66
  -1   9   1  146.94   10.61
   1   9  -1  143.96   10.61
   1   9  -1  138.38   10.60
   1   9  -1  168.90   10.61
   1  -9   1    8.48    1.04
   1  -9   1    8.54    0.94
  -1  -9  -1    9.27    1.02
  -1  -9  -1    7.35    1.22
   1  -9   1    8.05    0.91
  -1  -9  -1    9.17    0.77
   1  -9   1    7.34    1.39
   1  -9   1    8.59    0.84
  -1  -9  -1    9.59    1.02
  -1  -9  -1    8.42    0.78
  -1  -9  -1    7.98    1.25
   1   9   1    9.46    0.77
  -1   9  -1    8.67    0.97
  -1   9  -1    9.30    0.87
   1   9   1    8.71    0.84
  -1   9  -1    9.11    1.03
  -1   9  -1    8.20    0.94
   1   9   1    7.96    0.96
  -1   9  -1    8.92    1.08
   1   9   1    7.40    1.00
   3  -9   1    2.50    0.44
   3  -9   1    2.78    0.48
  -3  -9  -1    3.03    0.53
  -3  -9  -1    2.05    0.69
   3  -9   1    2.86    0.45
  -3   9  -1    1.56    0.54
   3   9   1    2.09    0.34
  -3   9  -1    3.71    0.77
   3   9   1    3.01    0.51
   3   9   1    1.58    0.50
  -3   9  -1    2.11    0.44
   3   9   1    2.11    0.47
  -3   9  -1    2.63    0.38
  -3   9  -1    2.36    0.57
   3   9   1    3.99    0.81
  -3   9  -1    1.74    0.39
   5  -9   1  113.53    8.94
  -5  -9  -1  130.17    9.16
   5  -9   1  122.56    9.18
   5  -9   1  119.53    8.91
  -5  -9  -1  121.40    9.08
  -5  -9  -1  125.49    9.34
   5  -9   1  130.26    9.13
   5  -9   1  139.67    9.07
   5  -9   1  133.00    9.10
  -5  -9  -1  115.19    9.22
  -5  -9  -1  104.13    9.26
   5   9   1  140.93    9.15
  -5   9  -1  124.56    8.94
  -5   9  -1  116.63    9.17
   5   9   1  136.61    9.00
   5   9   1  116.75    9.07
   5   9   1  136.27    9.20
   5   9   1  124.26    8.94
  -5   9  -1  115.11    9.14
  -5   9  -1  128.51    9.07
   5   9   1  139.58    9.14
  -5   9  -1  115.89    8.99
   7  -9   1   52.35    3.47
   7  -9   1   45.56    3.31
   7  -9   1   42.60    3.27
  -7  -9  -1   45.46    3.59
  -7  -9  -1   44.97    3.85
   7  -9   1   47.08    3.48
   7  -9   1   48.55    3.51
   7  -9   1   39.56    3.57
  -7  -9  -1   45.11    3.69
   7   9   1   42.21    3.29
  -7   9  -1   37.60    3.31
   7   9   1   45.20    3.70
   7   9   1   49.98    3.55
  -7   9  -1   44.40    3.47
  -7   9  -1   42.83    3.33
   7   9   1   48.32    3.40
   7   9   1   47.35    3.27
  -7   9  -1   40.92    3.45
   7   9   1   42.06    3.53
  -7   9  -1   44.91    3.66
   9  -9   1    0.43    0.44
  -9  -9  -1    0.08    0.79
   9  -9   1    0.73    0.47
  -9  -9  -1    0.12    0.70
   9  -9   1    0.08    0.44
  -9  -9  -1    2.04    0.98
  -9  -9  -1    1.06    0.75
   9  -9   1    0.81    0.68
  -9  -9  -1    0.98    0.59
   9  -9   1    0.04    0.30
   9   9   1    0.66    0.38
   9   9   1    1.47    0.56
  -9   9  -1    1.44    0.57
   9   9   1   -0.22    0.75
   9   9   1    0.05    0.55
  -9   9  -1    0.72    0.38
  -9   9  -1    0.78    0.72
 -11  -9  -1    1.04    0.89
  11  -9   1    2.80    0.86
  11  -9   1    2.87    0.66
 -11  -9  -1    2.47    0.65
 -11  -9  -1    0.77    0.84
  11  -9   1    2.22    0.83
 -11  -9  -1    3.18    1.07
  11  -9   1    1.98    0.50
  11  -9   1    1.90    0.68
 -11   9  -1    1.25    0.62
  11   9   1    2.62    0.56
  11   9   1    2.61    0.43
 -11   9  -1    2.18    0.57
 -11   9  -1    1.87    1.00
  11   9   1    3.02    0.66
  11   9   1    1.50    0.81
 -11   9  -1    2.13    0.64
  11   9   1    1.90    1.16
 -11   9  -1    1.93    0.32
  13  -9   1    1.98    0.59
  13  -9   1   -0.01    0.97
 -13  -9  -1   -0.21    0.92
 -13  -9  -1    1.23    0.59
  13  -9   1    0.76    0.63
 -13  -9  -1    1.19    0.59
 -13  -9  -1   -0.44    1.02
 -13  -9  -1    1.60    1.12
 -13  -9  -1    2.79    1.28
  13   9   1    1.86    0.47
 -13   9  -1    1.30    0.78
 -13   9  -1    0.79    1.07
 -13   9  -1    1.27    0.32
 -13   9  -1    0.46    0.58
 -13   9  -1    1.28    0.66
  13   9   1   -0.07    0.84
  13   9   1    0.94    1.35
  13   9   1    1.75    0.72
  15  -9   1   17.31    1.98
  15  -9   1   13.64    2.07
  15  -9   1   14.19    2.60
 -15  -9  -1   15.20    2.72
  15  -9   1   14.87    2.26
 -15  -9  -1   21.35    2.32
 -15  -9  -1   18.67    2.98
 -15  -9  -1   20.49    1.75
 -15  -9  -1   23.14    3.33
 -15   9  -1   17.75    2.12
 -15   9  -1   16.73    2.20
 -15   9  -1   18.07    2.08
 -15   9  -1   17.95    2.63
 -15   9  -1   18.49    1.47
  15   9   1   20.31    2.61
  17  -9   1   30.79    3.27
  17  -9   1   33.64    3.77
 -17  -9  -1   36.30    2.89
  17  -9   1   30.07    3.16
 -17  -9  -1   38.52    3.35
  17  -9   1   32.76    3.17
 -17  -9  -1   38.04    4.20
 -17  -9  -1   31.86    3.92
 -17   9  -1   43.77    3.83
 -17   9  -1   33.41    3.37
 -17   9  -1   30.39    3.20
 -17   9  -1   35.27    3.24
  19  -9   1   28.44    3.33
 -19  -9  -1   39.75    4.65
 -19  -9  -1   38.58    3.47
  19  -9   1   37.47    4.16
 -19  -9  -1   35.93    3.03
 -19  -9  -1   33.39    4.24
  19  -9   1   30.66    3.74
 -19   9  -1   29.88    3.33
 -19   9  -1   35.71    3.63
 -19   9  -1   37.16    3.50
  21  -9   1   13.02    2.22
  21  -9   1   12.03    2.31
 -21  -9  -1    8.98    2.28
 -21  -9  -1    9.59    2.51
 -21  -9  -1   14.06    2.35
 -21  -9  -1    9.36    1.51
 -21  -9  -1    8.89    1.75
  21   9   1   14.83    1.98
 -21   9  -1   10.01    1.77
 -21   9  -1   11.00    1.74
  23  -9   1    1.58    1.28
 -23  -9  -1    3.44    1.29
 -23  -9  -1   -2.54    2.30
 -23  -9  -1    0.07    0.80
 -23  -9  -1   -1.10    1.92
 -23  -9  -1   -0.18    0.90
  23  -9   1    0.41    1.91
  23   9   1    1.84    1.52
  23   9   1    4.37    3.08
 -23   9  -1    2.51    2.15
  23   9   1    3.96    0.92
 -23   9  -1    1.75    1.49
 -23   9  -1    1.88    1.57
 -25  -9  -1   13.42    3.11
  25  -9   1    9.17    2.52
 -25  -9  -1   10.62    2.72
  25  -9   1    8.78    1.64
  25   9   1   10.89    1.92
  25   9   1   16.83    3.86
 -25   9  -1   11.83    2.23
 -25   9  -1    9.91    2.13
  26 -10  -1    4.55    1.63
  26 -10  -1    4.90    2.37
 -26 -10   1    5.11    2.86
 -26 -10   1    3.63    2.49
  26  10  -1    6.47    3.42
 -26  10   1    8.72    1.93
 -26  10   1    9.87    2.01
  24 -10  -1   17.54    3.15
 -24 -10   1   17.52    2.83
  24 -10  -1   24.59    4.38
 -24 -10   1   35.98    5.51
 -24 -10   1   29.39    4.72
 -24  10   1   23.97    3.55
 -24  10   1   23.64    3.71
  24  10  -1   27.34    2.41
  24  10  -1   23.87    3.01
  22 -10  -1   41.08    4.89
 -22 -10   1   48.63    5.19
  22 -10  -1   36.54    4.14
 -22 -10   1   46.71    4.30
 -22 -10   1   55.13    5.62
 -22 -10   1   34.95    4.47
  22  10  -1   47.15    4.21
  22  10  -1   48.52    3.60
 -22  10   1   42.76    4.23
 -22  10   1   44.63    4.49
 -20 -10   1   29.51    3.12
 -20 -10   1   30.38    4.22
 -20 -10   1   23.70    2.62
  20 -10  -1   23.82    2.77
 -20 -10   1   30.83    3.93
  20 -10  -1   23.71    3.12
  20 -10  -1   22.04    3.69
 -20  10   1   26.96    2.85
 -20  10   1   22.24    2.47
 -20  10   1   25.14    2.93
 -20  10   1   29.40    3.13
 -20  10   1   28.84    2.29
  18 -10  -1    6.23    1.07
  18 -10  -1    7.83    1.55
  18 -10  -1    6.24    1.14
 -18 -10   1    8.77    1.71
  18 -10  -1    6.25    1.57
 -18 -10   1    6.88    1.77
 -18 -10   1   10.28    1.64
 -18  10   1    6.63    1.43
 -18  10   1    8.86    1.79
  18  10  -1    6.64    1.34
 -18  10   1   12.06    2.08
 -18  10   1    8.50    1.22
  18  10  -1    4.84    2.01
 -16 -10   1    3.70    1.30
 -16 -10   1    2.72    0.81
 -16 -10   1    3.76    1.37
 -16 -10   1    4.01    1.32
 -16 -10   1    4.85    0.90
  16 -10  -1    3.75    1.24
  16 -10  -1    1.46    1.21
  16 -10  -1    4.05    0.86
  16 -10  -1    2.58    0.88
 -16  10   1    3.00    1.00
 -16  10   1    3.16    0.84
 -16  10   1    2.45    0.57
 -16  10   1    5.85    1.66
 -16  10   1    3.35    0.85
 -16  10   1    2.91    0.75
  16  10  -1    1.06    0.95
  16  10  -1    2.19    1.57
  14 -10  -1    4.25    0.87
 -14 -10   1    4.31    1.22
  14 -10  -1    5.39    0.90
 -14 -10   1    7.06    1.24
  14 -10  -1    3.73    0.70
  14 -10  -1    3.54    1.15
 -14 -10   1    5.67    0.88
  14 -10  -1    6.16    1.24
 -14 -10   1    3.39    1.28
 -14 -10   1    5.67    1.39
 -14  10   1    6.02    1.55
 -14  10   1    5.46    0.93
  14  10  -1    4.00    0.98
 -14  10   1    4.51    0.81
 -14  10   1    4.25    0.76
  14  10  -1    4.41    1.37
 -14  10   1    5.33    0.84
 -12 -10   1   33.70    3.63
  12 -10  -1   39.26    2.90
 -12 -10   1   41.92    3.67
  12 -10  -1   31.52    3.25
 -12 -10   1   39.21    3.14
  12 -10  -1   37.24    2.99
  12 -10  -1   35.61    3.06
 -12 -10   1   36.89    3.45
  12 -10  -1   41.06    3.29
  12 -10  -1   36.83    3.19
  12  10  -1   40.64    3.01
  12  10  -1   34.00    3.50
 -12  10   1   35.57    2.95
 -12  10   1   37.09    3.03
  12  10  -1   34.68    3.10
 -12  10   1   38.08    3.57
 -12  10   1   35.35    3.08
 -12  10   1   34.85    2.95
  10 -10  -1    6.33    0.76
 -10 -10   1    6.12    1.37
  10 -10  -1    5.18    0.78
 -10 -10   1    5.11    0.84
  10 -10  -1    5.17    0.92
  10 -10  -1    4.62    1.06
  10 -10  -1    6.20    0.85
  10 -10  -1    5.94    1.04
 -10 -10   1    2.91    1.10
 -10 -10   1    2.82    1.07
 -10 -10   1    3.50    1.01
  10  10  -1    5.04    0.95
  10  10  -1    4.83    0.99
 -10  10   1    5.14    0.76
 -10  10   1    4.35    0.81
  10  10  -1    6.88    0.64
  10  10  -1    3.76    0.75
 -10  10   1    7.15    1.01
 -10  10   1    4.09    0.72
 -10  10   1    5.02    1.18
   8 -10  -1    8.79    1.49
  -8 -10   1    6.14    1.09
  -8 -10   1    6.14    1.37
   8 -10  -1    8.47    1.14
  -8 -10   1    7.33    1.52
   8 -10  -1    9.74    0.97
   8 -10  -1    7.98    1.13
  -8 -10   1    8.56    1.21
   8  10  -1    9.10    1.16
   8  10  -1    8.31    1.22
  -8  10   1    7.15    1.12
  -8  10   1    7.85    1.10
   8  10  -1    8.83    1.07
   8  10  -1    9.32    1.45
  -8  10   1    7.03    1.54
   8  10  -1    7.86    0.75
   8  10  -1    9.49    0.72
  -6 -10   1    0.95    0.82
   6 -10  -1    1.08    0.41
  -6 -10   1    0.22    0.78
   6 -10  -1    0.97    0.38
  -6 -10   1    1.06    0.57
  -6 -10   1    0.33    0.42
   6 -10  -1    1.39    0.71
   6 -10  -1    0.32    0.38
  -6 -10   1    0.07    0.49
  -6  10   1    0.36    0.28
  -6  10   1    0.65    0.69
   6  10  -1    1.00    0.52
  -6  10   1    0.79    0.44
  -6  10   1    0.54    0.40
  -6  10   1    0.69    0.44
   6  10  -1    0.26    0.43
   6  10  -1    0.54    0.23
   6  10  -1    0.64    0.30
   6  10  -1    0.77    0.42
  -4 -10   1    3.47    0.63
   4 -10  -1    4.19    0.80
   4 -10  -1    2.72    0.81
  -4 -10   1    1.11    0.72
   4 -10  -1    3.01    0.67
  -4 -10   1    2.70    0.50
  -4 -10   1    2.34    0.85
   4 -10  -1    2.22    0.43
   4 -10  -1    3.30    0.54
  -4 -10   1    2.64    0.55
  -4 -10   1    3.55    0.41
  -4  10   1    2.40    0.49
  -4  10   1    2.37    0.43
   4  10  -1    3.53    0.68
   4  10  -1    2.68    0.61
   4  10  -1    2.84    0.49
   4  10  -1    2.38    0.36
  -4  10   1    1.61    0.68
  -4  10   1    1.75    0.47
  -4  10   1    3.66    0.79
   4  10  -1    2.57    0.52
  -4  10   1    2.54    0.53
   4  10  -1    1.87    0.51
  -2 -10   1    7.08    0.94
   2 -10  -1    5.88    0.96
   2 -10  -1    7.45    0.92
  -2 -10   1    8.16    0.67
  -2 -10   1    7.96    1.03
  -2 -10   1    7.81    1.40
  -2 -10   1    8.31    0.73
   2 -10  -1    8.54    1.35
   2 -10  -1    9.85    1.11
  -2 -10   1    7.21    1.31
   2 -10  -1    6.33    0.93
  -2  10   1    7.16    0.92
  -2  10   1    8.94    1.15
   2  10  -1    9.64    0.99
   2  10  -1    6.48    0.98
  -2  10   1    8.53    1.03
  -2  10   1    5.79    0.99
  -2  10   1    6.13    0.89
   2  10  -1    6.88    0.77
  -2  10   1    8.40    0.68
   2  10  -1    6.21    1.08
   0 -10  -1   16.22    1.84
   0 -10  -1   16.88    1.27
   0 -10   1   17.50    1.50
   0 -10  -1   18.38    1.52
   0 -10   1   14.94    1.64
   0 -10   1   12.46    1.73
   0 -10  -1   17.00    1.71
   0 -10  -1   14.91    1.33
   0 -10   1   18.24    1.50
   0 -10  -1   16.11    1.51
   0 -10   1   16.54    1.34
   0  10   1   15.78    1.27
   0  10  -1   16.51    1.51
   0  10   1   17.36    1.56
   0  10   1   15.51    1.53
   0  10  -1   13.07    1.50
   0  10  -1   16.53    1.53
   0  10  -1   16.47    1.37
   0  10   1   15.80    1.52
   0  10   1   15.14    1.39
   0  10   1   19.33    1.51
   2 -10   1  107.73    8.74
  -2 -10  -1  102.11    8.77
  -2 -10  -1  124.02    8.48
  -2 -10  -1  113.37    8.62
   2 -10   1  131.69    8.54
  -2 -10  -1  113.88    8.46
   2 -10   1  126.67    8.59
   2 -10   1  110.47    8.58
  -2 -10  -1  128.28    8.71
   2 -10   1  127.76    8.61
   2  10   1  119.52    8.63
  -2  10  -1  119.33    8.67
   2  10   1  126.55    8.60
  -2  10  -1  120.92    8.54
  -2  10  -1  113.77    8.57
   2  10   1  116.46    8.61
   2  10   1  122.39    8.47
  -2  10  -1  113.74    8.59
  -2  10  -1  112.25    8.56
   2  10   1  111.92    8.59
   4 -10   1  129.37    8.75
  -4 -10  -1  117.70    8.84
   4 -10   1  123.65    8.80
  -4 -10  -1  120.28    8.73
  -4 -10  -1  113.70    9.03
   4 -10   1  112.10    8.90
  -4 -10  -1  122.35    8.96
   4 -10   1  110.01    8.69
   4 -10   1  135.17    8.78
   4  10   1  115.32    8.65
  -4  10  -1  105.25    8.70
   4  10   1  127.84    8.74
   4  10   1  136.04    8.87
  -4  10  -1  120.13    8.61
   4  10   1  124.69    8.83
   4  10   1  126.37    8.83
  -4  10  -1  112.24    8.77
  -4  10  -1  120.73    8.88
   4  10   1  119.94    8.68
  -6 -10  -1   49.38    4.21
   6 -10   1   50.36    3.99
   6 -10   1   56.87    4.19
   6 -10   1   56.52    4.15
   6 -10   1   57.42    4.13
   6 -10   1   47.40    4.28
  -6 -10  -1   53.89    4.57
  -6 -10  -1   58.05    4.29
   6 -10   1   59.42    3.96
  -6  10  -1   49.82    4.13
   6  10   1   55.32    4.23
  -6  10  -1   51.36    4.04
  -6  10  -1   53.16    3.99
  -6  10  -1   51.84    4.29
   6  10   1   54.38    3.98
   6  10   1   53.46    4.12
   6  10   1   59.18    4.22
  -6  10  -1   52.20    4.15
   6  10   1   61.08    4.08
   6  10   1   60.01    4.34
   8 -10   1   35.04    2.68
   8 -10   1   37.83    2.89
  -8 -10  -1   39.16    3.57
   8 -10   1   39.50    2.98
   8 -10   1   42.25    2.74
   8 -10   1   37.81    2.94
   8 -10   1   30.51    3.05
  -8 -10  -1   39.05    3.20
  -8 -10  -1   33.86    3.07
  -8 -10  -1   36.39    3.44
   8  10   1   35.52    3.21
   8  10   1   35.06    2.82
   8  10   1   33.71    3.02
  -8  10  -1   32.70    2.75
   8  10   1   38.93    2.68
  -8  10  -1   35.97    2.94
  -8  10  -1   34.11    2.77
  -8  10  -1   33.63    2.93
  -8  10  -1   33.37    3.15
   8  10   1   40.17    2.72
 -10 -10  -1   14.65    1.64
 -10 -10  -1   15.84    2.72
  10 -10   1   11.01    1.40
 -10 -10  -1   12.87    1.85
  10 -10   1   12.98    1.17
 -10 -10  -1    8.82    1.58
  10 -10   1   11.18    1.43
 -10 -10  -1   12.61    1.98
  10 -10   1   11.94    1.44
  10 -10   1   12.29    1.70
  10  10   1    9.20    1.64
 -10  10  -1   11.19    1.45
 -10  10  -1   11.14    1.81
 -10  10  -1   11.08    1.49
  10  10   1   14.37    1.53
  10  10   1    9.20    1.98
 -10  10  -1    9.28    1.09
 -10  10  -1   10.31    1.24
  12 -10   1    5.15    1.16
  12 -10   1    5.73    1.17
  12 -10   1    5.64    1.00
 -12 -10  -1    4.49    1.43
  12 -10   1    6.17    1.26
  12 -10   1    8.86    1.39
  12 -10   1    5.98    0.95
 -12 -10  -1    9.21    1.41
 -12 -10  -1    7.38    1.36
 -12 -10  -1    6.17    1.30
  12  10   1    5.42    1.07
 -12  10  -1    6.95    1.35
  12  10   1    6.63    1.60
 -12  10  -1    4.66    0.81
 -12  10  -1    5.26    0.99
 -12  10  -1    6.90    1.39
  12  10   1    7.38    1.38
  14 -10   1   -0.56    1.03
  14 -10   1   -0.03    0.67
 -14 -10  -1    1.54    0.63
  14 -10   1    0.93    0.81
  14 -10   1    0.04    0.56
 -14 -10  -1   -0.30    1.24
  14 -10   1    2.40    1.04
 -14 -10  -1    1.32    0.72
 -14 -10  -1   -0.72    1.03
  14  10   1    0.68    1.00
 -14  10  -1    0.41    0.73
 -14  10  -1    1.64    0.91
  14  10   1    0.85    1.78
  14  10   1    1.19    0.71
 -14  10  -1    0.93    1.13
  14  10   1    1.90    0.60
  14  10   1    1.38    0.48
 -14  10  -1    0.00    0.65
 -16 -10  -1    5.88    1.77
  16 -10   1    5.46    1.15
 -16 -10  -1    6.93    1.44
 -16 -10  -1    5.78    0.89
 -16 -10  -1    2.22    1.46
  16 -10   1    5.16    1.01
  16 -10   1    4.49    1.27
  16 -10   1    2.70    1.36
  16  10   1    3.97    1.29
  16  10   1    4.17    1.93
  16  10   1    4.21    0.81
 -16  10  -1    3.85    0.98
 -16  10  -1    4.52    1.05
 -16  10  -1    5.25    1.24
  16  10   1    6.72    1.15
 -16  10  -1    4.01    2.58
 -18 -10  -1   -0.92    1.15
 -18 -10  -1   -2.40    1.38
  18 -10   1   -0.48    1.35
  18 -10   1    0.74    1.18
  18 -10   1   -0.67    0.88
 -18 -10  -1   -0.55    0.67
  18 -10   1    0.75    0.93
 -18 -10  -1   -1.74    1.65
 -18  10  -1    0.48    0.92
 -18  10  -1   -1.19    1.05
  18  10   1    0.23    0.58
  18  10   1   -1.86    1.17
 -18  10  -1    0.07    1.52
 -18  10  -1    0.23    0.96
  18  10   1    0.08    1.98
 -20 -10  -1    1.13    0.94
  20 -10   1    0.62    1.63
 -20 -10  -1   -1.65    1.63
  20 -10   1   -0.57    1.23
 -20 -10  -1   -1.65    1.94
 -20 -10  -1   -0.46    1.29
  20  10   1    0.54    0.84
 -20  10  -1    0.06    1.13
 -20  10  -1   -0.07    1.28
 -20  10  -1   -0.20    1.04
  20  10   1   -0.94    1.29
  20  10   1    2.16    2.36
  22 -10   1    2.13    1.85
 -22 -10  -1   -0.32    1.13
  22 -10   1    1.08    1.32
 -22 -10  -1   -3.03    1.84
 -22 -10  -1   -2.02    2.22
 -22 -10  -1   -0.15    0.84
  22  10   1    2.23    0.81
  22  10   1    3.20    2.80
  22  10   1   -1.32    1.41
 -22  10  -1   -0.11    1.32
 -22  10  -1    1.56    1.46
 -22  10  -1   -1.75    1.94
  24 -10   1   -1.23    1.25
  24 -10   1    0.86    2.04
 -24 -10  -1    0.38    0.94
 -24 -10  -1   -2.71    2.14
 -24 -10  -1    1.56    2.68
 -24  10  -1   -0.65    1.51
 -24  10  -1   -0.48    1.60
  24  10   1    4.98    3.02
  24  10   1   -0.33    1.49
  26 -10   1    0.24    2.30
 -26 -10  -1   -1.91    3.26
 -26 -10  -1    0.00    1.04
 -26 -10  -1   -2.83    3.10
  26 -10   1    1.42    1.29
 -26  10  -1    0.09    2.50
 -26  10  -1   -1.21    1.72
  26  10   1    2.29    3.73
  26  10   1    0.56    0.70
 -25 -11   1    1.05    2.23
 -25 -11   1    0.80    2.67
  25 -11  -1    1.08    1.97
 -25 -11   1   -0.85    1.02
  25 -11  -1    0.04    1.49
  25  11  -1    1.74    2.85
 -25  11   1    1.63    1.61
 -25  11   1    2.46    1.72
 -23 -11   1   -1.30    1.58
 -23 -11   1   -0.51    2.30
  23 -11  -1    0.00    1.77
 -23 -11   1   -2.49    1.96
  23 -11  -1    0.87    1.47
 -23 -11   1    0.94    1.18
  23  11  -1    0.48    0.74
 -23  11   1   -1.15    1.48
 -23  11   1    0.53    0.39
 -23  11   1    0.15    1.36
  23  11  -1    2.19    2.49
 -23  11   1    0.50    0.92
 -21 -11   1    3.73    1.60
  21 -11  -1    1.15    1.03
 -21 -11   1    3.11    1.13
  21 -11  -1    2.15    1.64
 -21 -11   1    2.99    2.19
 -21 -11   1   -0.31    1.76
  21 -11  -1    0.72    1.48
  21  11  -1    2.76    2.30
 -21  11   1    2.84    1.20
 -21  11   1    2.70    1.10
 -21  11   1    2.16    0.88
 -21  11   1    3.81    1.41
  21  11  -1    1.01    1.27
  19 -11  -1   -0.03    0.82
 -19 -11   1    2.63    0.90
 -19 -11   1   -2.30    1.44
 -19 -11   1    0.97    1.72
  19 -11  -1    0.12    1.35
  19 -11  -1    1.00    0.80
 -19 -11   1    0.30    1.42
  19 -11  -1    0.53    1.32
  19  11  -1   -1.45    1.86
 -19  11   1    0.79    1.16
 -19  11   1    0.13    0.78
  19  11  -1    2.06    0.59
 -19  11   1    0.75    0.57
 -19  11   1    1.00    0.97
 -19  11   1   -0.38    0.93
 -19  11   1    3.59    1.93
 -17 -11   1    6.01    1.60
 -17 -11   1    6.06    1.01
 -17 -11   1    5.28    1.67
  17 -11  -1    6.86    1.46
  17 -11  -1    5.21    0.96
 -17 -11   1    4.37    1.54
  17 -11  -1    4.18    0.85
 -17 -11   1    6.52    1.38
  17 -11  -1    2.63    1.35
  17  11  -1    3.38    1.15
 -17  11   1    3.54    1.12
  17  11  -1    5.13    2.00
 -17  11   1    2.90    0.91
 -17  11   1    3.36    0.94
 -17  11   1    4.25    0.68
 -17  11   1    5.72    1.84
 -17  11   1    2.38    0.83
 -15 -11   1   23.88    3.42
  15 -11  -1   24.83    2.39
  15 -11  -1   24.35    2.15
 -15 -11   1   24.22    3.18
 -15 -11   1   28.94    2.42
  15 -11  -1   20.76    2.79
  15 -11  -1   20.15    2.25
 -15  11   1   25.42    3.37
 -15  11   1   24.23    2.51
 -15  11   1   21.09    2.27
  15  11  -1   19.57    2.50
  15  11  -1   19.36    3.28
 -15  11   1   25.62    2.38
 -13 -11   1   68.31    5.91
 -13 -11   1   69.97    5.74
  13 -11  -1   72.00    5.10
 -13 -11   1   72.45    5.34
  13 -11  -1   64.81    5.25
  13 -11  -1   64.18    5.36
  13 -11  -1   68.76    5.29
  13 -11  -1   68.52    5.18
 -13  11   1   71.27    5.22
 -13  11   1   67.86    5.15
 -13  11   1   64.05    5.26
  13  11  -1   55.98    5.65
 -13  11   1   70.58    5.16
 -13  11   1   76.89    7.29
 -11 -11   1   33.35    3.41
 -11 -11   1   35.05    3.05
  11 -11  -1   36.03    3.27
 -11 -11   1   43.19    3.69
  11 -11  -1   34.65    2.68
  11 -11  -1   37.00    2.72
  11 -11  -1   36.30    2.95
 -11 -11   1   33.50    3.59
  11 -11  -1   30.68    3.21
  11 -11  -1   35.67    2.83
 -11  11   1   38.99    3.46
 -11  11   1   30.58    2.94
  11  11  -1   41.04    2.86
  11  11  -1   29.20    2.94
 -11  11   1   32.72    2.79
  11  11  -1   40.55    2.63
 -11  11   1   33.37    2.90
 -11  11   1   31.00    2.84
  11  11  -1   35.80    2.60
  11  11  -1   31.23    3.30
  -9 -11   1    1.20    0.83
  -9 -11   1   -0.18    1.04
  -9 -11   1    1.27    0.60
   9 -11  -1    0.95    0.50
   9 -11  -1    1.09    0.85
  -9 -11   1   -0.60    0.80
  -9 -11   1   -0.37    0.93
   9 -11  -1    0.57    0.43
   9 -11  -1    1.40    0.54
   9 -11  -1    0.14    0.40
  -9  11   1    0.93    0.54
   9  11  -1    0.50    0.52
   9  11  -1    0.50    0.72
   9  11  -1    2.08    0.63
  -9  11   1    0.74    0.90
   9  11  -1    0.79    0.26
  -9  11   1    0.36    0.50
  -9  11   1    0.53    0.58
   9  11  -1    1.24    0.44
  -9  11   1    0.22    0.41
   7 -11  -1    1.84    0.52
   7 -11  -1    1.58    0.48
   7 -11  -1    1.58    0.46
  -7 -11   1    1.93    1.02
   7 -11  -1    1.72    0.81
  -7 -11   1    1.83    0.55
   7 -11  -1    0.71    0.45
  -7 -11   1    1.17    0.90
  -7 -11   1    1.97    0.70
  -7 -11   1    0.23    0.63
   7  11  -1    2.07    0.58
  -7  11   1    1.20    0.48
  -7  11   1    1.66    0.53
   7  11  -1    1.62    0.41
   7  11  -1    1.73    0.31
  -7  11   1    1.04    0.53
   7  11  -1    1.60    0.63
   7  11  -1    2.43    0.34
  -7  11   1    1.18    0.80
   7  11  -1    1.86    0.55
  -7  11   1    1.31    0.38
   5 -11  -1    8.03    1.52
   5 -11  -1    6.04    1.08
  -5 -11   1    8.27    1.11
  -5 -11   1   11.40    1.76
  -5 -11   1    7.19    1.28
  -5 -11   1    7.82    1.22
   5 -11  -1    6.40    0.97
  -5 -11   1    8.85    1.02
  -5  11   1    5.47    1.10
  -5  11   1    7.43    0.77
   5  11  -1    7.09    0.83
   5  11  -1    6.86    0.77
   5  11  -1    7.24    1.10
   5  11  -1    7.04    1.21
  -5  11   1    8.35    1.37
  -5  11   1    7.60    1.11
   5  11  -1    7.91    1.19
   3 -11  -1    3.77    0.91
   3 -11  -1    2.28    0.45
  -3 -11   1    1.84    0.30
  -3 -11   1    1.93    0.80
  -3 -11   1    2.15    0.83
   3 -11  -1    2.34    0.48
  -3 -11   1    2.38    0.50
   3 -11  -1    2.62    0.61
   3  11  -1    1.35    0.46
  -3  11   1    1.61    0.47
   3  11  -1    2.15    0.37
   3  11  -1    2.29    0.57
   3  11  -1    2.22    0.51
  -3  11   1    1.63    0.27
  -3  11   1    2.55    0.68
  -3  11   1    1.91    0.53
   3  11  -1    2.25    0.56
  -1 -11   1   52.96    3.74
   1 -11  -1   47.37    4.15
  -1 -11   1   51.01    3.89
  -1 -11   1   52.83    3.92
  -1 -11   1   43.42    4.13
   1 -11  -1   57.41    3.93
   1  11  -1   48.19    3.76
  -1  11   1   49.86    3.92
  -1  11   1   53.54    3.70
   1  11  -1   50.14    3.90
   1  11  -1   47.34    3.90
  -1  11   1   53.18    3.92
  -1  11   1   46.25    3.80
  -1  11   1   55.17    3.86
  -1  11   1   51.68    3.96
   1  11  -1   55.45    3.91
   1  11  -1   49.40    3.90
  -1 -11  -1   66.22    4.83
  -1 -11  -1   56.21    4.95
   1 -11   1   59.54    5.02
   1 -11   1   57.17    4.83
   1 -11   1   65.26    4.69
  -1 -11  -1   64.01    4.62
  -1 -11  -1   63.37    4.65
  -1 -11  -1   59.40    5.04
   1 -11   1   68.75    4.81
  -1 -11  -1   65.83    4.85
  -1  11  -1   68.02    4.71
   1  11   1   63.59    4.82
   1  11   1   70.16    4.83
  -1  11  -1   58.76    4.77
   1  11   1   65.72    4.83
  -1  11  -1   67.41    4.81
  -1  11  -1   66.28    4.87
   1  11   1   64.24    4.69
  -1  11  -1   62.16    4.78
   1  11   1   64.52    4.63
   3 -11   1   39.67    2.98
  -3 -11  -1   41.06    2.92
   3 -11   1   37.64    3.02
   3 -11   1   38.81    3.02
  -3 -11  -1   37.04    3.11
  -3 -11  -1   37.38    3.19
  -3 -11  -1   39.12    3.43
   3 -11   1   37.89    3.05
  -3 -11  -1   39.13    3.39
   3 -11   1   35.26    3.28
   3  11   1   38.11    2.89
  -3  11  -1   37.99    3.16
   3  11   1   40.03    3.09
  -3  11  -1   33.86    2.98
  -3  11  -1   37.79    3.05
   3  11   1   40.58    2.91
  -3  11  -1   38.19    2.81
   3  11   1   39.65    3.11
   3  11   1   44.82    3.04
   3  11   1   40.28    3.09
  -3  11  -1   37.69    3.04
   5 -11   1   40.57    3.17
  -5 -11  -1   39.66    3.46
  -5 -11  -1   41.40    3.12
   5 -11   1   40.06    3.10
   5 -11   1   43.05    3.11
   5 -11   1   37.89    3.37
  -5 -11  -1   40.19    3.65
  -5 -11  -1   38.78    3.25
  -5 -11  -1   36.54    3.44
   5 -11   1   37.39    3.02
  -5  11  -1   41.26    3.16
  -5  11  -1   36.79    3.10
   5  11   1   46.62    3.09
   5  11   1   41.43    3.22
   5  11   1   40.66    3.02
  -5  11  -1   37.71    3.30
  -5  11  -1   39.26    2.93
   5  11   1   40.07    2.96
   5  11   1   37.30    3.23
  -5  11  -1   35.12    3.04
   5  11   1   42.85    3.22
  -7 -11  -1    0.41    0.80
  -7 -11  -1    0.55    0.61
  -7 -11  -1    0.16    0.88
  -7 -11  -1    2.68    1.00
  -7 -11  -1    1.05    0.59
   7 -11   1    0.21    0.44
   7 -11   1    0.25    0.35
   7 -11   1    0.07    0.76
   7 -11   1    0.71    0.24
   7 -11   1    0.08    0.41
   7  11   1    0.18    0.54
  -7  11  -1    0.04    0.32
   7  11   1    0.67    0.46
   7  11   1    0.66    0.29
   7  11   1    0.66    0.65
   7  11   1    0.93    0.24
  -7  11  -1    0.29    0.35
  -7  11  -1    1.30    0.57
   7  11   1    0.59    0.36
  -7  11  -1    1.36    0.74
  -7  11  -1   -0.15    0.50
   9 -11   1  104.07    7.18
   9 -11   1   99.81    7.38
   9 -11   1   96.51    7.11
   9 -11   1   97.03    7.33
   9 -11   1   86.75    7.43
   9 -11   1   99.42    7.40
  -9 -11  -1   98.48    7.63
  -9 -11  -1  103.28    7.70
  -9 -11  -1   91.04    7.47
  -9  11  -1   87.71    7.18
   9  11   1  114.62    7.46
  -9  11  -1   93.82    7.35
  -9  11  -1   94.12    7.35
   9  11   1  106.45    7.28
  -9  11  -1   94.50    7.21
  -9  11  -1  102.18    7.61
   9  11   1   99.26    7.44
   9  11   1  107.76    7.16
   9  11   1  106.53    7.13
   9  11   1  100.88    7.62
  11 -11   1   68.05    5.18
 -11 -11  -1   65.49    5.97
  11 -11   1   58.32    4.99
 -11 -11  -1   73.00    5.21
 -11 -11  -1   71.46    5.52
  11 -11   1   56.78    5.13
 -11 -11  -1   65.84    5.70
  11 -11   1   62.34    5.07
  11 -11   1   62.30    5.07
 -11 -11  -1   70.12    5.44
  11 -11   1   70.18    4.87
 -11  11  -1   65.55    5.06
  11  11   1   59.13    5.43
 -11  11  -1   63.82    4.79
 -11  11  -1   60.61    5.05
 -11  11  -1   60.62    4.91
  11  11   1   76.76    4.99
 -11  11  -1   70.05    5.39
 -13 -11  -1   34.55    3.87
  13 -11   1   32.13    2.65
 -13 -11  -1   34.30    3.60
 -13 -11  -1   36.82    3.34
  13 -11   1   26.46    2.79
  13 -11   1   28.49    3.05
 -13 -11  -1   36.99    2.99
  13 -11   1   29.32    2.91
  13 -11   1   29.38    3.17
  13 -11   1   30.18    2.88
  13  11   1   36.46    2.52
 -13  11  -1   33.90    2.94
  13  11   1   27.87    3.72
  13  11   1   37.21    2.99
 -13  11  -1   32.05    2.96
  13  11   1   29.16    3.15
 -13  11  -1   29.65    2.75
 -15 -11  -1    4.15    1.36
 -15 -11  -1    1.67    1.41
 -15 -11  -1    5.35    0.98
  15 -11   1    3.26    0.85
  15 -11   1    2.76    1.18
  15 -11   1    3.69    0.78
 -15 -11  -1    4.53    0.85
 -15 -11  -1    2.96    1.66
 -15  11  -1    2.17    0.85
  15  11   1    1.29    1.67
 -15  11  -1    2.14    0.97
  15  11   1    4.15    0.78
  15  11   1    3.85    1.16
  15  11   1    4.48    0.66
 -15  11  -1    3.90    1.46
 -15  11  -1    3.67    0.96
  17 -11   1    1.76    1.27
  17 -11   1    1.99    0.80
 -17 -11  -1    2.31    1.29
 -17 -11  -1    2.61    0.75
  17 -11   1    1.95    1.39
 -17 -11  -1   -1.69    1.43
 -17 -11  -1   -0.30    1.75
  17 -11   1    2.18    0.87
 -17  11  -1    1.30    0.92
 -17  11  -1    2.34    1.12
 -17  11  -1    0.70    1.58
  17  11   1    3.24    0.65
  17  11   1    1.04    1.24
 -17  11  -1    1.60    0.98
  17  11   1   -0.35    1.99
 -19 -11  -1   12.97    2.55
  19 -11   1    9.62    1.75
  19 -11   1    6.79    1.92
 -19 -11  -1    7.65    2.07
 -19 -11  -1    8.94    2.40
 -19 -11  -1   11.60    1.61
  19 -11   1    8.25    1.63
 -19  11  -1    8.30    1.45
  19  11   1   11.65    1.45
 -19  11  -1   13.14    2.38
  19  11   1    9.49    1.72
 -19  11  -1   14.58    2.38
  19  11   1   13.35    2.82
 -19  11  -1   12.03    1.83
 -21 -11  -1   -0.80    2.28
 -21 -11  -1    1.18    1.20
  21 -11   1   -0.06    1.84
  21 -11   1   -0.30    1.38
 -21 -11  -1    0.78    1.00
  21  11   1   -1.28    1.34
 -21  11  -1    0.05    1.39
  21  11   1    1.31    2.47
 -21  11  -1    0.69    1.28
  21  11   1   -0.80    0.68
  23 -11   1    5.31    1.59
  23 -11   1    5.44    2.10
 -23 -11  -1    3.38    2.01
 -23 -11  -1    2.45    2.26
 -23 -11  -1    5.59    2.92
  23  11   1    8.80    3.45
  23  11   1    4.71    1.63
 -23  11  -1    6.83    1.63
 -23  11  -1    8.30    1.91
  25 -11   1   23.82    4.83
 -25 -11  -1   21.56    3.51
  25 -11   1   14.46    3.03
 -25 -11  -1   21.24    4.01
 -25  11  -1   28.62    4.81
  25  11   1   17.03    3.05
  25  11   1   24.58    6.99
 -25  11  -1   25.14    4.00
 -26 -12   1   -1.07    3.05
  26 -12  -1    2.54    2.15
 -26 -12   1   -2.44    2.50
 -26 -12   1   -0.68    1.24
  26 -12  -1    0.49    1.58
  26  12  -1   -0.81    3.28
 -26  12   1    2.39    2.26
 -26  12   1    3.11    1.77
  24 -12  -1    7.78    2.20
  24 -12  -1    8.17    1.91
 -24 -12   1    5.86    2.90
 -24 -12   1    8.06    2.53
 -24  12   1   10.67    2.07
 -24  12   1    5.93    1.70
  24  12  -1    8.60    3.01
  22 -12  -1    3.66    1.64
 -22 -12   1    7.61    2.07
  22 -12  -1    5.06    1.91
 -22 -12   1    4.39    2.12
 -22 -12   1    6.47    1.29
 -22 -12   1    3.96    2.55
 -22  12   1    3.01    1.05
 -22  12   1    5.10    1.42
  22  12  -1    3.83    2.50
 -22  12   1    4.25    1.30
 -22  12   1    6.56    1.67
  22  12  -1    0.75    1.35
 -20 -12   1    1.92    0.96
  20 -12  -1   -0.13    1.10
 -20 -12   1   -1.77    1.96
 -20 -12   1    0.43    1.59
 -20 -12   1   -0.71    1.67
  20 -12  -1    1.33    1.50
  20 -12  -1    0.07    1.47
 -20  12   1    1.77    1.07
 -20  12   1    1.75    1.06
 -20  12   1   -0.03    0.86
  20  12  -1   -0.87    1.16
  20  12  -1    0.24    2.07
 -20  12   1    0.06    0.35
 -20  12   1    1.55    1.26
 -18 -12   1   39.64    4.09
  18 -12  -1   28.64    3.66
 -18 -12   1   41.07    4.83
 -18 -12   1   41.77    3.33
  18 -12  -1   29.18    3.09
 -18 -12   1   44.69    4.25
 -18 -12   1   33.39    4.28
 -18  12   1   34.95    3.33
 -18  12   1   35.81    3.13
  18  12  -1   32.55    3.49
 -18  12   1   36.78    3.51
  18  12  -1   32.85    4.62
 -18  12   1   34.97    3.30
  16 -12  -1   75.69    7.15
 -16 -12   1   93.07    7.57
 -16 -12   1  101.81    7.95
 -16 -12   1  104.32    7.64
  16  12  -1   94.63    7.71
 -16  12   1   86.99    6.86
  16  12  -1   82.75    7.06
 -16  12   1   91.68    6.98
 -16  12   1   86.71    6.92
 -16  12   1   91.90    7.05
 -16  12   1  105.34    7.75
  14 -12  -1   75.38    6.27
 -14 -12   1   92.75    6.36
  14 -12  -1   77.24    6.25
  14 -12  -1   79.41    6.15
  14 -12  -1   72.62    6.43
 -14 -12   1   76.34    7.14
  14 -12  -1   73.76    6.35
  14 -12  -1   83.44    6.06
 -14 -12   1   93.19    7.14
 -14 -12   1   97.40    6.86
 -14  12   1   79.30    6.13
  14  12  -1   83.46    5.91
 -14  12   1   79.96    6.28
  14  12  -1   74.06    6.71
 -14  12   1   96.89    6.93
 -14  12   1   78.38    6.15
  14  12  -1   77.61    6.30
 -14  12   1   83.53    6.22
  12 -12  -1    3.03    0.70
  12 -12  -1    1.76    1.12
 -12 -12   1    1.55    1.16
  12 -12  -1    2.90    0.51
 -12 -12   1    2.61    1.47
  12 -12  -1    1.64    0.93
 -12 -12   1    0.60    1.27
 -12 -12   1    2.15    0.88
  12 -12  -1    3.50    0.76
  12 -12  -1    2.97    0.81
  12  12  -1    3.09    0.45
 -12  12   1    1.68    0.76
  12  12  -1    2.90    0.63
 -12  12   1    3.62    1.28
  12  12  -1    3.36    0.82
  12  12  -1    2.12    1.08
 -12  12   1    2.57    0.74
 -12  12   1    2.43    0.70
 -12  12   1    2.40    0.62
  12  12  -1    3.16    0.42
  10 -12  -1   45.44    3.51
 -10 -12   1   49.02    3.76
  10 -12  -1   43.14    3.40
  10 -12  -1   40.62    3.86
 -10 -12   1   45.32    4.42
 -10 -12   1   45.07    4.04
 -10 -12   1   45.81    4.38
  10 -12  -1   44.47    3.62
  10  12  -1   49.02    3.29
  10  12  -1   46.64    3.32
  10  12  -1   53.12    3.78
 -10  12   1   43.18    3.58
  10  12  -1   49.32    3.52
  10  12  -1   40.68    3.65
 -10  12   1   43.94    4.08
 -10  12   1   42.34    3.58
 -10  12   1   41.42    3.60
  10  12  -1   42.01    3.88
  -8 -12   1  144.63   10.56
   8 -12  -1  130.14    9.90
  -8 -12   1  137.36   10.54
   8 -12  -1  151.47   10.05
   8 -12  -1  137.45    9.97
   8 -12  -1  127.46   10.21
   8 -12  -1  141.28   10.08
  -8 -12   1  133.99   10.08
  -8 -12   1  125.07   10.27
  -8  12   1  139.42   10.31
   8  12  -1  156.41   10.16
   8  12  -1  151.43    9.95
  -8  12   1  132.86   10.02
   8  12  -1  130.45    9.83
   8  12  -1  125.96   10.05
  -8  12   1  141.29   10.03
  -8  12   1  138.09    9.89
   8  12  -1  129.57   10.16
  -8  12   1  132.67   10.02
   8  12  -1  144.33    9.79
   6 -12  -1   99.41    7.97
  -6 -12   1  106.90    7.93
  -6 -12   1   96.83    7.75
   6 -12  -1  104.11    7.69
   6 -12  -1  107.73    7.72
   6 -12  -1  108.65    7.80
  -6 -12   1   93.17    7.77
   6 -12  -1  111.27    7.73
  -6 -12   1  102.46    8.21
  -6 -12   1  104.65    8.22
   6  12  -1  111.19    7.64
   6  12  -1   95.07    7.83
   6  12  -1  112.23    7.85
  -6  12   1  108.71    7.99
  -6  12   1  103.10    7.73
  -6  12   1  108.67    7.77
   6  12  -1  115.20    7.60
  -6  12   1  106.99    7.60
   6  12  -1  108.06    7.80
   4 -12  -1    8.08    1.15
  -4 -12   1    8.35    1.09
   4 -12  -1    6.02    0.88
  -4 -12   1    5.95    0.65
  -4 -12   1    4.91    1.18
  -4 -12   1    7.77    1.18
   4 -12  -1    7.08    0.95
  -4 -12   1    6.54    0.78
   4 -12  -1    6.19    1.17
  -4 -12   1    3.70    1.06
   4 -12  -1    7.24    1.04
   4  12  -1    4.97    0.73
   4  12  -1    7.51    1.18
  -4  12   1    5.47    0.96
   4  12  -1    5.19    0.75
  -4  12   1    5.62    1.09
  -4  12   1    4.99    0.65
   4  12  -1    5.37    0.93
   4  12  -1    6.13    1.07
  -4  12   1    6.67    0.66
  -4  12   1    6.07    1.25
   4  12  -1    6.87    1.18
  -4  12   1    7.77    1.07
   2 -12  -1   85.42    6.68
   2 -12  -1   79.98    6.84
  -2 -12   1   84.95    6.40
   2 -12  -1   98.78    6.63
  -2 -12   1   79.06    6.83
   2 -12  -1   93.72    6.52
  -2 -12   1   80.10    6.90
  -2 -12   1   89.77    6.67
   2 -12  -1   90.89    6.64
  -2 -12   1   89.76    6.45
  -2  12   1   95.46    6.42
   2  12  -1   88.89    6.62
   2  12  -1   77.34    6.41
  -2  12   1   93.50    6.71
  -2  12   1   89.40    6.64
   2  12  -1   99.31    6.66
  -2  12   1   93.34    6.55
   2  12  -1   92.38    6.49
   2  12  -1   91.47    6.63
   2  12  -1   86.43    6.64
  -2  12   1   98.45    6.65
   0 -12  -1   33.23    3.26
   0 -12   1   37.66    2.95
   0 -12  -1   39.40    2.98
   0 -12   1   32.57    3.24
   0 -12   1   35.88    2.79
   0 -12  -1   36.56    2.78
   0 -12  -1   35.99    2.97
   0 -12  -1   32.75    3.11
   0 -12   1   41.36    2.98
   0  12  -1   33.45    2.92
   0  12  -1   40.19    2.96
   0  12  -1   35.76    2.97
   0  12   1   35.84    2.91
   0  12  -1   38.46    2.82
   0  12   1   38.05    2.72
   0  12   1   36.46    2.97
   0  12   1   39.09    2.99
   0  12   1   36.97    2.97
   0  12  -1   36.96    2.96
   0  12   1   37.29    2.84
  -2 -12  -1   23.45    2.54
  -2 -12  -1   24.43    1.89
   2 -12   1   22.62    2.42
  -2 -12  -1   24.83    2.15
   2 -12   1   23.77    2.09
  -2 -12  -1   22.94    2.47
  -2 -12  -1   22.96    2.16
  -2 -12  -1   24.80    1.87
   2 -12   1   23.00    2.15
   2 -12   1   25.04    1.96
   2 -12   1   24.91    2.06
   2  12   1   25.08    2.15
  -2  12  -1   19.32    2.12
   2  12   1   27.23    2.18
   2  12   1   24.87    2.12
  -2  12  -1   24.60    2.10
   2  12   1   24.96    1.87
  -2  12  -1   22.78    2.11
   2  12   1   22.71    1.94
  -2  12  -1   23.53    2.16
   2  12   1   26.02    2.08
   4 -12   1   98.22    7.12
  -4 -12  -1   93.56    7.32
   4 -12   1  101.68    7.09
  -4 -12  -1   92.40    7.45
   4 -12   1   98.83    7.17
   4 -12   1   86.33    7.32
  -4 -12  -1   94.27    7.21
  -4 -12  -1   95.59    7.04
   4 -12   1   92.34    7.07
  -4 -12  -1   88.30    7.49
   4  12   1  103.02    7.11
   4  12   1  103.93    7.21
   4  12   1   91.34    7.00
   4  12   1  102.10    7.21
  -4  12  -1  108.82    6.90
  -4  12  -1  100.08    7.14
  -4  12  -1   92.28    7.25
   4  12   1  100.71    7.20
  -4  12  -1   84.92    7.07
  -4  12  -1   90.28    7.08
  -4  12  -1  100.25    7.17
   4  12   1  109.80    7.02
  -4  12  -1   94.82    6.92
   6 -12   1  346.26   26.73
   6 -12   1  357.71   26.47
  -6 -12  -1  316.13   26.83
  -6 -12  -1  376.91   26.71
   6 -12   1  357.92   26.58
  -6 -12  -1  362.59   26.89
  -6 -12  -1  378.06   27.00
   6 -12   1  390.13   26.66
   6 -12   1  390.73   26.60
  -6  12  -1  362.06   26.75
  -6  12  -1  354.38   26.52
  -6  12  -1  373.13   26.44
  -6  12  -1  382.63   26.62
   6  12   1  412.42   26.55
   6  12   1  382.15   26.51
   6  12   1  426.31   26.70
   6  12   1  347.53   26.67
   6  12   1  406.12   26.69
   6  12   1  362.67   26.45
  -6  12  -1  356.79   26.57
  -8 -12  -1  199.18   14.81
  -8 -12  -1  191.70   14.50
   8 -12   1  193.79   14.14
  -8 -12  -1  208.62   14.50
   8 -12   1  207.65   14.36
   8 -12   1  214.74   14.41
  -8 -12  -1  200.84   14.68
   8 -12   1  185.49   14.46
   8 -12   1  207.26   14.14
   8 -12   1  187.44   14.30
  -8  12  -1  169.19   14.19
  -8  12  -1  188.93   14.53
   8  12   1  225.42   14.72
   8  12   1  183.88   14.40
   8  12   1  210.51   14.54
  -8  12  -1  187.36   14.32
   8  12   1  207.50   14.12
  -8  12  -1  195.85   14.35
  -8  12  -1  190.13   14.18
   8  12   1  185.53   14.15
   8  12   1  225.40   14.27
  10 -12   1   30.39    3.18
 -10 -12  -1   36.84    3.55
  10 -12   1   36.67    2.62
  10 -12   1   33.62    2.69
 -10 -12  -1   40.74    3.27
 -10 -12  -1   31.03    3.46
  10 -12   1   34.62    3.00
  10 -12   1   36.36    2.92
 -10 -12  -1   29.79    4.18
 -10 -12  -1   35.86    3.86
 -10  12  -1   33.79    3.01
  10  12   1   33.94    2.84
  10  12   1   38.45    2.68
 -10  12  -1   33.82    2.79
  10  12   1   32.30    3.10
  10  12   1   34.04    3.42
  10  12   1   35.27    2.63
  10  12   1   37.31    3.06
 -10  12  -1   36.37    3.32
 -10  12  -1   34.26    2.71
 -10  12  -1   35.35    3.02
  12 -12   1   27.56    2.54
  12 -12   1   29.75    2.95
  12 -12   1   27.27    2.33
  12 -12   1   26.36    2.65
 -12 -12  -1   30.55    3.25
  12 -12   1   26.13    2.90
 -12 -12  -1   26.17    3.72
 -12 -12  -1   26.38    3.39
  12 -12   1   27.52    2.68
  12  12   1   28.72    2.69
  12  12   1   33.35    2.82
 -12  12  -1   25.78    2.24
  12  12   1   30.65    2.23
 -12  12  -1   32.31    3.53
 -12  12  -1   27.37    2.47
 -12  12  -1   31.70    2.75
 -12  12  -1   28.53    2.73
  14 -12   1   94.39    8.31
 -14 -12  -1  125.43    8.31
 -14 -12  -1  112.23    8.79
  14 -12   1   91.57    8.26
 -14 -12  -1  111.53    9.02
 -14 -12  -1  113.38    8.59
  14 -12   1   94.13    8.00
  14 -12   1   93.58    8.24
 -14  12  -1  105.44    8.10
  14  12   1  113.33    7.92
 -14  12  -1  124.45    8.67
 -14  12  -1  104.70    8.26
 -14  12  -1  108.28    8.23
  14  12   1  120.64    8.14
  14  12   1  119.83    8.85
  14  12   1  121.18    8.40
 -16 -12  -1   76.57    5.57
 -16 -12  -1   74.66    6.64
  16 -12   1   57.17    5.42
  16 -12   1   56.74    5.40
 -16 -12  -1   72.26    6.30
 -16 -12  -1   72.97    5.89
 -16  12  -1   64.10    5.49
  16  12   1   72.92    6.57
  16  12   1   68.28    5.72
 -16  12  -1   69.46    5.63
  16  12   1   71.48    5.15
 -16  12  -1   70.68    5.44
 -16  12  -1   75.61    6.05
  18 -12   1    3.27    1.45
 -18 -12  -1    4.87    1.62
  18 -12   1    3.15    1.57
 -18 -12  -1    2.78    1.77
  18 -12   1    3.30    0.94
 -18 -12  -1    4.10    2.20
  18  12   1    4.56    2.30
 -18  12  -1    3.58    1.14
  18  12   1    5.54    0.79
 -18  12  -1    4.41    1.34
 -18  12  -1    5.26    1.17
  18  12   1    2.53    1.34
  20 -12   1    8.56    1.79
  20 -12   1    7.53    2.08
 -20 -12  -1   12.10    1.76
 -20 -12  -1   12.04    2.80
 -20 -12  -1    9.12    2.31
 -20 -12  -1   11.96    2.14
 -20  12  -1   14.25    2.59
 -20  12  -1   12.72    1.92
  20  12   1    9.99    1.77
 -20  12  -1   10.02    1.64
  20  12   1   13.51    2.72
 -22 -12  -1   54.31    6.49
 -22 -12  -1   69.00    7.19
 -22  12  -1   60.62    5.54
  22  12   1   56.27    4.55
  22  12   1   63.37    7.13
  22  12   1   55.14    5.32
 -22  12  -1   56.54    5.29
  24 -12   1   11.99    2.64
 -24 -12  -1   15.62    2.99
  24 -12   1   14.03    2.98
 -24 -12  -1   16.62    3.77
  24  12   1   12.63    3.35
 -24  12  -1   15.69    2.45
  24  12   1    9.20    2.00
 -24  12  -1   16.10    2.27
  25 -13  -1   20.45    4.49
  25 -13  -1   15.03    3.39
 -25 -13   1   19.62    3.23
 -25 -13   1   14.64    3.74
 -25  13   1   26.25    3.69
  23 -13  -1    1.10    1.79
 -23 -13   1   -0.67    2.71
  23 -13  -1   -2.19    1.55
 -23 -13   1    2.71    1.52
 -23 -13   1   -2.14    1.49
 -23  13   1    0.83    1.37
 -23  13   1    0.82    1.69
 -23  13   1    0.46    1.29
  23  13  -1   -1.97    2.35
  21 -13  -1   15.18    3.19
 -21 -13   1   17.78    2.79
 -21 -13   1   19.87    3.74
  21 -13  -1   14.42    2.55
 -21 -13   1   17.94    3.31
 -21 -13   1   20.63    2.39
 -21  13   1   22.99    3.23
  21  13  -1   24.85    2.00
  21  13  -1   21.92    3.64
 -21  13   1   21.74    2.86
 -21  13   1   22.21    2.90
 -21  13   1   20.34    2.32
  19 -13  -1   25.06    3.72
  19 -13  -1   26.67    3.64
 -19 -13   1   35.82    4.48
 -19 -13   1   40.65    3.34
 -19 -13   1   40.13    4.23
  19 -13  -1   25.66    2.94
 -19 -13   1   36.35    5.12
 -19  13   1   30.21    3.29
  19  13  -1   31.45    3.41
 -19  13   1   35.56    3.30
 -19  13   1   39.02    3.60
  19  13  -1   29.68    4.66
 -19  13   1   33.12    3.01
 -17 -13   1    6.17    1.99
  17 -13  -1    3.96    1.54
 -17 -13   1    2.47    1.97
  17 -13  -1    3.46    0.98
  17 -13  -1    4.18    1.40
  17 -13  -1    3.91    0.98
 -17 -13   1    4.42    1.73
  17 -13  -1    3.90    0.82
 -17  13   1    4.90    1.08
  17  13  -1    2.95    1.79
  17  13  -1    3.24    1.16
 -17  13   1    5.20    1.05
 -17  13   1    5.39    1.24
 -17  13   1    4.50    0.96
  15 -13  -1   22.50    2.25
 -15 -13   1   24.55    3.57
  15 -13  -1   19.20    2.83
  15 -13  -1   23.03    2.50
 -15 -13   1   24.26    3.58
  15 -13  -1   18.93    2.97
  15 -13  -1   23.47    2.14
 -15 -13   1   22.10    3.96
 -15 -13   1   29.15    2.75
 -15  13   1   24.28    3.55
 -15  13   1   23.89    2.37
 -15  13   1   26.40    2.68
  15  13  -1   27.91    2.46
  15  13  -1   22.87    1.91
 -15  13   1   26.22    2.46
 -15  13   1   27.46    2.54
  13 -13  -1  132.83   10.25
 -13 -13   1  161.96   11.23
 -13 -13   1  159.10   11.27
  13 -13  -1  131.13   10.49
  13 -13  -1  130.71   10.46
  13 -13  -1  126.26   10.47
  13 -13  -1  131.14   10.36
 -13 -13   1  152.08   10.91
  13 -13  -1  128.93   10.63
 -13  13   1  146.49   10.44
  13  13  -1  133.41   10.15
 -13  13   1  139.98   10.48
  13  13  -1  140.44   10.52
 -13  13   1  142.48   10.40
  13  13  -1  138.56   10.82
 -13  13   1  136.31   10.32
  13  13  -1  166.06   10.18
  13  13  -1  156.16   10.40
 -13  13   1  148.07   10.97
  11 -13  -1  177.96   13.73
  11 -13  -1  176.71   13.47
  11 -13  -1  169.08   13.69
 -11 -13   1  198.49   13.68
 -11 -13   1  196.69   14.22
  11 -13  -1  191.01   13.59
 -11 -13   1  199.53   14.23
  11 -13  -1  177.03   13.34
 -11  13   1  192.76   13.53
 -11  13   1  192.84   13.94
 -11  13   1  190.69   13.53
  11  13  -1  174.76   13.58
 -11  13   1  180.78   13.41
  11  13  -1  166.85   13.75
  11  13  -1  178.76   13.30
  11  13  -1  199.99   13.29
 -11  13   1  181.69   13.55
  11  13  -1  212.63   13.49
   9 -13  -1   34.86    2.96
   9 -13  -1   31.08    3.26
  -9 -13   1   33.15    3.73
  -9 -13   1   33.64    3.83
   9 -13  -1   35.87    3.09
  -9 -13   1   34.17    3.05
  -9 -13   1   29.07    3.27
   9 -13  -1   33.87    2.74
   9 -13  -1   32.86    2.80
  -9  13   1   33.51    2.90
   9  13  -1   35.97    2.54
   9  13  -1   36.36    2.61
   9  13  -1   37.81    3.00
  -9  13   1   35.00    3.50
   9  13  -1   35.93    3.17
  -9  13   1   32.62    2.72
   9  13  -1   36.72    2.77
  -9  13   1   33.01    2.94
   9  13  -1   38.35    3.09
   7 -13  -1    6.46    0.98
   7 -13  -1    5.63    1.02
  -7 -13   1    4.54    0.85
  -7 -13   1    4.63    0.87
   7 -13  -1    6.54    1.08
  -7 -13   1    5.66    1.07
   7 -13  -1    6.98    1.19
  -7 -13   1    2.79    1.23
   7 -13  -1    5.54    1.23
  -7 -13   1    4.17    1.35
   7  13  -1    4.36    0.84
  -7  13   1    6.14    1.21
   7  13  -1    6.63    1.43
   7  13  -1    4.70    0.75
  -7  13   1    4.29    0.76
  -7  13   1    4.18    0.78
  -7  13   1    5.49    0.82
  -7  13   1    6.31    1.24
   5 -13  -1   47.75    4.34
  -5 -13   1   54.69    4.85
   5 -13  -1   58.52    4.25
   5 -13  -1   48.99    4.57
  -5 -13   1   56.32    4.33
   5 -13  -1   62.86    4.24
  -5 -13   1   50.92    4.82
   5 -13  -1   58.61    4.34
  -5 -13   1   57.90    4.44
  -5 -13   1   52.48    4.15
   5  13  -1   56.99    4.38
   5  13  -1   57.15    4.35
   5  13  -1   59.70    4.11
  -5  13   1   57.94    4.31
   5  13  -1   53.87    4.22
  -5  13   1   52.40    4.06
  -5  13   1   52.85    4.30
  -5  13   1   61.57    4.05
  -5  13   1   54.83    4.25
  -5  13   1   55.08    4.50
   5  13  -1   55.13    4.11
  -5  13   1   55.99    4.25
  -3 -13   1   79.39    5.94
  -3 -13   1   86.48    5.66
   3 -13  -1   83.57    5.90
   3 -13  -1   81.46    5.76
   3 -13  -1   75.17    5.89
  -3 -13   1   72.09    6.20
  -3 -13   1   65.92    6.19
  -3 -13   1   76.88    5.63
   3 -13  -1   84.63    5.85
   3 -13  -1   72.28    6.13
  -3 -13   1   80.74    5.88
  -3  13   1   72.37    5.87
  -3  13   1   77.09    5.87
   3  13  -1   83.57    5.71
   3  13  -1   69.77    5.64
   3  13  -1   89.01    5.93
  -3  13   1   76.68    5.79
   3  13  -1   75.92    5.90
   3  13  -1   78.37    5.83
  -3  13   1   71.17    5.62
  -3  13   1   85.98    5.82
  -3  13   1   85.66    5.63
   3  13  -1   74.51    5.88
  -3  13   1   75.22    5.96
  -1 -13   1    1.01    0.51
  -1 -13   1    1.22    0.56
   1 -13  -1    1.93    0.69
  -1 -13   1    1.04    0.42
   1 -13  -1    1.40    0.58
  -1 -13   1    1.73    0.78
   1 -13  -1    1.85    0.96
   1 -13  -1    1.03    0.37
  -1 -13   1    1.84    0.92
   1 -13  -1    0.65    0.44
   1  13  -1    0.44    0.49
   1  13  -1    0.57    0.53
  -1  13   1    1.22    0.52
  -1  13   1    0.79    0.53
   1  13  -1    1.97    0.51
  -1  13   1    1.32    0.56
   1  13  -1    0.67    0.39
   1  13  -1    1.07    0.23
  -1  13   1    1.37    0.47
  -1  13   1    1.80    0.61
  -1 -13  -1   51.02    4.73
  -1 -13  -1   48.54    4.62
   1 -13   1   51.49    4.70
  -1 -13  -1   58.53    4.46
  -1 -13  -1   53.43    4.17
   1 -13   1   57.51    4.52
   1 -13   1   62.19    4.43
   1 -13   1   61.98    4.42
   1 -13   1   64.58    4.27
  -1 -13  -1   58.91    4.22
  -1 -13  -1   63.09    4.47
   1  13   1   61.89    4.46
  -1  13  -1   49.57    4.39
  -1  13  -1   58.54    4.43
   1  13   1   59.97    4.42
  -1  13  -1   58.86    4.39
  -1  13  -1   51.89    4.37
   1  13   1   58.55    4.40
   1  13   1   57.10    4.18
  -1  13  -1   56.95    4.45
   1  13   1   56.85    4.44
   3 -13   1  199.65   13.98
   3 -13   1  199.11   14.06
   3 -13   1  180.92   14.27
  -3 -13  -1  183.32   14.37
   3 -13   1  177.99   14.02
  -3 -13  -1  175.24   14.33
  -3 -13  -1  202.21   14.20
  -3 -13  -1  197.05   14.13
  -3 -13  -1  187.60   13.91
  -3  13  -1  196.23   14.00
   3  13   1  201.67   13.91
  -3  13  -1  164.47   14.07
  -3  13  -1  204.72   14.05
  -3  13  -1  191.31   14.16
   3  13   1  196.17   14.07
   3  13   1  203.87   14.04
   3  13   1  218.74   13.96
  -3  13  -1  216.98   14.10
   3  13   1  202.46   14.11
   3  13   1  189.74   14.10
   5 -13   1   82.24    6.44
  -5 -13  -1   81.16    6.87
  -5 -13  -1   97.38    6.63
   5 -13   1   77.83    6.70
  -5 -13  -1   86.68    6.41
   5 -13   1   86.80    6.51
   5 -13   1   92.69    6.44
  -5 -13  -1   82.89    6.75
  -5 -13  -1   83.45    6.98
   5 -13   1   85.10    6.39
   5  13   1   91.68    6.32
  -5  13  -1   87.97    6.51
   5  13   1   97.41    6.58
  -5  13  -1   81.05    6.43
  -5  13  -1   79.16    6.39
   5  13   1   91.07    6.41
   5  13   1   86.58    6.34
  -5  13  -1   80.88    6.62
   5  13   1   92.30    6.55
   5  13   1   92.62    6.58
  -5  13  -1   85.37    6.24
   7 -13   1   12.00    1.49
   7 -13   1   14.27    1.90
  -7 -13  -1   10.75    1.90
   7 -13   1   12.96    2.06
  -7 -13  -1   12.42    1.70
   7 -13   1   13.20    1.36
  -7 -13  -1   14.13    1.88
  -7 -13  -1   14.81    2.35
   7 -13   1   15.56    1.60
   7  13   1   17.70    1.91
   7  13   1   15.40    1.29
  -7  13  -1   12.59    1.37
   7  13   1   16.62    1.41
  -7  13  -1   12.15    1.25
   7  13   1   12.52    1.74
   7  13   1   16.45    1.42
  -7  13  -1   13.77    1.90
   7  13   1   16.34    2.18
  -7  13  -1   12.42    1.64
  -7  13  -1   11.98    1.61
   9 -13   1  111.41    8.37
  -9 -13  -1  124.45    8.86
   9 -13   1  105.57    8.24
  -9 -13  -1  120.41    9.02
   9 -13   1  103.32    8.45
  -9 -13  -1  109.39    8.56
   9 -13   1  118.33    8.06
  -9 -13  -1  120.38    8.80
   9 -13   1  102.83    8.05
   9 -13   1  112.83    8.33
   9  13   1  107.31    8.07
  -9  13  -1  106.96    8.13
   9  13   1  104.12    8.07
  -9  13  -1  116.86    8.34
  -9  13  -1  125.33    9.34
   9  13   1  125.95    8.40
   9  13   1  107.22    8.51
   9  13   1  113.19    8.19
   9  13   1  101.97    8.37
  -9  13  -1  112.75    8.13
  -9  13  -1  110.37    8.31
  11 -13   1  276.07   19.66
 -11 -13  -1  288.11   20.27
 -11 -13  -1  303.76   20.53
  11 -13   1  238.85   19.92
  11 -13   1  264.45   19.89
 -11 -13  -1  297.81   20.28
  11 -13   1  257.10   19.90
  11 -13   1  263.93   19.82
 -11  13  -1  265.31   19.86
  11  13   1  286.21   19.97
  11  13   1  253.21   20.09
  11  13   1  252.61   19.63
 -11  13  -1  275.33   19.65
 -11  13  -1  308.68   20.22
  11  13   1  271.55   19.61
 -11  13  -1  270.32   19.86
  11  13   1  294.17   19.92
 -11  13  -1  254.46   19.74
  11  13   1  317.28   19.80
 -13 -13  -1  134.25    9.87
 -13 -13  -1  139.57   10.15
  13 -13   1  116.44    9.00
  13 -13   1  110.64    9.29
 -13 -13  -1  143.30    9.41
  13 -13   1  104.47    9.31
 -13 -13  -1  134.72    9.71
  13 -13   1  112.45    9.27
  13 -13   1  112.08    9.15
  13  13   1  120.53    9.36
 -13  13  -1  119.27    9.23
 -13  13  -1  121.52    9.09
  13  13   1  136.79    9.14
  13  13   1  120.00    9.68
 -13  13  -1  135.41    9.64
 -13  13  -1  123.96    9.25
  13  13   1  128.28    8.92
  15 -13   1    1.63    1.23
  15 -13   1    1.33    0.85
 -15 -13  -1    0.78    1.47
  15 -13   1    1.12    0.60
 -15 -13  -1    1.38    1.54
 -15 -13  -1    3.00    0.95
  15 -13   1    1.77    0.92
 -15 -13  -1    2.03    0.99
 -15 -13  -1    0.18    1.81
  15 -13   1   -0.01    1.23
 -15  13  -1    0.90    1.01
  15  13   1   -1.85    1.50
  15  13   1   -1.24    1.10
 -15  13  -1    1.32    0.81
 -15  13  -1    1.44    1.44
 -15  13  -1    1.29    0.95
  15  13   1    1.58    0.53
  15  13   1    2.71    0.73
 -17 -13  -1   22.44    3.14
  17 -13   1   11.86    2.08
  17 -13   1   14.70    2.64
  17 -13   1   11.54    2.09
 -17 -13  -1   16.73    2.51
  17 -13   1   14.17    1.87
 -17 -13  -1   15.85    2.79
  17  13   1   13.66    2.72
 -17  13  -1   17.50    2.25
  17  13   1   17.51    4.07
 -17  13  -1   24.40    3.85
 -17  13  -1   19.37    2.53
 -17  13  -1   19.12    2.71
 -19 -13  -1   29.44    3.76
  19 -13   1   23.65    3.20
  19 -13   1   21.08    3.42
 -19 -13  -1   21.89    4.37
 -19 -13  -1   32.73    5.16
 -19  13  -1   26.48    3.30
  19  13   1   29.92    4.91
  19  13   1   24.88    3.45
 -19  13  -1   31.32    3.21
 -19  13  -1   33.57    3.58
  19  13   1   31.76    2.43
  21 -13   1   -0.29    1.50
 -21 -13  -1   -3.56    2.66
  21 -13   1   -0.42    1.75
 -21 -13  -1    1.64    1.07
 -21 -13  -1   -3.95    2.00
 -21  13  -1    1.55    1.34
 -21  13  -1    1.57    1.64
  21  13   1   -2.25    1.36
  21  13   1    1.42    2.58
 -21  13  -1    1.13    1.30
  23 -13   1   10.82    2.20
 -23 -13  -1   17.93    3.15
 -23 -13  -1   16.75    3.89
  23 -13   1   13.80    2.65
  23  13   1   20.76    3.86
 -23  13  -1   21.14    3.46
  23  13   1   14.14    2.20
  24 -14  -1   10.52    2.30
  24 -14  -1    8.64    2.14
 -24 -14   1    7.78    2.70
 -24 -14   1    9.40    3.50
  24  14  -1    7.11    3.13
 -24  14   1   13.21    2.41
 -24  14   1   11.63    1.95
 -24  14   1   10.01    1.89
 -22 -14   1   12.71    2.57
 -22 -14   1   10.78    3.29
 -22 -14   1   14.30    2.20
  22 -14  -1   10.50    2.30
 -22 -14   1   10.93    2.66
  22 -14  -1    8.75    2.08
 -22  14   1    9.49    1.76
 -22  14   1   13.21    2.08
  22  14  -1    9.07    2.74
 -22  14   1    7.87    1.67
  22  14  -1    9.89    1.75
 -20 -14   1   -1.72    1.93
 -20 -14   1   -3.03    2.39
 -20 -14   1   -3.55    1.83
  20 -14  -1   -0.86    1.42
  20 -14  -1   -0.33    1.51
 -20 -14   1    1.93    1.04
 -20  14   1    1.40    1.39
  20  14  -1   -1.34    1.14
 -20  14   1   -0.44    1.08
 -20  14   1    0.54    0.29
  20  14  -1   -2.60    1.88
  20  14  -1    0.30    0.57
 -20  14   1    0.79    1.09
  18 -14  -1   13.64    2.90
 -18 -14   1   21.72    3.64
  18 -14  -1   14.28    2.86
  18 -14  -1   13.89    1.90
  18 -14  -1   15.08    1.87
 -18 -14   1   14.44    2.46
 -18 -14   1   13.17    2.75
  18  14  -1   13.61    2.39
 -18  14   1   17.27    2.42
  18  14  -1   11.99    2.35
 -18  14   1   10.97    1.36
  18  14  -1   15.99    1.36
 -18  14   1   19.02    2.61
  16 -14  -1   84.13    7.39
 -16 -14   1  121.00    8.30
 -16 -14   1  111.82    8.67
  16 -14  -1   84.30    7.61
  16 -14  -1   91.30    7.26
 -16 -14   1  113.99    7.56
  16 -14  -1   85.49    7.24
  16 -14  -1   85.62    7.47
  16  14  -1   94.30    6.97
 -16  14   1  102.37    7.50
 -16  14   1   95.41    7.27
  16  14  -1  105.73    7.51
  16  14  -1   85.49    7.95
 -16  14   1  100.93    7.38
  14 -14  -1   48.45    4.11
 -14 -14   1   54.14    5.70
  14 -14  -1   46.76    4.43
 -14 -14   1   59.10    5.47
  14 -14  -1   45.44    4.75
 -14 -14   1   64.22    4.75
  14 -14  -1   49.47    4.26
 -14 -14   1   63.94    5.35
  14 -14  -1   48.96    4.55
 -14  14   1   63.60    5.33
  14  14  -1   52.85    4.00
 -14  14   1   55.47    4.54
 -14  14   1   52.63    4.43
 -14  14   1   58.22    4.39
  14  14  -1   62.57    4.03
 -14  14   1   52.75    4.27
 -12 -14   1   -0.67    1.28
  12 -14  -1    0.83    0.71
  12 -14  -1   -0.25    0.73
 -12 -14   1   -0.50    1.25
 -12 -14   1    1.38    0.99
  12 -14  -1    1.29    1.19
 -12 -14   1   -0.16    1.54
  12 -14  -1    1.00    0.56
 -12 -14   1   -1.30    1.49
  12  14  -1    1.05    0.83
 -12  14   1    0.10    0.79
  12  14  -1    1.59    0.90
  12  14  -1   -0.04    0.37
  12  14  -1   -0.17    1.09
  12  14  -1    0.92    0.34
 -12  14   1    1.66    1.28
 -12  14   1    0.93    0.55
 -12  14   1    0.39    0.71
  12  14  -1    1.28    0.59
 -10 -14   1    8.99    2.07
  10 -14  -1   12.09    1.62
  10 -14  -1   12.40    2.12
  10 -14  -1   11.53    1.53
  10 -14  -1    9.38    1.29
 -10 -14   1    9.25    1.97
  10 -14  -1   11.92    1.36
 -10  14   1    9.90    1.51
 -10  14   1    9.49    1.68
  10  14  -1   10.34    0.92
  10  14  -1   10.34    1.99
  10  14  -1    7.97    1.66
 -10  14   1   10.04    1.61
  10  14  -1   11.03    2.12
 -10  14   1   10.78    1.56
  10  14  -1   13.15    1.35
   8 -14  -1  118.18    8.42
   8 -14  -1  113.93    8.25
  -8 -14   1  118.31    9.05
  -8 -14   1  107.56    8.37
   8 -14  -1  100.45    8.55
   8 -14  -1  110.05    8.41
  -8 -14   1  107.10    8.98
  -8 -14   1  106.83    8.60
  -8 -14   1   96.83    8.44
  -8  14   1  114.77    8.13
   8  14  -1  109.56    8.36
   8  14  -1  130.16    8.45
  -8  14   1  109.33    8.31
   8  14  -1  114.26    8.01
   8  14  -1  116.09    8.09
   8  14  -1  117.12    8.48
  -8  14   1  110.23    8.31
  -8  14   1  108.38    8.30
  -8  14   1  113.90    8.61
   8  14  -1  120.77    8.18
   6 -14  -1   81.70    5.81
   6 -14  -1   70.72    5.78
   6 -14  -1   70.83    6.16
  -6 -14   1   75.75    6.21
  -6 -14   1   73.23    6.48
  -6 -14   1   69.50    5.89
   6 -14  -1   85.54    5.84
  -6 -14   1   78.83    6.54
  -6 -14   1   77.31    5.78
   6  14  -1   81.69    5.99
   6  14  -1   77.25    5.92
  -6  14   1   77.17    5.83
  -6  14   1   79.20    5.65
  -6  14   1   81.88    5.90
   6  14  -1   82.26    5.66
   6  14  -1   81.21    5.81
   6  14  -1   74.71    5.68
  -6  14   1   78.44    6.14
  -6  14   1   77.19    5.88
  -6  14   1   80.04    5.60
   6  14  -1   74.88    5.96
  -4 -14   1    0.61    0.30
  -4 -14   1   -0.36    0.53
   4 -14  -1    1.02    0.62
  -4 -14   1    1.05    0.97
  -4 -14   1   -0.03    0.27
   4 -14  -1    0.19    0.45
  -4 -14   1    0.50    1.05
   4 -14  -1    0.74    0.97
   4 -14  -1    0.03    0.51
  -4 -14   1    0.12    0.58
   4 -14  -1    0.07    0.40
  -4  14   1    0.32    0.55
   4  14  -1    0.06    0.36
   4  14  -1    0.24    0.61
  -4  14   1    0.53    0.57
  -4  14   1    0.15    0.55
   4  14  -1    0.03    0.46
   4  14  -1    0.64    0.56
  -4  14   1    0.36    0.79
   4  14  -1    0.75    0.57
   4  14  -1    0.26    0.28
  -4  14   1    0.32    0.24
  -4  14   1   -0.03    0.26
  -4  14   1   -0.30    0.48
   2 -14  -1   30.91    2.52
   2 -14  -1   28.95    2.70
  -2 -14   1   26.78    2.99
   2 -14  -1   31.24    2.55
  -2 -14   1   35.10    2.58
  -2 -14   1   32.65    2.61
   2 -14  -1   29.94    2.35
  -2 -14   1   25.19    3.05
   2 -14  -1   26.68    2.99
   2  14  -1   29.39    2.56
  -2  14   1   27.98    2.63
   2  14  -1   27.43    2.54
  -2  14   1   29.39    2.57
   2  14  -1   25.92    2.18
   2  14  -1   27.15    2.45
  -2  14   1   28.94    2.19
   2  14  -1   29.96    2.33
   2  14  -1   30.14    2.59
  -2  14   1   29.88    2.56
  -2  14   1   29.18    2.48
  -2  14   1   27.94    2.42
   0 -14  -1   52.02    3.79
   0 -14  -1   45.39    3.98
   0 -14  -1   43.55    4.16
   0 -14   1   54.13    3.80
   0 -14  -1   46.51    3.53
   0 -14  -1   46.70    3.76
   0 -14   1   50.10    3.75
   0 -14   1   40.55    4.12
   0 -14   1   47.70    3.54
   0 -14   1   45.02    3.93
   0  14  -1   45.54    3.74
   0  14  -1   41.91    3.70
   0  14   1   49.04    3.78
   0  14   1   52.03    3.70
   0  14   1   49.70    3.61
   0  14  -1   40.23    3.59
   0  14   1   45.34    3.75
   0  14   1   45.38    3.74
   0  14  -1   50.79    3.79
   0  14  -1   44.47    3.73
   0  14   1   47.26    3.45
  -2 -14  -1    1.03    0.31
  -2 -14  -1    1.13    0.65
   2 -14   1    0.72    0.43
   2 -14   1    0.65    0.54
   2 -14   1    0.60    0.60
  -2 -14  -1    1.28    1.05
  -2 -14  -1    0.03    0.58
  -2 -14  -1    1.28    0.87
  -2 -14  -1    0.57    0.34
   2 -14   1    0.71    0.91
   2 -14   1    1.59    0.64
   2  14   1    0.50    0.58
   2  14   1    0.65    0.53
  -2  14  -1    0.41    0.49
  -2  14  -1    0.19    0.46
   2  14   1    0.67    0.31
  -2  14  -1   -0.13    0.58
  -2  14  -1    0.03    0.59
   2  14   1    0.07    0.47
   2  14   1    0.99    0.64
  -2  14  -1    0.80    0.59
   2  14   1    0.04    0.46
  -4 -14  -1   65.62    5.94
   4 -14   1   75.77    5.41
  -4 -14  -1   64.07    5.52
   4 -14   1   68.12    5.75
  -4 -14  -1   69.53    5.93
  -4 -14  -1   71.11    5.27
   4 -14   1   70.52    5.33
  -4 -14  -1   68.82    5.64
  -4  14  -1   67.71    5.45
  -4  14  -1   65.86    5.35
   4  14   1   74.27    5.37
  -4  14  -1   68.06    5.36
  -4  14  -1   79.44    5.45
   4  14   1   78.62    5.49
   4  14   1   80.67    5.31
   4  14   1   70.82    5.50
   4  14   1   71.42    5.49
  -6 -14  -1  138.17   11.67
   6 -14   1  168.14   11.36
  -6 -14  -1  160.59   11.96
  -6 -14  -1  143.78   11.32
  -6 -14  -1  149.18   11.81
   6 -14   1  142.87   11.59
   6 -14   1  144.29   11.23
   6 -14   1  163.08   11.44
   6 -14   1  179.14   11.39
  -6  14  -1  161.26   11.41
  -6  14  -1  150.60   11.14
   6  14   1  143.82   11.42
   6  14   1  158.13   11.28
  -6  14  -1  146.18   11.29
   6  14   1  178.78   11.22
   6  14   1  172.45   11.24
  -6  14  -1  146.76   11.33
   6  14   1  163.16   11.47
  -6  14  -1  149.98   11.57
  -8 -14  -1  128.83   10.11
   8 -14   1  128.69    9.55
  -8 -14  -1  135.72   10.34
  -8 -14  -1  136.04    9.79
  -8 -14  -1  115.85    9.70
   8 -14   1  133.87    9.68
   8 -14   1  134.74    9.60
   8 -14   1  114.11    9.76
   8 -14   1  120.06    9.38
  -8  14  -1  123.18    9.38
  -8  14  -1  125.14    9.58
  -8  14  -1  135.85    9.63
   8  14   1  145.90    9.74
   8  14   1  142.66    9.40
   8  14   1  122.56    9.73
  -8  14  -1  126.84    9.83
  -8  14  -1  120.24    9.44
   8  14   1  147.13    9.48
   8  14   1  138.61    9.69
 -10 -14  -1   20.82    3.18
  10 -14   1   24.41    2.41
  10 -14   1   19.59    2.66
 -10 -14  -1   24.26    3.73
 -10 -14  -1   20.21    2.94
  10 -14   1   23.93    1.88
 -10 -14  -1   26.69    2.77
  10 -14   1   21.06    2.32
  10 -14   1   23.14    2.14
  10  14   1   27.46    2.13
 -10  14  -1   22.66    1.97
 -10  14  -1   25.01    2.38
  10  14   1   18.70    2.46
 -10  14  -1   23.97    2.39
  10  14   1   25.55    2.36
  10  14   1   19.01    1.88
  10  14   1   19.72    2.74
 -10  14  -1   24.59    2.02
  10  14   1   23.29    1.81
 -10  14  -1   22.56    2.71
  12 -14   1    6.15    1.17
  12 -14   1    7.43    1.43
  12 -14   1    8.92    1.63
 -12 -14  -1    5.29    1.67
 -12 -14  -1    5.21    2.05
 -12 -14  -1    7.10    1.31
  12 -14   1    7.87    1.41
 -12 -14  -1    6.78    1.83
  12 -14   1    5.08    0.95
 -12  14  -1    5.51    1.05
 -12  14  -1    9.45    1.33
 -12  14  -1    5.50    1.52
 -12  14  -1    6.01    1.15
  12  14   1    5.60    1.27
 -12  14  -1    5.28    0.96
  12  14   1    7.17    1.37
  12  14   1    4.44    1.55
  12  14   1    7.03    0.85
  14 -14   1   45.58    4.26
 -14 -14  -1   47.54    5.02
 -14 -14  -1   49.45    4.78
  14 -14   1   43.18    3.86
 -14 -14  -1   52.19    5.57
  14 -14   1   41.51    3.62
  14 -14   1   41.68    4.20
 -14  14  -1   52.85    4.18
  14  14   1   37.86    4.73
  14  14   1   47.00    4.28
 -14  14  -1   56.35    4.66
  14  14   1   49.49    3.53
 -14  14  -1   48.94    3.85
  14  14   1   45.51    3.56
 -14  14  -1   49.05    4.12
  16 -14   1   17.09    3.16
 -16 -14  -1   30.24    4.80
  16 -14   1   19.46    2.40
 -16 -14  -1   23.93    3.53
  16 -14   1   22.74    3.04
 -16 -14  -1   22.10    4.12
  16  14   1   23.61    2.00
  16  14   1   21.41    3.04
 -16  14  -1   27.69    3.00
 -16  14  -1   22.33    2.81
 -16  14  -1   26.28    2.54
  16  14   1   23.61    3.96
 -18 -14  -1   -1.37    1.76
  18 -14   1    0.64    0.78
 -18 -14  -1   -0.86    2.36
  18 -14   1    0.63    1.51
 -18 -14  -1   -2.19    1.82
  18 -14   1   -2.11    1.53
 -18  14  -1    1.14    1.01
 -18  14  -1   -0.25    1.10
 -18  14  -1    0.82    1.32
  18  14   1   -1.82    1.23
  18  14   1   -1.20    1.90
  18  14   1    1.13    0.54
 -20 -14  -1   11.91    2.42
 -20 -14  -1   13.10    3.46
 -20 -14  -1   11.69    2.79
  20 -14   1   15.14    3.10
  20  14   1   15.59    2.22
 -20  14  -1   20.21    3.19
  20  14   1   18.03    3.09
 -20  14  -1   25.29    3.40
  20  14   1   18.07    1.77
 -20  14  -1   21.26    2.94
 -22 -14  -1   24.45    3.80
  22 -14   1   22.69    3.85
  22 -14   1   28.50    4.58
 -22 -14  -1   38.10    6.80
  22  14   1   30.55    5.82
 -22  14  -1   37.72    4.28
 -22  14  -1   28.29    3.97
  22  14   1   29.01    3.85
 -22  14  -1   37.20    3.88
 -24 -14  -1   13.69    3.26
 -24 -14  -1   14.82    4.09
  24 -14   1   12.89    2.72
  24 -14   1    9.87    2.13
  24  14   1    9.24    2.03
 -24  14  -1   15.15    2.28
  24  14   1   13.84    3.36
 -23 -15   1   -1.27    1.32
  23 -15  -1   -0.70    1.79
  23 -15  -1    0.13    1.91
 -23 -15   1   -2.30    3.06
 -23 -15   1   -3.14    2.25
 -23  15   1   -0.61    1.39
  23  15  -1   -1.33    1.30
 -23  15   1   -0.26    1.79
 -23  15   1    0.56    1.40
  23  15  -1   -0.22    0.36
 -21 -15   1    2.31    2.97
  21 -15  -1    2.45    1.82
 -21 -15   1   -0.53    2.15
  21 -15  -1    3.04    1.74
 -21 -15   1    2.89    2.25
 -21  15   1    1.65    1.55
  21  15  -1    0.11    1.32
 -21  15   1    2.24    1.32
 -21  15   1    1.21    1.26
  21  15  -1    2.59    0.65
 -19 -15   1    2.26    2.09
 -19 -15   1    3.95    2.22
 -19 -15   1    1.68    2.69
  19 -15  -1    2.99    1.13
  19 -15  -1    5.46    1.79
  19 -15  -1    2.41    1.54
  19  15  -1    0.56    1.84
  19  15  -1    1.59    1.26
 -19  15   1    4.54    1.03
 -19  15   1    4.29    1.17
 -19  15   1    4.95    1.42
 -19  15   1    2.70    1.23
 -17 -15   1    0.90    1.12
 -17 -15   1   -2.16    1.68
 -17 -15   1   -2.55    2.15
 -17 -15   1   -1.43    1.76
  17 -15  -1    0.43    1.43
  17 -15  -1    0.07    0.75
  17 -15  -1    1.23    1.24
 -17 -15   1    1.40    1.05
  17 -15  -1    0.00    0.60
 -17  15   1   -0.31    0.91
 -17  15   1    0.78    0.94
 -17  15   1    0.24    1.14
  17  15  -1   -0.11    0.37
 -17  15   1    0.34    0.87
  17  15  -1    0.51    0.49
  17  15  -1   -1.47    1.03
  15 -15  -1    4.44    1.58
 -15 -15   1    4.51    1.36
 -15 -15   1    1.55    2.03
  15 -15  -1    3.91    1.24
 -15 -15   1    4.97    2.12
  15 -15  -1    3.58    0.83
 -15 -15   1    2.43    1.74
  15  15  -1    0.81    1.04
 -15  15   1    3.79    1.14
  15  15  -1    2.56    0.52
 -15  15   1    2.90    0.84
 -15  15   1    4.37    1.11
 -15  15   1    2.91    0.95
  13 -15  -1   12.50    2.06
 -13 -15   1   18.53    3.01
  13 -15  -1   16.28    1.57
  13 -15  -1   16.09    1.72
 -13 -15   1   12.57    2.53
  13 -15  -1   14.80    2.38
  13 -15  -1   15.71    2.66
 -13 -15   1   15.81    2.37
 -13  15   1   17.01    2.10
  13  15  -1   18.38    1.38
 -13  15   1   15.58    2.25
  13  15  -1   18.80    2.57
 -13  15   1   17.58    2.29
 -13  15   1   17.30    1.79
  13  15  -1   13.94    1.40
 -11 -15   1   17.87    3.17
 -11 -15   1   25.46    3.78
 -11 -15   1   23.31    2.70
  11 -15  -1   23.50    2.85
  11 -15  -1   18.84    2.33
  11 -15  -1   21.66    2.45
 -11 -15   1   22.01    3.93
  11 -15  -1   23.21    2.14
 -11  15   1   26.48    3.12
  11  15  -1   23.16    1.85
  11  15  -1   24.32    1.76
 -11  15   1   23.16    2.05
 -11  15   1   26.98    2.34
  11  15  -1   19.98    2.73
  11  15  -1   26.15    2.12
 -11  15   1   23.89    2.38
  11  15  -1   17.30    2.40
 -11  15   1   19.42    2.41
  -9 -15   1    9.79    1.54
   9 -15  -1   12.51    1.50
  -9 -15   1   10.98    2.22
   9 -15  -1   11.15    1.59
  -9 -15   1   11.40    2.25
   9 -15  -1   13.18    2.33
  -9 -15   1   13.24    1.96
   9 -15  -1   11.18    1.46
   9 -15  -1   11.18    1.73
   9  15  -1   12.10    2.02
  -9  15   1   14.92    2.29
  -9  15   1   10.32    1.73
   9  15  -1   14.18    1.03
  -9  15   1   12.43    1.32
   9  15  -1   10.55    1.76
  -9  15   1   12.12    1.73
   9  15  -1   11.98    1.21
   9  15  -1   14.07    1.37
  -9  15   1   10.38    1.60
   9  15  -1   14.59    1.90
   7 -15  -1   14.71    2.28
   7 -15  -1   11.38    1.69
   7 -15  -1   12.05    1.53
  -7 -15   1   13.22    2.71
   7 -15  -1   12.27    1.55
  -7 -15   1   12.28    1.54
  -7 -15   1   10.49    2.05
   7 -15  -1   10.41    1.39
   7  15  -1    9.70    1.68
  -7  15   1   11.26    1.62
  -7  15   1   14.56    2.05
  -7  15   1   10.75    1.68
   7  15  -1   11.39    1.19
   7  15  -1   14.35    1.27
  -7  15   1   12.92    1.23
  -7  15   1   12.41    1.08
  -7  15   1   11.45    1.63
   7  15  -1   11.69    1.85
   5 -15  -1    2.31    0.65
  -5 -15   1    2.30    0.46
  -5 -15   1    1.23    1.00
   5 -15  -1    1.64    0.68
   5 -15  -1    3.98    1.17
   5 -15  -1    1.90    0.61
  -5 -15   1    2.61    1.41
  -5 -15   1    2.69    1.41
   5  15  -1    1.94    0.42
  -5  15   1    3.73    0.68
  -5  15   1    2.82    0.74
  -5  15   1    3.64    0.75
   5  15  -1    0.52    0.84
  -5  15   1    1.07    0.64
  -5  15   1    3.94    0.91
  -5  15   1    1.65    0.69
   5  15  -1    3.16    0.72
   5  15  -1    0.93    0.46
   3 -15  -1    2.93    0.59
  -3 -15   1    5.27    1.00
  -3 -15   1    3.86    1.43
  -3 -15   1    3.16    1.23
  -3 -15   1    2.57    0.62
   3 -15  -1    5.15    1.33
   3 -15  -1    4.24    0.84
  -3 -15   1    4.99    0.96
   3  15  -1    2.26    0.69
   3  15  -1    2.62    0.77
  -3  15   1    4.17    0.77
  -3  15   1    3.47    0.68
  -3  15   1    3.24    0.58
  -3  15   1    3.71    0.95
   3  15  -1    3.52    0.76
   3  15  -1    3.78    0.86
   3  15  -1    3.52    0.66
  -3  15   1    4.63    0.83
   3  15  -1    3.31    0.61
  -1 -15   1    1.38    0.93
  -1 -15   1    0.07    0.56
  -1 -15   1   -0.36    0.34
   1 -15  -1    1.34    0.78
   1 -15  -1    1.22    1.09
   1 -15  -1    0.01    0.53
   1 -15  -1   -0.39    0.52
  -1 -15   1   -0.24    0.54
  -1 -15   1    1.69    1.16
   1  15  -1    0.40    0.55
  -1  15   1    0.21    0.52
  -1  15   1    0.44    0.28
   1  15  -1    0.60    0.60
  -1  15   1   -0.49    0.48
   1  15  -1    0.25    0.71
  -1  15   1    0.53    0.59
  -1  15   1    0.79    0.78
   1  15  -1    0.39    0.47
   1  15  -1    0.19    0.59
  -1  15   1    0.22    0.60
   1 -15   1   21.00    2.77
  -1 -15  -1   24.14    2.25
   1 -15   1   21.68    2.16
  -1 -15  -1   24.74    2.25
   1 -15   1   25.51    2.20
  -1 -15  -1   22.03    2.83
   1 -15   1   19.77    2.35
  -1 -15  -1   19.24    2.63
  -1 -15  -1   22.36    1.86
   1 -15   1   23.72    1.92
  -1  15  -1   20.91    2.12
  -1  15  -1   20.38    1.99
   1  15   1   22.05    2.17
   1  15   1   25.58    2.17
   1  15   1   23.49    1.81
   1  15   1   22.65    2.25
   1  15   1   22.47    1.99
  -1  15  -1   23.59    2.21
  -1  15  -1   22.38    2.19
  -1  15  -1   19.32    2.13
  -3 -15  -1    6.64    1.55
   3 -15   1   13.19    1.63
   3 -15   1   10.39    1.44
  -3 -15  -1   12.37    1.71
   3 -15   1    9.71    1.50
   3 -15   1   11.76    2.19
   3 -15   1    9.49    1.25
  -3 -15  -1   10.21    1.61
  -3 -15  -1    8.83    1.81
  -3 -15  -1    8.83    1.07
   3  15   1   11.72    1.53
   3  15   1    9.85    1.83
  -3  15  -1    9.21    1.54
  -3  15  -1    8.11    1.36
  -3  15  -1   10.74    1.56
   3  15   1   11.58    1.61
   3  15   1    8.97    1.25
  -3  15  -1    7.84    1.57
   3  15   1    9.28    1.05
  -3  15  -1    9.33    1.34
  -5 -15  -1    3.11    1.52
  -5 -15  -1    4.82    0.99
  -5 -15  -1    4.88    0.89
   5 -15   1    5.53    1.16
   5 -15   1    4.18    0.80
  -5 -15  -1    4.74    1.62
   5 -15   1    5.68    0.95
  -5 -15  -1    4.25    1.75
  -5  15  -1    5.46    0.98
   5  15   1    4.41    0.88
  -5  15  -1    4.22    0.86
  -5  15  -1    4.57    1.02
   5  15   1    4.79    1.08
  -5  15  -1    3.80    0.73
   5  15   1    4.02    0.89
  -5  15  -1    4.23    0.86
   5  15   1    3.78    0.88
  -7 -15  -1    0.76    0.85
   7 -15   1    0.36    0.64
   7 -15   1    0.05    0.62
  -7 -15  -1   -0.88    1.17
   7 -15   1    1.43    1.07
  -7 -15  -1   -0.63    1.40
   7 -15   1    0.28    0.55
  -7 -15  -1    0.56    0.63
  -7 -15  -1    0.27    1.29
   7 -15   1    0.86    0.54
  -7  15  -1    0.05    0.66
   7  15   1   -0.52    0.66
   7  15   1    0.59    0.43
  -7  15  -1    0.26    0.34
  -7  15  -1    0.14    0.89
   7  15   1    0.20    0.74
   7  15   1    0.12    0.58
   7  15   1   -0.77    0.67
  -7  15  -1   -0.21    0.64
   7  15   1    0.71    0.72
  -9 -15  -1    5.72    1.91
  -9 -15  -1    8.00    1.32
   9 -15   1    6.36    1.49
   9 -15   1    7.20    1.45
  -9 -15  -1    4.32    1.67
   9 -15   1    4.91    0.97
   9 -15   1    7.66    1.05
  -9 -15  -1    4.41    1.20
  -9 -15  -1    4.16    1.76
   9 -15   1    7.14    1.07
  -9  15  -1    5.80    0.75
  -9  15  -1    6.38    1.07
   9  15   1    4.53    1.07
   9  15   1    6.40    0.74
   9  15   1    5.32    1.01
  -9  15  -1    7.42    1.14
   9  15   1    5.08    0.87
  -9  15  -1    6.65    1.42
   9  15   1    4.91    1.16
  -9  15  -1    5.87    1.05
 -11 -15  -1    6.66    1.88
  11 -15   1    7.95    0.99
  11 -15   1    9.19    1.39
  11 -15   1    8.49    1.61
 -11 -15  -1    6.98    1.46
  11 -15   1    4.38    1.27
 -11 -15  -1    5.79    1.62
 -11 -15  -1    6.50    2.05
 -11  15  -1    8.47    1.63
  11  15   1    8.12    0.86
 -11  15  -1    7.62    1.22
 -11  15  -1    8.61    1.75
  11  15   1    5.95    1.44
 -11  15  -1    6.58    1.12
 -13 -15  -1   11.95    2.71
 -13 -15  -1   19.53    2.73
 -13 -15  -1    9.29    2.11
  13 -15   1   10.98    2.51
  13 -15   1   10.35    1.66
  13 -15   1   13.86    2.65
  13 -15   1   13.66    1.36
 -13 -15  -1   12.37    2.41
  13  15   1   11.80    1.32
 -13  15  -1   13.83    2.18
  13  15   1   14.76    1.26
 -13  15  -1   16.53    2.26
 -13  15  -1   14.71    1.74
  13  15   1    9.67    1.66
 -13  15  -1   13.93    1.29
 -15 -15  -1    1.03    2.32
  15 -15   1    4.93    1.58
 -15 -15  -1    2.91    1.89
 -15 -15  -1    3.85    1.93
  15 -15   1    3.94    0.74
  15 -15   1    4.60    1.09
  15 -15   1    4.10    1.45
  15  15   1    4.24    0.68
  15  15   1    5.05    0.93
  15  15   1    2.71    1.32
 -15  15  -1    5.12    0.98
  15  15   1    2.54    1.81
 -15  15  -1    6.48    1.34
 -15  15  -1    4.68    1.21
  17 -15   1    1.88    1.51
 -17 -15  -1    1.24    1.90
 -17 -15  -1    3.74    1.09
  17 -15   1   -0.10    1.46
  17 -15   1    0.61    0.71
 -17 -15  -1   -2.59    2.48
 -17 -15  -1    0.48    2.00
 -17  15  -1    2.85    1.23
 -17  15  -1    2.46    1.03
  17  15   1   -0.21    1.34
  17  15   1   -0.99    1.75
  17  15   1    1.82    0.59
 -17  15  -1    1.96    1.35
  17  15   1    1.25    0.61
  19 -15   1    1.98    1.74
 -19 -15  -1   -0.42    2.06
  19 -15   1    0.88    1.10
  19 -15   1    4.09    1.71
 -19 -15  -1    1.17    2.03
 -19 -15  -1    2.28    3.10
 -19  15  -1    4.92    1.71
 -19  15  -1    0.20    1.20
  19  15   1    2.43    2.46
  19  15   1    2.39    0.65
  19  15   1   -0.41    1.41
 -19  15  -1    3.04    1.40
  21 -15   1    1.28    1.82
 -21 -15  -1   -1.24    1.26
 -21 -15  -1   -4.43    2.17
  21 -15   1    2.04    1.77
 -21 -15  -1    0.36    3.30
 -21  15  -1    0.19    1.40
 -21  15  -1    1.08    1.32
  21  15   1    0.64    0.35
 -21  15  -1    2.88    1.79
  21  15   1   -1.47    2.43
 -23 -15  -1   -3.53    2.39
 -23 -15  -1    2.50    3.66
  23 -15   1    1.22    1.88
 -23 -15  -1   -1.99    1.41
  23 -15   1    4.48    2.29
  23  15   1   -0.81    1.61
 -23  15  -1    3.50    2.16
 -23  15  -1    2.43    1.64
 -23  15  -1    0.67    1.62
  23  15   1    1.21    3.22
 -22 -16   1    4.90    2.40
 -22 -16   1    2.90    2.52
 -22 -16   1    3.91    3.41
  22 -16  -1    3.92    1.96
  22 -16  -1    5.69    1.99
 -22  16   1    5.42    1.61
 -22  16   1    3.87    1.52
 -22  16   1    6.28    1.90
  22  16  -1    2.34    1.50
 -20 -16   1    5.13    2.57
 -20 -16   1    3.64    2.43
  20 -16  -1    3.20    1.87
  20 -16  -1    4.68    1.74
 -20  16   1    4.92    1.41
 -20  16   1    5.76    1.71
 -20  16   1    6.36    1.38
  20  16  -1    1.45    1.41
  18 -16  -1   -0.49    0.92
 -18 -16   1    0.92    2.27
  18 -16  -1    2.08    1.73
 -18 -16   1   -0.31    2.10
  18 -16  -1    1.10    1.45
 -18 -16   1    0.37    2.63
 -18  16   1    2.24    1.17
 -18  16   1    0.96    0.29
  18  16  -1   -0.97    1.17
  18  16  -1    0.27    0.27
 -18  16   1    2.34    1.05
 -18  16   1    4.46    1.40
  18  16  -1   -2.81    1.79
 -16 -16   1   -0.90    1.89
  16 -16  -1    1.65    1.56
 -16 -16   1   -0.50    2.25
 -16 -16   1    5.77    2.43
  16 -16  -1    1.84    0.82
  16 -16  -1    1.66    1.29
  16  16  -1   -0.28    1.13
 -16  16   1    3.01    0.91
 -16  16   1    3.34    1.25
 -16  16   1    2.60    1.06
 -16  16   1    2.85    1.22
  16  16  -1    3.92    1.03
  16  16  -1    1.91    0.45
  14 -16  -1    1.47    1.12
 -14 -16   1   -0.26    1.19
  14 -16  -1    1.96    0.72
 -14 -16   1    1.18    1.73
  14 -16  -1    2.22    1.51
 -14 -16   1    3.73    2.19
 -14 -16   1    1.15    2.02
 -14  16   1    2.23    0.92
 -14  16   1    2.91    0.76
 -14  16   1    2.49    1.11
  14  16  -1   -0.36    0.96
 -14  16   1    2.15    0.86
  14  16  -1    1.83    0.46
 -12 -16   1   -1.20    1.07
  12 -16  -1    1.58    1.34
 -12 -16   1    0.47    2.03
 -12 -16   1   -2.33    1.39
  12 -16  -1    0.79    0.63
  12 -16  -1    0.50    0.55
 -12 -16   1   -0.60    1.81
 -12  16   1   -0.71    0.84
  12  16  -1   -1.12    1.02
  12  16  -1    0.68    0.32
 -12  16   1    1.01    0.76
 -12  16   1    0.83    0.77
 -12  16   1   -0.10    0.54
  12  16  -1   -1.22    0.83
  12  16  -1    1.19    0.61
  12  16  -1   -0.09    0.40
 -10 -16   1   -0.71    1.10
 -10 -16   1   -0.49    1.84
 -10 -16   1   -2.83    1.63
  10 -16  -1    2.72    1.27
  10 -16  -1    0.58    0.59
  10 -16  -1    1.72    0.69
  10 -16  -1    1.14    0.61
 -10 -16   1    0.37    0.88
  10 -16  -1    0.89    0.78
  10  16  -1    1.00    0.42
 -10  16   1    0.15    0.72
  10  16  -1    1.47    0.53
  10  16  -1    1.25    0.30
 -10  16   1    0.27    0.84
  10  16  -1    0.58    1.07
  10  16  -1    0.19    0.81
 -10  16   1    0.69    0.73
   8 -16  -1    1.74    0.71
   8 -16  -1    1.27    0.77
  -8 -16   1    2.14    0.82
   8 -16  -1    2.49    0.71
  -8 -16   1    1.42    1.72
  -8 -16   1    0.96    0.81
  -8 -16   1    4.55    1.88
   8 -16  -1    1.49    0.63
   8 -16  -1    1.68    1.25
  -8 -16   1   -0.60    1.13
   8  16  -1    1.60    0.78
  -8  16   1    1.64    0.80
  -8  16   1    0.82    0.82
  -8  16   1    2.52    0.76
   8  16  -1    1.64    0.95
  -8  16   1    2.17    0.53
   8  16  -1    0.48    0.79
  -8  16   1    1.77    0.37
   8  16  -1    1.64    0.47
  -8  16   1    1.40    1.13
   6 -16  -1    3.31    0.74
   6 -16  -1    1.95    0.77
   6 -16  -1    3.91    0.74
   6 -16  -1    3.31    1.32
  -6 -16   1    2.02    0.84
  -6 -16   1    2.81    0.58
  -6 -16   1    1.59    1.57
   6 -16  -1    3.24    0.77
  -6 -16   1    2.03    1.59
   6  16  -1    2.37    0.52
  -6  16   1    2.62    0.40
  -6  16   1    3.31    1.11
  -6  16   1    1.81    0.76
   6  16  -1    1.97    0.84
   6  16  -1    3.55    0.78
   6  16  -1    2.97    0.70
  -6  16   1    2.89    0.49
  -6  16   1    3.07    0.79
  -6  16   1    2.53    0.77
  -6  16   1    2.26    0.79
   6  16  -1    1.46    0.76
   4 -16  -1   10.15    1.56
  -4 -16   1    9.22    2.04
   4 -16  -1    9.16    1.77
  -4 -16   1    8.31    1.64
  -4 -16   1   11.98    1.02
   4 -16  -1   12.38    1.76
   4 -16  -1   11.41    1.31
   4 -16  -1    8.42    1.41
  -4 -16   1   10.79    0.99
  -4 -16   1    6.95    1.70
  -4 -16   1    9.41    1.57
  -4  16   1    9.62    1.48
   4  16  -1    8.83    1.57
   4  16  -1   12.24    1.37
   4  16  -1    9.62    1.00
   4  16  -1   11.72    1.58
  -4  16   1   10.84    1.63
  -4  16   1    8.55    1.50
  -4  16   1    7.74    1.68
   4  16  -1    9.13    1.15
  -4  16   1    9.32    1.46
   4  16  -1   11.26    1.64
  -4  16   1    8.26    0.96
  -4  16   1    9.00    0.94
   2 -16  -1   25.75    2.69
  -2 -16   1   27.94    2.01
   2 -16  -1   21.92    3.05
  -2 -16   1   21.47    2.35
  -2 -16   1   25.24    3.23
   2 -16  -1   24.47    2.34
   2 -16  -1   23.57    2.09
  -2 -16   1   23.71    3.07
   2 -16  -1   21.68    2.34
  -2  16   1   26.84    2.51
   2  16  -1   24.06    2.41
  -2  16   1   25.61    2.24
   2  16  -1   22.84    2.42
   2  16  -1   23.95    2.10
  -2  16   1   23.39    1.90
   2  16  -1   25.67    2.39
  -2  16   1   23.07    2.30
  -2  16   1   23.36    2.41
   2  16  -1   23.41    1.87
  -2  16   1   23.97    2.38
  -2  16   1   28.62    1.89
   0 -16  -1   34.20    3.69
   0 -16  -1   32.67    2.99
   0 -16  -1   36.31    3.41
   0 -16  -1   29.33    2.98
   0 -16   1   33.18    3.00
   0 -16   1   31.48    2.99
   0 -16   1   30.90    3.23
   0 -16  -1   38.48    2.70
   0 -16   1   34.43    3.68
   0 -16   1   33.48    2.69
   0  16  -1   29.76    3.03
   0  16   1   36.38    2.83
   0  16  -1   33.18    2.98
   0  16  -1   33.71    2.92
   0  16   1   35.38    2.58
   0  16  -1   30.53    2.78
   0  16   1   36.17    2.99
   0  16   1   34.37    3.03
   0  16   1   37.34    2.95
   2 -16   1   13.16    2.32
   2 -16   1   10.43    1.32
  -2 -16  -1    9.11    1.88
  -2 -16  -1   11.15    1.73
  -2 -16  -1    7.85    1.63
   2 -16   1   14.98    1.86
   2 -16   1    9.72    1.56
  -2 -16  -1    9.69    1.73
   2 -16   1   11.07    1.65
  -2 -16  -1   12.69    1.19
  -2  16  -1    8.65    1.73
   2  16   1   11.75    1.13
   2  16   1   12.25    1.37
   2  16   1   13.04    1.52
   2  16   1   12.97    1.75
   2  16   1   12.89    1.81
  -2  16  -1   10.61    1.71
  -2  16  -1   12.58    1.64
  -2  16  -1   11.61    1.50
  -2  16  -1    9.26    1.48
   2  16   1   12.82    1.62
   4 -16   1    4.35    0.74
   4 -16   1    5.90    1.39
  -4 -16  -1    6.17    0.95
   4 -16   1    4.80    0.90
   4 -16   1    5.07    0.89
  -4 -16  -1    3.45    1.51
  -4 -16  -1    2.59    1.10
  -4 -16  -1    4.36    0.98
  -4 -16  -1    1.97    1.35
   4  16   1    4.32    0.94
  -4  16  -1    3.27    0.90
   4  16   1    5.85    0.96
  -4  16  -1    7.13    1.22
   4  16   1    5.19    1.08
   4  16   1    3.66    0.86
   4  16   1    5.52    0.84
  -4  16  -1    3.78    1.09
  -4  16  -1    3.16    0.78
  -4  16  -1    3.19    0.90
   4  16   1    4.70    0.71
  -6 -16  -1   -0.18    0.84
   6 -16   1    1.60    1.19
  -6 -16  -1   -0.04    1.45
   6 -16   1    0.60    0.68
  -6 -16  -1    0.42    0.56
  -6 -16  -1    0.01    1.56
   6 -16   1    1.18    0.63
   6 -16   1   -0.79    0.68
   6 -16   1    0.68    0.61
  -6  16  -1   -0.59    0.80
   6  16   1    0.49    0.43
  -6  16  -1    0.55    0.53
   6  16   1   -0.44    0.72
   6  16   1    1.18    0.61
   6  16   1    0.77    0.84
  -6  16  -1   -0.18    0.67
  -6  16  -1   -0.34    0.68
   6  16   1    0.00    0.46
  -6  16  -1    0.01    0.30
   6  16   1    0.83    0.68
  -8 -16  -1    0.40    0.77
  -8 -16  -1   -0.61    1.14
  -8 -16  -1   -2.18    1.67
   8 -16   1    2.59    1.19
   8 -16   1   -0.06    0.59
  -8 -16  -1    0.19    1.00
   8 -16   1   -1.41    0.67
   8 -16   1    1.42    0.55
  -8 -16  -1   -0.04    1.54
   8 -16   1    0.41    0.75
   8  16   1    0.82    0.76
  -8  16  -1   -0.50    0.77
   8  16   1    0.81    0.48
   8  16   1   -0.13    0.48
   8  16   1   -0.73    0.78
  -8  16  -1    2.61    1.08
   8  16   1    0.26    0.94
  -8  16  -1   -0.06    0.74
   8  16   1    0.16    0.28
  -8  16  -1    0.48    0.60
  10 -16   1    1.51    0.51
  10 -16   1    1.81    1.31
  10 -16   1    2.19    1.02
 -10 -16  -1    1.07    1.94
  10 -16   1    1.16    0.69
 -10 -16  -1    1.93    1.24
 -10 -16  -1   -0.83    1.05
 -10 -16  -1   -1.93    1.68
 -10  16  -1    1.82    0.54
  10  16   1    0.45    0.56
 -10  16  -1    1.69    0.90
  10  16   1    2.06    0.60
 -10  16  -1    1.84    0.58
  10  16   1    0.50    1.07
  10  16   1   -0.47    0.93
 -10  16  -1    3.00    2.08
  10  16   1    1.28    0.36
 -10  16  -1    1.91    0.87
 -12 -16  -1   12.86    2.34
  12 -16   1   13.10    1.88
 -12 -16  -1   16.42    2.79
 -12 -16  -1   14.31    2.82
  12 -16   1   18.57    2.80
  12  16   1   12.70    2.41
  12  16   1   16.21    1.59
  12  16   1   20.66    1.94
  12  16   1   17.93    1.45
 -12  16  -1   16.95    2.41
  12  16   1   11.23    2.73
 -12  16  -1   19.58    1.88
 -12  16  -1   20.91    2.44
 -12  16  -1   19.48    1.65
 -14 -16  -1   24.89    4.41
  14 -16   1   21.81    3.17
  14 -16   1   25.43    3.31
 -14 -16  -1   27.53    5.14
 -14 -16  -1   31.21    4.11
 -14  16  -1   27.76    2.54
  14  16   1   21.42    2.12
 -14  16  -1   27.68    3.02
  14  16   1   19.75    3.05
 -14  16  -1   30.72    3.06
  14  16   1   26.16    2.05
 -16 -16  -1    5.90    2.24
  16 -16   1    5.51    1.69
 -16 -16  -1    3.87    2.20
 -16 -16  -1    7.26    2.85
  16 -16   1    4.25    1.57
  16  16   1    4.75    0.75
  16  16   1    1.94    1.80
 -16  16  -1    6.83    1.51
 -16  16  -1    7.03    1.18
 -16  16  -1    4.86    1.30
 -18 -16  -1    1.18    2.39
 -18 -16  -1    9.61    2.03
 -18 -16  -1    7.14    3.17
  18 -16   1    4.31    1.78
  18 -16   1    4.81    0.97
 -18 -16  -1    3.68    2.40
  18 -16   1    6.29    1.85
  18  16   1    7.45    1.25
 -18  16  -1    7.28    1.72
 -18  16  -1    6.59    1.48
  18  16   1    2.24    2.21
 -18  16  -1    7.19    1.39
  20 -16   1    5.69    1.92
  20 -16   1    6.13    1.97
 -20 -16  -1    1.14    2.46
 -20 -16  -1   11.68    3.56
 -20  16  -1    9.67    1.56
  20  16   1    4.63    2.60
  20  16   1    1.95    1.61
 -20  16  -1    8.05    2.00
 -20  16  -1    5.02    1.62
 -22 -16  -1   13.42    4.14
  22 -16   1    6.08    1.97
 -22 -16  -1    3.89    2.83
  22 -16   1    6.57    2.20
 -22  16  -1    6.86    1.83
  22  16   1    1.66    5.34
 -22  16  -1   11.27    3.45
  22  16   1    2.66    1.71
 -22  16  -1    6.08    1.63
 -23 -17   1   -0.37    1.61
  23 -17  -1    0.36    2.00
 -23 -17   1    0.39    3.77
  23 -17  -1    1.28    1.98
 -23 -17   1   -3.30    2.58
  23  17  -1   -0.44    1.35
 -23  17   1    2.81    2.02
 -23  17   1    1.07    1.35
 -23  17   1    1.97    1.58
 -21 -17   1   18.25    4.07
  21 -17  -1    8.26    2.10
 -21 -17   1   17.08    3.35
  21 -17  -1   11.95    2.43
 -21 -17   1    7.80    2.82
 -21  17   1   15.45    3.02
 -21  17   1   12.83    1.89
 -21  17   1   12.17    2.20
  19 -17  -1   27.08    4.00
  19 -17  -1   30.14    4.25
 -19 -17   1   40.92    5.57
  19  17  -1   28.18    4.68
 -19  17   1   41.05    3.82
  19  17  -1   35.50    3.73
  17 -17  -1   15.46    3.12
  17 -17  -1   10.68    1.86
 -17 -17   1   13.98    2.76
 -17 -17   1   17.16    3.48
  17 -17  -1    8.93    1.79
  17  17  -1   10.00    1.74
  17  17  -1    7.64    2.20
 -17  17   1   14.55    2.51
  15 -17  -1    1.07    0.79
 -15 -17   1    0.29    2.35
 -15 -17   1   -0.90    1.83
  15 -17  -1    2.01    1.25
  15 -17  -1    1.36    1.48
 -15 -17   1    0.39    2.34
  15  17  -1   -1.93    1.36
 -15  17   1    1.34    0.87
 -15  17   1    1.50    1.00
 -15  17   1    1.22    0.82
  15  17  -1    0.78    0.37
 -15  17   1    1.58    1.18
 -13 -17   1   18.62    2.71
 -13 -17   1   22.56    4.45
  13 -17  -1   19.90    3.07
 -13 -17   1   16.82    3.16
  13 -17  -1   15.50    1.98
  13 -17  -1   17.68    1.81
  13  17  -1   19.18    1.65
 -13  17   1   23.25    2.27
  13  17  -1   20.95    1.55
 -13  17   1   17.13    2.41
 -13  17   1   16.98    2.54
 -13  17   1   18.75    2.01
 -11 -17   1   14.11    2.07
 -11 -17   1   12.94    2.77
 -11 -17   1   14.00    2.60
  11 -17  -1   13.93    1.66
  11 -17  -1   13.25    2.72
 -11 -17   1   19.44    3.26
  11 -17  -1   17.18    2.77
  11  17  -1   11.12    2.46
 -11  17   1   14.86    2.00
 -11  17   1   16.16    1.65
  11  17  -1   11.07    2.12
  11  17  -1   15.41    1.41
 -11  17   1   14.92    2.11
  11  17  -1   17.38    1.24
 -11  17   1   13.35    2.22
   9 -17  -1    1.12    0.67
   9 -17  -1    0.31    1.29
   9 -17  -1    0.06    0.59
  -9 -17   1    0.37    0.88
  -9 -17   1   -0.45    0.87
  -9 -17   1   -1.84    1.80
   9 -17  -1    0.26    0.71
  -9  17   1    0.42    0.76
   9  17  -1    0.75    0.27
   9  17  -1    0.41    0.92
   9  17  -1    0.75    0.44
   9  17  -1    1.42    0.52
  -9  17   1    0.08    0.80
  -9  17   1   -0.20    0.73
  -9  17   1    0.79    0.49
   9  17  -1   -0.70    0.83
   7 -17  -1   44.44    3.72
   7 -17  -1   42.18    3.72
   7 -17  -1   44.25    3.71
   7 -17  -1   46.19    4.38
  -7 -17   1   51.28    5.33
  -7 -17   1   46.79    5.09
   7 -17  -1   41.53    3.87
  -7  17   1   44.79    3.38
  -7  17   1   44.42    3.87
  -7  17   1   49.38    3.47
   7  17  -1   41.50    3.47
  -7  17   1   48.45    3.82
   7  17  -1   46.53    3.49
   7  17  -1   41.70    3.88
   7  17  -1   46.66    3.97
  -7  17   1   47.97    3.86
   7  17  -1   51.42    3.95
  -5 -17   1  102.59    8.60
  -5 -17   1   90.56    7.86
   5 -17  -1   94.36    7.78
  -5 -17   1  109.81    8.69
   5 -17  -1  101.07    7.70
  -5 -17   1   91.25    7.43
   5 -17  -1  111.81    7.63
   5 -17  -1  100.83    7.70
  -5 -17   1  102.84    7.81
   5 -17  -1   88.81    8.10
   5  17  -1  105.41    7.80
  -5  17   1  105.14    7.69
   5  17  -1  117.00    7.68
   5  17  -1  104.26    7.52
   5  17  -1  100.38    7.44
   5  17  -1  116.29    7.82
   5  17  -1   92.44    7.76
  -5  17   1  100.21    7.38
  -5  17   1  100.37    7.67
  -5  17   1  103.89    7.91
  -5  17   1  113.26    7.43
  -5  17   1  106.72    7.74
  -5  17   1  103.89    7.77
   3 -17  -1   97.95    7.34
  -3 -17   1   98.49    7.39
  -3 -17   1   95.13    7.45
  -3 -17   1   88.69    8.04
   3 -17  -1  108.15    7.19
  -3 -17   1  102.04    7.06
  -3 -17   1   86.85    7.89
   3 -17  -1   92.45    7.37
   3 -17  -1   91.04    7.40
   3 -17  -1   88.75    7.81
  -3  17   1   95.06    7.33
   3  17  -1   91.28    7.11
  -3  17   1  103.01    7.40
   3  17  -1   89.27    6.99
   3  17  -1  107.92    7.31
  -3  17   1   97.85    7.27
  -3  17   1  100.64    6.99
  -3  17   1  104.95    7.27
   3  17  -1   97.90    7.36
   3  17  -1  102.13    7.39
  -3  17   1   97.58    7.44
  -3  17   1   96.20    6.99
   3  17  -1   96.77    7.40
   1 -17  -1    4.31    0.68
   1 -17  -1    4.24    0.89
   1 -17  -1    4.67    1.20
  -1 -17   1    4.08    0.93
   1 -17  -1    4.04    1.49
   1 -17  -1    5.85    1.01
  -1 -17   1    3.53    1.22
  -1 -17   1    4.75    0.95
  -1 -17   1    4.11    1.68
  -1 -17   1    4.52    0.65
  -1  17   1    3.91    0.96
  -1  17   1    5.75    0.76
   1  17  -1    4.45    0.94
   1  17  -1    3.79    0.94
  -1  17   1    3.73    0.82
   1  17  -1    4.55    0.91
  -1  17   1    4.10    0.88
  -1  17   1    6.22    1.41
  -1  17   1    4.28    1.06
   1  17  -1    3.80    0.96
   1  17  -1    3.94    0.74
   1 -17   1   47.51    4.18
   1 -17   1   48.32    4.01
  -1 -17  -1   40.19    4.37
  -1 -17  -1   51.86    3.69
  -1 -17  -1   43.19    4.03
   1 -17   1   51.55    4.01
  -1 -17  -1   45.10    4.68
   1 -17   1   51.66    3.73
   1 -17   1   42.57    4.56
  -1  17  -1   47.43    3.99
   1  17   1   48.32    4.01
   1  17   1   49.94    3.94
   1  17   1   50.12    3.93
  -1  17  -1   50.67    4.02
  -1  17  -1   50.60    4.06
   1  17   1   52.76    3.82
   1  17   1   45.60    3.60
  -1  17  -1   45.36    3.81
   1  17   1   50.30    4.05
  -1  17  -1   49.22    3.93
   3 -17   1   78.49    6.01
   3 -17   1   73.93    6.03
  -3 -17  -1   73.21    6.10
  -3 -17  -1   69.51    6.61
   3 -17   1   78.17    6.52
  -3 -17  -1   70.39    6.67
  -3 -17  -1   69.28    6.16
   3 -17   1   76.13    5.82
  -3 -17  -1   76.17    5.70
   3 -17   1   74.31    6.02
   3  17   1   85.11    6.07
  -3  17  -1   77.37    5.89
   3  17   1   78.45    5.99
  -3  17  -1   75.83    6.03
  -3  17  -1   77.85    5.93
   3  17   1   87.70    6.12
   3  17   1   86.66    5.95
  -3  17  -1   78.62    6.01
   3  17   1   83.77    5.83
  -3  17  -1   83.24    6.11
   5 -17   1   58.77    4.55
   5 -17   1   58.81    5.19
  -5 -17  -1   53.06    4.42
  -5 -17  -1   50.87    5.62
  -5 -17  -1   54.80    4.84
  -5 -17  -1   61.36    5.67
   5 -17   1   56.29    4.61
   5 -17   1   58.44    4.62
   5 -17   1   57.85    4.75
  -5  17  -1   54.74    4.67
   5  17   1   59.88    4.40
   5  17   1   59.73    4.78
   5  17   1   61.09    4.73
  -5  17  -1   62.02    4.58
   5  17   1   57.70    4.45
  -5  17  -1   58.76    4.86
  -5  17  -1   57.26    4.74
   5  17   1   64.30    4.77
  -5  17  -1   57.10    4.60
   5  17   1   64.09    4.54
   7 -17   1    2.40    1.26
  -7 -17  -1    0.35    0.66
   7 -17   1    0.47    0.65
  -7 -17  -1   -0.32    1.71
  -7 -17  -1    0.59    0.94
   7 -17   1    0.07    0.63
   7 -17   1    1.16    0.63
  -7 -17  -1   -0.48    1.26
  -7 -17  -1   -0.67    1.77
  -7  17  -1   -0.35    0.34
  -7  17  -1    0.23    0.26
   7  17   1    1.64    0.60
   7  17   1    0.08    0.51
   7  17   1    0.84    0.93
   7  17   1    1.12    0.48
  -7  17  -1   -0.39    0.75
  -7  17  -1   -0.23    0.75
  -7  17  -1    1.29    0.62
   7  17   1    1.23    0.90
   9 -17   1   48.06    4.64
  -9 -17  -1   58.52    5.90
   9 -17   1   54.45    4.53
  -9 -17  -1   47.52    4.41
  -9 -17  -1   55.81    5.39
  -9  17  -1   55.72    3.97
  -9  17  -1   52.75    3.81
   9  17   1   47.40    4.39
   9  17   1   40.77    4.29
   9  17   1   54.60    3.94
  -9  17  -1   48.12    4.24
   9  17   1   49.62    3.69
  -9  17  -1   51.70    4.26
   9  17   1   43.70    3.82
 -11 -17  -1   41.68    4.66
 -11 -17  -1   54.14    5.41
  11 -17   1   42.18    3.56
  11 -17   1   39.37    4.46
  11 -17   1   40.17    3.83
 -11 -17  -1   56.37    6.09
 -11  17  -1   54.07    3.69
 -11  17  -1   47.55    4.11
  11  17   1   40.60    4.33
 -11  17  -1   54.48    3.73
  11  17   1   47.56    3.48
 -11  17  -1   48.93    4.12
  11  17   1   48.37    3.62
 -13 -17  -1   10.91    2.64
  13 -17   1    9.51    1.95
  13 -17   1    7.67    1.66
 -13 -17  -1    8.35    2.30
 -13 -17  -1    8.20    2.79
  13  17   1   12.33    1.13
 -13  17  -1   12.69    2.35
 -13  17  -1   14.19    1.69
 -13  17  -1   12.78    1.30
  13  17   1    8.24    1.28
  13  17   1    7.31    1.97
 -13  17  -1   13.07    2.26
  15 -17   1    7.19    1.84
 -15 -17  -1    3.42    2.27
 -15 -17  -1    7.13    3.09
 -15 -17  -1    5.32    2.54
  15 -17   1    5.44    1.60
  15  17   1    8.57    1.02
 -15  17  -1    7.14    1.44
  15  17   1    3.79    1.47
  17 -17   1   59.91    6.20
  17 -17   1   63.25    5.39
  17 -17   1   65.67    6.24
 -17  17  -1   84.89    5.75
  17  17   1   62.59    6.65
 -17  17  -1   80.60    6.12
  17  17   1   78.48    5.28
  17  17   1   70.17    6.12
  19 -17   1   39.43    4.54
  19 -17   1   35.89    3.78
 -19 -17  -1   38.56    5.22
 -19 -17  -1   49.73    6.25
  19 -17   1   34.55    4.54
 -19  17  -1   47.60    4.37
  19  17   1   33.67    5.22
  19  17   1   40.93    4.30
  21 -17   1    8.10    2.25
 -21 -17  -1    5.76    2.97
  21 -17   1    9.12    2.25
 -21 -17  -1    8.21    4.12
 -21  17  -1    9.14    1.92
  21  17   1    3.15    3.55
 -21  17  -1   12.84    3.81
 -22 -18   1   27.76    4.98
  22 -18  -1   25.68    4.14
 -22 -18   1   26.92    3.95
  22 -18  -1   22.86    3.97
  22  18  -1   27.81    3.60
  22  18  -1   17.74    3.67
 -22  18   1   32.35    3.90
  20 -18  -1    8.64    2.30
 -20 -18   1   11.31    3.35
 -20 -18   1    9.01    2.90
 -20 -18   1   14.47    4.12
  20 -18  -1    7.45    1.95
  20  18  -1    5.80    1.74
 -20  18   1    7.61    1.71
  18 -18  -1    7.54    2.07
 -18 -18   1   10.01    3.14
 -18 -18   1    7.30    3.58
  18 -18  -1    4.00    1.64
 -18 -18   1    2.21    2.58
 -18  18   1    4.63    1.15
 -18  18   1    8.29    1.72
  18  18  -1    2.15    1.47
  16 -18  -1   28.43    4.07
 -16 -18   1   40.42    5.18
  16 -18  -1   29.28    3.58
  16 -18  -1   25.17    2.98
 -16  18   1   35.22    3.39
  16  18  -1   25.34    3.45
 -16  18   1   35.17    3.01
 -16  18   1   36.69    3.65
 -14 -18   1   13.40    3.31
  14 -18  -1   10.39    1.77
  14 -18  -1   10.66    1.55
 -14 -18   1   16.55    3.35
  14 -18  -1   13.62    2.57
  14 -18  -1   15.51    3.22
 -14 -18   1   11.10    2.52
 -14  18   1   13.83    2.32
 -14  18   1   16.36    2.60
 -14  18   1   13.67    1.89
 -14  18   1   13.72    2.02
  12 -18  -1    0.57    1.52
 -12 -18   1   -0.27    2.48
 -12 -18   1   -2.04    1.45
  12 -18  -1   -0.44    0.69
  12 -18  -1    0.09    0.64
 -12 -18   1   -3.84    2.35
  12  18  -1    0.54    0.32
 -12  18   1    0.10    0.84
  12  18  -1   -1.49    0.92
  12  18  -1   -1.74    1.22
 -12  18   1    0.13    0.85
 -12  18   1    0.38    0.61
  12  18  -1    0.17    0.42
  12  18  -1    2.47    0.90
 -12  18   1   -1.22    1.00
  10 -18  -1   35.84    3.86
 -10 -18   1   32.37    5.04
 -10 -18   1   40.75    5.65
 -10 -18   1   33.60    3.45
  10 -18  -1   32.05    2.90
  10 -18  -1   31.46    2.82
 -10  18   1   33.12    3.17
 -10  18   1   31.57    2.53
  10  18  -1   32.36    2.59
 -10  18   1   36.06    3.26
  10  18  -1   30.97    3.40
  10  18  -1   36.39    2.46
  10  18  -1   26.31    3.19
  -8 -18   1  107.62    9.12
   8 -18  -1  101.87    7.77
  -8 -18   1  118.43    9.30
  -8 -18   1   90.10    7.60
   8 -18  -1   94.36    7.60
  -8  18   1  102.98    7.72
  -8  18   1   99.12    7.75
  -8  18   1  104.99    7.79
  -8  18   1  107.66    7.44
  -8  18   1   99.48    7.36
   8  18  -1  109.14    7.49
   8  18  -1   97.10    7.43
   8  18  -1  112.26    7.92
   8  18  -1   92.94    7.80
  -6 -18   1   24.46    4.21
  -6 -18   1   27.06    3.22
   6 -18  -1   27.82    2.56
  -6 -18   1   25.84    4.52
   6 -18  -1   28.87    3.52
  -6 -18   1   26.05    2.34
   6 -18  -1   26.30    2.69
  -6  18   1   27.00    2.17
   6  18  -1   31.72    2.91
  -6  18   1   29.22    2.73
   6  18  -1   26.32    2.74
   6  18  -1   27.83    2.40
   6  18  -1   32.36    2.89
  -6  18   1   31.54    2.84
   6  18  -1   23.96    2.80
  -6  18   1   28.76    2.75
   6  18  -1   26.60    2.86
  -6  18   1   30.67    2.26
  -6  18   1   29.84    2.70
   4 -18  -1   12.04    1.94
  -4 -18   1   10.14    2.05
  -4 -18   1   11.01    1.06
  -4 -18   1    8.17    2.20
   4 -18  -1    7.40    1.79
  -4 -18   1    6.05    1.38
   4 -18  -1   10.02    1.40
  -4 -18   1    6.22    1.90
   4  18  -1    9.15    1.79
   4  18  -1   10.26    0.98
   4  18  -1    9.38    1.83
   4  18  -1    7.59    1.21
  -4  18   1    8.08    1.66
  -4  18   1    7.13    0.92
   4  18  -1   11.30    1.69
  -4  18   1    7.73    0.99
  -4  18   1    9.36    1.58
  -4  18   1    7.97    1.19
  -4  18   1    8.87    1.82
  -2 -18   1   99.73    9.34
  -2 -18   1  108.40    9.64
  -2 -18   1  112.66    9.00
   2 -18  -1  137.77    8.92
  -2 -18   1  131.01    8.66
  -2 -18   1  129.72    9.17
   2 -18  -1  107.11    9.16
   2 -18  -1  106.14    9.44
   2 -18  -1  113.51    9.08
   2  18  -1  125.54    8.95
   2  18  -1  119.87    8.95
  -2  18   1  128.57    8.88
  -2  18   1  115.13    8.95
  -2  18   1  110.76    8.56
   2  18  -1  114.72    8.72
  -2  18   1  120.18    8.55
  -2  18   1  121.76    8.97
   2  18  -1  133.62    9.12
  -2  18   1  128.16    8.84
   2  18  -1  119.12    8.98
   0 -18  -1  149.50    9.99
   0 -18  -1  130.83   10.25
   0 -18  -1  123.97   10.48
   0 -18   1  125.15   10.79
   0 -18   1  144.20    9.97
   0 -18  -1  125.43   10.76
   0 -18   1  122.04   10.40
   0 -18   1  140.90   10.27
   0  18   1  145.36   10.25
   0  18   1  141.98   10.23
   0  18  -1  143.01   10.05
   0  18   1  132.54    9.87
   0  18  -1  145.03   10.26
   0  18   1  149.58   10.08
   0  18  -1  133.49   10.17
   0  18   1  135.52   10.14
   0  18   1  144.63   10.25
  -2 -18  -1   32.84    3.93
  -2 -18  -1   32.56    4.15
   2 -18   1   34.45    3.46
   2 -18   1   37.27    4.01
   2 -18   1   35.68    3.02
  -2 -18  -1   38.63    2.93
   2 -18   1   33.81    3.27
  -2 -18  -1   41.00    3.50
   2  18   1   41.94    3.10
  -2  18  -1   35.28    3.36
   2  18   1   39.54    3.26
   2  18   1   41.13    3.39
   2  18   1   38.42    3.22
  -2  18  -1   38.01    3.22
   2  18   1   43.58    3.45
  -2  18  -1   32.09    3.30
   2  18   1   36.94    2.86
  -2  18  -1   33.86    3.13
  -4 -18  -1    5.62    1.92
   4 -18   1   10.22    1.77
   4 -18   1    5.87    1.03
   4 -18   1    7.29    1.27
  -4 -18  -1    2.13    1.76
  -4 -18  -1    3.29    1.30
   4 -18   1    7.50    1.77
  -4 -18  -1    4.79    0.82
   4  18   1    6.12    1.06
   4  18   1    6.00    1.10
  -4  18  -1    8.65    1.46
  -4  18  -1    5.88    1.15
   4  18   1    5.77    0.87
   4  18   1    6.47    1.27
  -4  18  -1    5.36    1.14
   4  18   1    6.60    1.03
  -4  18  -1    5.79    1.03
   4  18   1    5.58    1.12
   6 -18   1   94.34    8.44
   6 -18   1   95.94    7.95
  -6 -18  -1  105.61    9.11
  -6 -18  -1   93.64    7.82
   6 -18   1  112.07    7.94
  -6 -18  -1  106.87    9.01
   6 -18   1   92.49    7.86
  -6  18  -1  107.98    7.98
  -6  18  -1  104.26    8.07
   6  18   1  102.80    7.86
  -6  18  -1  114.71    7.94
   6  18   1  118.21    8.18
   6  18   1  112.33    8.11
   6  18   1  121.17    7.83
   6  18   1  111.51    7.77
   8 -18   1   68.42    4.99
   8 -18   1   50.85    4.41
   8 -18   1   50.48    5.14
  -8 -18  -1   67.33    6.06
   8 -18   1   53.55    4.57
  -8 -18  -1   67.02    6.47
  -8 -18  -1   52.58    4.64
   8  18   1   62.90    4.42
   8  18   1   56.01    4.37
   8  18   1   48.91    4.80
  -8  18  -1   61.09    4.50
   8  18   1   51.47    4.81
  -8  18  -1   53.44    4.75
  -8  18  -1   61.52    4.25
   8  18   1   56.11    4.19
  -8  18  -1   65.51    4.77
  10 -18   1    1.70    1.44
  10 -18   1   -0.33    0.71
 -10 -18  -1   -1.45    2.20
 -10 -18  -1    0.31    1.12
 -10 -18  -1    2.86    2.24
 -10  18  -1    0.89    0.62
  10  18   1   -0.33    1.07
  10  18   1    0.39    0.34
 -10  18  -1   -0.35    0.51
  10  18   1   -1.69    0.95
  10  18   1   -0.48    0.54
 -10  18  -1   -0.18    0.96
 -10  18  -1   -0.30    0.88
 -12 -18  -1   22.33    4.21
  12 -18   1   20.53    2.97
  12 -18   1   11.87    2.27
  12 -18   1   13.29    1.48
 -12 -18  -1   15.91    3.31
 -12 -18  -1   12.98    2.34
  12  18   1   16.24    1.32
 -12  18  -1   17.43    2.58
  12  18   1   11.60    2.68
  12  18   1   13.57    1.55
  14 -18   1   64.91    5.90
  14 -18   1   62.25    6.01
  14  18   1   65.19    6.12
  14  18   1   63.38    5.88
 -14  18  -1   80.89    5.89
  14  18   1   75.35    5.07
  16 -18   1   54.57    5.52
  16 -18   1   52.29    5.52
 -16  18  -1   76.21    5.52
  16  18   1   63.46    5.55
  16  18   1   63.39    4.57
  16  18   1   57.44    5.95
  18 -18   1    1.75    1.83
  18 -18   1    0.93    1.64
 -18 -18  -1   -0.47    2.80
 -18 -18  -1   -4.91    2.41
 -18 -18  -1   -3.38    3.40
 -18  18  -1   -0.42    1.39
 -18  18  -1    1.12    1.63
  18  18   1   -2.24    1.39
 -18  18  -1    1.33    0.60
  20 -18   1   20.25    4.04
 -20 -18  -1   30.02    5.28
  20 -18   1   22.33    3.98
 -20 -18  -1   23.06    3.78
  20  18   1   16.66    2.52
  20  18   1   19.07    3.82
 -21 -19   1    8.98    3.43
 -21 -19   1    7.63    4.42
  21 -19  -1    6.21    1.81
 -21 -19   1    5.58    2.98
  21 -19  -1   11.04    2.53
 -21  19   1    3.73    0.98
 -21  19   1    8.94    1.80
  21  19  -1    1.38    2.30
 -21  19   1   11.61    2.24
  21  19  -1    6.08    1.74
  19 -19  -1   21.13    3.72
  19 -19  -1   26.91    4.24
 -19 -19   1   26.91    4.41
 -19 -19   1   22.76    3.74
 -19 -19   1   27.77    4.99
 -19  19   1   28.91    3.63
  19  19  -1   19.87    3.39
 -17 -19   1   -1.45    3.39
  17 -19  -1    4.54    2.01
  17 -19  -1    2.25    1.52
 -17 -19   1    2.95    3.21
 -17 -19   1    2.09    2.60
  17  19  -1   -2.18    1.96
  17  19  -1   -0.28    1.38
 -17  19   1    2.76    1.30
 -17  19   1    1.41    0.57
  15 -19  -1    4.62    1.85
 -15 -19   1    0.51    3.23
 -15 -19   1    1.03    2.26
 -15 -19   1    0.15    3.01
  15 -19  -1    3.08    1.40
 -15  19   1    3.43    1.47
 -15  19   1    1.82    0.72
 -15  19   1    2.62    1.18
 -15  19   1    3.07    1.03
  13 -19  -1    9.94    1.83
 -13 -19   1   12.16    3.43
  13 -19  -1   11.60    1.60
 -13 -19   1   16.35    3.48
  13 -19  -1   16.69    3.20
 -13 -19   1    8.18    2.27
  13  19  -1   13.40    1.10
 -13  19   1   12.93    2.40
 -13  19   1   12.91    1.75
 -13  19   1   13.64    2.55
 -13  19   1   10.50    1.99
  13  19  -1    8.89    1.96
 -11 -19   1   36.54    6.08
 -11 -19   1   24.40    3.53
 -11 -19   1   32.20    5.63
  11 -19  -1   27.28    2.74
  11 -19  -1   34.21    3.97
  11 -19  -1   26.19    2.62
  11  19  -1   25.22    3.14
  11  19  -1   28.62    2.36
  11  19  -1   31.16    3.39
  11  19  -1   29.43    2.21
 -11  19   1   31.22    2.93
 -11  19   1   33.88    2.56
 -11  19   1   35.23    3.22
 -11  19   1   29.26    3.07
 -11  19   1   25.77    2.31
   9 -19  -1   -1.08    0.74
  -9 -19   1   -1.97    2.40
   9 -19  -1    1.00    0.76
   9 -19  -1    2.44    1.56
  -9 -19   1   -2.77    2.23
  -9 -19   1    1.06    0.84
  -9  19   1   -0.29    0.96
  -9  19   1    0.17    0.52
   9  19  -1   -1.11    0.88
  -9  19   1    0.24    0.83
  -9  19   1    0.43    0.91
   9  19  -1   -0.07    1.00
   9  19  -1    0.16    0.30
   9  19  -1    0.95    0.49
  -7 -19   1   29.84    3.49
   7 -19  -1   36.33    3.29
  -7 -19   1   33.08    5.60
   7 -19  -1   34.35    4.15
  -7 -19   1   44.86    5.28
   7 -19  -1   37.13    3.31
  -7  19   1   35.22    2.81
  -7  19   1   42.02    3.42
   7  19  -1   35.36    3.52
   7  19  -1   39.80    2.96
  -7  19   1   35.36    3.52
   7  19  -1   34.53    3.52
  -7  19   1   42.26    2.94
  -7  19   1   42.03    3.49
   5 -19  -1   37.68    3.62
  -5 -19   1   42.28    5.28
   5 -19  -1   42.25    3.57
   5 -19  -1   41.34    3.41
  -5 -19   1   34.59    3.11
   5 -19  -1   38.61    4.35
  -5 -19   1   38.73    5.20
  -5  19   1   44.22    3.13
   5  19  -1   41.72    3.25
  -5  19   1   44.89    3.62
   5  19  -1   38.57    3.74
  -5  19   1   43.66    3.75
  -5  19   1   39.51    3.06
  -5  19   1   44.50    3.61
   5  19  -1   45.37    3.73
   5  19  -1   40.28    3.12
   3 -19  -1   28.37    2.78
   3 -19  -1   27.00    3.74
  -3 -19   1   30.01    2.34
   3 -19  -1   28.61    2.54
  -3 -19   1   28.12    3.01
   3 -19  -1   29.13    3.11
  -3 -19   1   23.37    4.00
  -3 -19   1   28.55    4.19
  -3  19   1   27.00    2.21
  -3  19   1   29.24    2.78
  -3  19   1   31.26    2.97
  -3  19   1   26.46    2.21
   3  19  -1   28.58    2.49
   3  19  -1   30.12    2.89
   3  19  -1   29.67    2.96
  -3  19   1   31.07    2.73
  -3  19   1   30.65    2.83
   3  19  -1   29.05    2.83
   1 -19  -1    6.51    1.40
   1 -19  -1    5.76    1.90
  -1 -19   1    3.53    1.44
  -1 -19   1    5.15    1.17
   1 -19  -1    5.66    1.14
  -1 -19   1    5.53    2.03
  -1 -19   1    5.25    0.77
  -1  19   1    4.91    1.04
  -1  19   1    6.46    0.86
   1  19  -1    4.17    1.09
  -1  19   1    6.00    0.98
  -1  19   1    5.65    1.07
  -1  19   1    5.96    1.14
  -1  19   1    5.73    0.71
   1  19  -1    5.50    1.10
   1  19  -1    5.09    0.89
   1  19  -1    4.80    1.14
   1 -19   1   43.91    3.98
  -1 -19  -1   39.82    4.03
   1 -19   1   42.03    4.78
   1 -19   1   44.94    4.26
  -1 -19  -1   49.40    3.62
   1 -19   1   47.29    3.65
  -1 -19  -1   45.69    4.60
  -1 -19  -1   44.86    4.86
  -1  19  -1   47.44    3.78
   1  19   1   44.63    3.49
   1  19   1   45.67    3.76
   1  19   1   47.11    3.94
  -1  19  -1   47.43    3.90
   1  19   1   48.40    3.99
   1  19   1   51.78    4.08
  -1  19  -1   46.96    3.99
  -1  19  -1   50.34    4.09
   3 -19   1   75.99    5.57
   3 -19   1   72.18    5.78
  -3 -19  -1   68.25    6.81
   3 -19   1   67.92    6.43
  -3 -19  -1   69.15    6.06
  -3 -19  -1   63.58    6.48
   3 -19   1   71.55    5.88
  -3  19  -1   78.40    5.75
   3  19   1   73.79    5.42
  -3  19  -1   77.61    5.87
   3  19   1   78.67    5.59
   3  19   1   82.99    5.93
   3  19   1   66.97    5.73
  -3  19  -1   72.60    5.66
  -3  19  -1   77.44    5.81
  -5 -19  -1   23.06    4.13
   5 -19   1   23.35    2.61
   5 -19   1   27.85    2.58
  -5 -19  -1   18.72    3.22
   5 -19   1   22.58    3.50
  -5 -19  -1   23.33    2.21
   5 -19   1   27.01    2.49
  -5 -19  -1   19.19    4.54
   5  19   1   28.28    2.21
  -5  19  -1   27.32    2.77
  -5  19  -1   27.79    2.83
  -5  19  -1   26.28    2.52
   5  19   1   29.25    2.87
  -5  19  -1   27.08    2.64
   5  19   1   27.79    2.38
   5  19   1   24.10    2.75
  -7 -19  -1    1.31    2.20
  -7 -19  -1   -1.76    2.11
   7 -19   1    1.80    0.79
  -7 -19  -1    1.55    0.71
   7 -19   1    1.07    0.82
   7 -19   1    1.40    1.57
   7  19   1    1.24    1.01
  -7  19  -1    1.21    0.95
   7  19   1    1.13    0.67
  -7  19  -1    1.65    0.98
  -7  19  -1    1.48    0.77
   7  19   1    0.14    0.97
   7  19   1    2.24    0.58
   9 -19   1   39.34    3.89
   9 -19   1   43.80    4.69
   9 -19   1   41.47    3.69
  -9 -19  -1   52.27    6.36
  -9 -19  -1   43.91    4.12
  -9  19  -1   52.90    3.51
   9  19   1   46.78    4.29
   9  19   1   40.64    4.18
  -9  19  -1   46.67    4.18
   9  19   1   55.63    3.74
   9  19   1   44.16    3.42
   9  19   1   43.92    3.66
  -9  19  -1   53.05    4.15
 -11 -19  -1   68.09    7.23
  11 -19   1   42.25    5.02
 -11 -19  -1   50.96    5.18
  11  19   1   48.32    4.84
  11  19   1   59.97    4.26
 -11  19  -1   60.61    4.72
 -11  19  -1   53.56    4.66
  11  19   1   49.72    3.92
  11  19   1   48.64    4.09
 -11  19  -1   58.98    4.21
 -13 -19  -1    6.61    2.28
 -13 -19  -1   15.52    3.15
 -13 -19  -1    9.29    3.41
 -13  19  -1    8.65    1.52
  13  19   1    6.50    1.85
  13  19   1    9.86    1.05
  13  19   1    7.07    1.64
  15 -19   1   -0.69    1.51
 -15 -19  -1   -1.15    3.24
 -15 -19  -1   -3.24    2.25
 -15 -19  -1    3.74    2.83
  15 -19   1    2.67    1.77
  15  19   1    0.53    0.48
 -15  19  -1    1.45    1.28
  15  19   1   -0.02    0.35
 -15  19  -1    0.02    0.49
 -15  19  -1    3.09    1.57
  17 -19   1   43.89    4.85
 -17 -19  -1   49.39    6.76
 -17 -19  -1   60.42    8.17
  17 -19   1   43.54    4.99
 -17  19  -1   56.23    4.82
  17  19   1   35.43    5.17
  17  19   1   47.37    4.75
  19 -19   1   48.92    5.44
 -19 -19  -1   62.87    7.47
  19 -19   1   52.98    5.55
 -19  19  -1   62.32    5.40
  19  19   1   56.63    5.24
  19  19   1   41.74    6.01
 -20 -20   1   -1.88    3.37
  20 -20  -1    0.30    1.33
 -20 -20   1    1.80    4.28
  20 -20  -1    2.35    2.24
 -20  20   1    2.74    1.99
  20  20  -1   -1.62    1.38
 -20  20   1   -1.15    1.46
  18 -20  -1    3.87    1.71
 -18 -20   1   -1.12    3.40
 -18 -20   1    7.08    4.16
  18 -20  -1    6.24    2.24
 -18 -20   1    2.66    2.81
  18  20  -1    1.11    1.50
 -18  20   1    6.02    1.82
 -18  20   1    5.66    1.57
 -16 -20   1   -4.28    2.42
 -16 -20   1    2.25    3.34
  16 -20  -1    2.77    1.50
 -16 -20   1    6.46    3.93
  16 -20  -1    4.33    2.11
 -16  20   1    4.27    1.62
 -16  20   1    4.18    1.39
 -16  20   1    1.50    0.54
  16  20  -1    0.82    1.38
  16  20  -1   -1.99    1.66
 -16  20   1    3.25    1.24
  14 -20  -1    2.41    1.94
 -14 -20   1   -2.71    1.95
 -14 -20   1   -1.90    3.33
 -14 -20   1    0.57    3.24
  14 -20  -1    1.21    0.64
 -14  20   1    0.71    1.13
 -14  20   1   -0.36    0.92
 -14  20   1    0.09    0.44
 -14  20   1    0.90    1.37
  12 -20  -1    2.72    0.77
 -12 -20   1    0.49    1.49
 -12 -20   1   -1.05    3.09
 -12 -20   1   -1.97    3.13
  12 -20  -1    3.49    1.91
  12 -20  -1    0.06    0.87
 -12  20   1    0.17    0.49
  12  20  -1    0.03    1.33
 -12  20   1    2.61    1.29
 -12  20   1    1.28    0.46
 -12  20   1    1.76    1.11
 -10 -20   1   13.32    3.57
  10 -20  -1   13.11    2.04
  10 -20  -1   12.97    1.92
 -10 -20   1   13.78    2.37
  10 -20  -1   15.96    3.29
 -10 -20   1   15.21    3.55
 -10  20   1   19.20    2.57
  10  20  -1   12.18    1.34
 -10  20   1   11.82    1.54
 -10  20   1   14.99    2.41
 -10  20   1   15.92    2.26
  10  20  -1   13.50    2.57
  10  20  -1   15.00    1.19
 -10  20   1   12.72    1.51
   8 -20  -1   16.64    3.38
   8 -20  -1   16.44    2.20
  -8 -20   1   11.57    3.31
  -8 -20   1   16.65    1.98
   8 -20  -1   18.52    2.26
  -8 -20   1   19.77    3.81
  -8  20   1   20.86    2.57
  -8  20   1   17.80    2.78
  -8  20   1   17.06    1.54
   8  20  -1   18.75    2.58
  -8  20   1   20.12    1.72
   8  20  -1   17.95    2.64
  -8  20   1   21.02    2.59
   6 -20  -1    2.06    1.64
  -6 -20   1    1.10    0.47
  -6 -20   1   -0.70    2.09
   6 -20  -1    0.86    0.87
   6 -20  -1    1.13    0.91
  -6 -20   1   -1.95    2.25
   6  20  -1    1.55    0.57
  -6  20   1   -0.53    0.97
  -6  20   1    0.70    0.35
  -6  20   1    0.16    0.44
  -6  20   1    0.46    0.96
   6  20  -1    0.26    0.92
  -6  20   1    0.58    0.88
   6  20  -1   -0.86    0.94
   6  20  -1    0.16    0.57
  -4 -20   1    5.27    2.20
   4 -20  -1    6.49    1.26
   4 -20  -1   11.18    2.07
   4 -20  -1    8.44    2.07
   4 -20  -1    5.01    0.95
  -4 -20   1    5.70    2.45
   4  20  -1    6.08    1.27
  -4  20   1    7.14    1.19
   4  20  -1    6.39    0.94
  -4  20   1    7.17    0.93
   4  20  -1    7.01    1.38
  -4  20   1    8.12    1.86
  -4  20   1    6.79    1.19
  -4  20   1    5.13    1.17
  -2 -20   1   25.83    4.33
   2 -20  -1   30.31    3.02
   2 -20  -1   33.41    3.44
  -2 -20   1   32.33    2.51
   2 -20  -1   26.62    4.08
   2 -20  -1   28.92    2.63
  -2  20   1   33.49    2.90
  -2  20   1   31.20    3.16
   2  20  -1   30.62    2.69
  -2  20   1   33.71    3.04
  -2  20   1   28.93    2.32
   2  20  -1   29.15    3.07
   2  20  -1   29.97    3.00
  -2  20   1   30.97    3.01
  -2  20   1   29.16    2.36
   2  20  -1   30.46    3.14
   0 -20   1   21.19    3.94
   0 -20  -1   24.17    3.35
   0 -20  -1   20.06    2.80
   0 -20  -1   20.49    3.99
   0 -20   1   27.04    3.34
   0 -20   1   24.95    2.27
   0 -20  -1   25.17    2.27
   0  20   1   26.13    2.86
   0  20  -1   25.04    2.45
   0  20   1   30.35    2.55
   0  20   1   29.35    2.71
   0  20  -1   24.71    2.86
   0  20  -1   26.56    2.79
   0  20  -1   27.98    2.70
   0  20   1   25.99    2.80
   0  20   1   24.87    2.06
  -2 -20  -1   -1.59    1.09
  -2 -20  -1    1.32    1.52
   2 -20   1    0.47    1.67
  -2 -20  -1   -0.59    1.79
  -2 -20  -1   -0.11    0.52
   2 -20   1    1.19    1.16
   2 -20   1    0.73    0.94
   2 -20   1   -0.17    0.66
  -2  20  -1    0.58    0.95
   2  20   1    0.95    0.91
  -2  20  -1   -0.60    0.78
  -2  20  -1    1.12    0.96
  -2  20  -1    0.19    0.80
   2  20   1    0.48    0.93
   2  20   1    0.12    0.73
   2  20   1    1.10    0.75
  -4 -20  -1    1.34    2.23
   4 -20   1    3.89    1.07
  -4 -20  -1   -0.36    1.71
   4 -20   1    3.00    0.96
   4 -20   1    4.92    1.83
   4 -20   1    2.07    0.80
  -4  20  -1    2.15    1.02
  -4  20  -1    2.43    1.08
  -4  20  -1    1.43    0.92
   4  20   1    2.43    1.08
   4  20   1    3.32    0.60
   4  20   1    2.51    0.80
   4  20   1    1.59    0.96
  -4  20  -1    3.77    1.16
   6 -20   1   16.17    2.20
   6 -20   1   18.21    3.24
  -6 -20  -1   17.88    3.39
   6 -20   1   18.15    2.49
  -6 -20  -1    9.59    2.99
  -6 -20  -1   13.83    1.78
   6  20   1   18.38    1.72
  -6  20  -1   16.07    2.46
   6  20   1   14.19    1.83
   6  20   1   16.05    2.45
  -6  20  -1   19.61    2.37
   6  20   1   14.95    2.48
  -6  20  -1   16.66    2.09
  -8 -20  -1   21.49    3.83
  -8 -20  -1   23.61    5.13
  -8 -20  -1   18.86    2.46
   8 -20   1   18.01    2.27
   8 -20   1   24.00    3.65
   8  20   1   19.27    2.10
   8  20   1   21.91    2.85
   8  20   1   19.11    1.71
  -8  20  -1   27.88    2.87
   8  20   1   20.07    2.84
   8  20   1   25.95    2.13
  -8  20  -1   22.11    2.31
  -8  20  -1   21.80    2.81
  10 -20   1    2.63    0.76
 -10 -20  -1   -0.22    2.95
 -10 -20  -1    2.00    1.25
 -10 -20  -1    5.14    3.03
  10 -20   1    4.37    1.90
 -10  20  -1    2.21    1.16
 -10  20  -1    4.58    1.30
 -10  20  -1    2.24    0.81
  10  20   1    2.36    0.47
  10  20   1    0.76    1.21
  10  20   1    2.73    1.40
  10  20   1    1.78    0.75
 -12 -20  -1    6.86    3.25
 -12 -20  -1    7.48    3.54
 -12 -20  -1    5.33    1.94
  12  20   1    6.53    0.91
 -12  20  -1    9.41    1.50
 -12  20  -1    5.34    1.43
 -12  20  -1    7.88    1.66
  14 -20   1   19.34    3.64
 -14 -20  -1   16.68    4.22
 -14 -20  -1    8.63    2.62
  14  20   1   11.26    2.41
  14  20   1   10.81    1.99
  14  20   1   14.45    1.30
 -16 -20  -1    9.24    3.10
  16 -20   1    9.94    2.00
 -16 -20  -1   12.92    4.32
 -16 -20  -1   16.39    3.83
  16 -20   1   10.79    2.34
 -16  20  -1   11.51    1.91
  16  20   1    6.59    1.92
 -18 -20  -1    3.70    3.39
  18 -20   1    6.17    2.25
 -18 -20  -1   -0.83    2.76
  18 -20   1    3.92    1.89
 -18  20  -1    2.30    1.67
  18  20   1   -0.50    1.64
 -18  20  -1    7.82    2.18
 -19 -21   1   -2.56    2.91
  19  21  -1   -0.24    1.57
 -19  21   1    1.19    0.76
 -19  21   1    4.91    1.69
 -19  21   1    8.05    2.21
  19  21  -1   -1.43    2.30
  17 -21  -1    3.43    1.64
 -17 -21   1    1.40    3.82
 -17 -21   1    3.95    4.42
 -17 -21   1    0.06    2.67
  17 -21  -1    5.08    2.26
 -17  21   1    0.39    0.68
 -17  21   1    5.87    1.91
 -17  21   1    5.76    1.59
  17  21  -1    1.95    1.53
  15 -21  -1    4.00    2.17
 -15 -21   1   -1.74    3.97
 -15 -21   1   -3.38    3.51
  15 -21  -1    1.69    1.50
 -15 -21   1   -0.87    2.30
 -15  21   1    2.44    1.36
  15  21  -1    0.47    1.46
 -15  21   1    4.52    1.66
  15  21  -1   -2.37    1.49
  13 -21  -1    0.50    0.72
  13 -21  -1    2.70    1.96
 -13 -21   1   -1.08    3.66
 -13 -21   1    0.72    3.50
 -13 -21   1   -1.32    1.72
 -13  21   1    0.72    0.44
 -13  21   1   -0.19    1.18
 -13  21   1    1.23    1.01
  13  21  -1   -2.39    1.53
 -13  21   1    2.82    1.43
  11 -21  -1    9.15    2.28
 -11 -21   1   10.33    3.82
  11 -21  -1    5.50    1.04
 -11 -21   1    5.39    1.48
 -11 -21   1    6.57    3.61
  11  21  -1    8.14    0.80
 -11  21   1    6.42    1.54
 -11  21   1    7.88    1.32
 -11  21   1    4.79    1.39
   9 -21  -1    8.67    1.43
   9 -21  -1   10.71    2.35
  -9 -21   1   11.83    3.62
  -9 -21   1   13.39    3.78
   9 -21  -1   12.75    1.97
  -9 -21   1    9.89    1.91
   9  21  -1   11.23    2.51
   9  21  -1    8.84    1.59
  -9  21   1    7.97    1.45
  -9  21   1   10.09    1.09
  -9  21   1   14.32    2.44
   7 -21  -1    3.93    1.93
  -7 -21   1    6.69    2.92
  -7 -21   1    2.24    3.12
   7 -21  -1    2.09    1.07
   7 -21  -1    4.01    1.06
  -7  21   1    2.61    1.12
  -7  21   1    2.06    0.44
   7  21  -1    2.05    1.18
   7  21  -1    1.93    1.10
   7  21  -1    3.14    0.71
  -7  21   1    2.78    1.18
  -5 -21   1   -1.26    2.27
  -5 -21   1   -2.58    2.58
   5 -21  -1   -0.32    0.96
   5 -21  -1    2.67    1.83
   5 -21  -1    0.44    0.97
  -5  21   1    0.37    0.41
  -5  21   1   -0.72    0.99
   5  21  -1    0.02    0.66
   5  21  -1    0.37    1.01
  -5  21   1   -0.52    0.99
  -5  21   1   -0.87    0.93
   5  21  -1   -0.07    1.03
   5  21  -1    0.61    0.41
  -5  21   1   -0.48    1.00
   3 -21  -1    2.48    0.77
   3 -21  -1    4.12    1.95
   3 -21  -1    2.56    1.26
  -3 -21   1   -1.08    2.24
  -3 -21   1    0.00    1.82
  -3 -21   1    2.21    0.63
   3  21  -1    2.46    1.12
   3  21  -1    1.05    1.03
  -3  21   1    3.13    1.04
  -3  21   1    1.43    0.99
  -3  21   1    1.39    1.07
   3  21  -1    1.87    0.78
  -3  21   1    1.82    1.08
  -3  21   1    2.69    0.44
   1 -21  -1    3.92    2.08
  -1 -21   1    3.44    0.89
  -1 -21   1    3.00    2.15
   1 -21  -1    5.08    1.45
  -1 -21   1    2.84    1.57
   1 -21  -1    1.50    1.18
   1 -21  -1    3.17    0.77
  -1  21   1    5.16    0.82
  -1  21   1    2.34    1.08
   1  21  -1    2.57    1.10
  -1  21   1    3.83    0.67
   1  21  -1    2.50    0.85
   1  21  -1    3.47    1.21
  -1  21   1    2.23    0.96
  -1  21   1    3.42    1.10
   1  21  -1    5.13    1.28
   1 -21   1    1.03    0.65
   1 -21   1    0.04    1.87
  -1 -21  -1    1.20    0.63
  -1 -21  -1    1.69    2.00
   1 -21   1    2.94    1.34
  -1 -21  -1    0.92    1.48
  -1  21  -1    0.57    0.81
   1  21   1    0.80    0.96
  -1  21  -1    0.64    1.02
  -1  21  -1    0.11    0.84
   1  21   1   -0.04    1.04
  -1  21  -1    0.21    1.04
   1  21   1    0.94    0.47
   1  21   1    0.26    0.82
   3 -21   1    3.78    1.91
  -3 -21  -1   -1.59    2.21
  -3 -21  -1    1.61    1.90
   3 -21   1    0.05    0.73
   3 -21   1    0.96    1.17
  -3  21  -1    0.71    1.05
  -3  21  -1    0.56    0.92
   3  21   1    1.19    1.01
  -3  21  -1    0.41    1.05
  -3  21  -1   -0.12    0.89
   3  21   1    1.44    0.49
   3  21   1   -0.58    0.75
   3  21   1    0.00    1.03
  -5 -21  -1    1.57    2.49
   5 -21   1    1.59    1.00
  -5 -21  -1   -1.96    2.07
   5 -21   1    1.95    1.86
  -5  21  -1    1.20    1.03
   5  21   1    1.73    0.85
   5  21   1    2.01    1.05
   5  21   1    0.72    1.12
  -5  21  -1    1.04    0.96
  -5  21  -1    1.37    1.04
   5  21   1    2.63    0.62
   7 -21   1    1.52    1.81
  -7 -21  -1   -1.60    2.68
  -7 -21  -1   -0.65    0.66
   7 -21   1   -0.71    0.83
  -7  21  -1    0.81    1.06
  -7  21  -1   -0.76    0.84
  -7  21  -1    0.46    1.11
   7  21   1    0.19    0.69
   7  21   1   -1.21    1.08
   7  21   1    0.14    1.10
   7  21   1   -1.06    0.58
  -9 -21  -1    1.43    3.10
  -9 -21  -1   -2.88    2.93
   9 -21   1    1.10    1.80
  -9 -21  -1    0.96    0.99
   9 -21   1    0.47    0.75
   9  21   1    0.37    0.35
  -9  21  -1    0.63    0.75
   9  21   1   -1.70    1.11
  -9  21  -1    0.60    1.14
   9  21   1    0.54    0.62
   9  21   1   -0.62    1.15
  -9  21  -1    0.30    1.21
  11 -21   1    1.02    0.67
 -11 -21  -1   -0.08    1.44
  11 -21   1    2.11    1.92
 -11 -21  -1   -0.91    3.45
 -11 -21  -1   -4.38    3.10
  11  21   1   -0.26    0.39
  11  21   1   -0.01    0.41
 -11  21  -1    0.17    0.70
  11  21   1   -0.18    1.29
  11  21   1   -1.27    1.25
 -11  21  -1    1.22    1.38
 -11  21  -1    1.10    1.24
 -13 -21  -1   -0.58    1.93
  13 -21   1    0.35    0.61
 -13 -21  -1   -4.16    3.61
 -13 -21  -1    2.59    3.43
  13 -21   1    2.72    2.03
 -13  21  -1    2.87    1.53
 -13  21  -1    0.34    1.29
  13  21   1   -0.50    0.42
  13  21   1   -2.42    1.33
  13  21   1   -1.11    1.41
 -13  21  -1    0.91    0.50
  15 -21   1   -0.45    1.52
 -15 -21  -1    0.45    3.58
 -15 -21  -1   -3.44    2.38
 -15 -21  -1   -6.64    3.84
  15 -21   1    1.20    2.03
  15  21   1   -0.06    0.45
 -15  21  -1   -0.09    0.55
 -15  21  -1   -0.40    1.38
 -15  21  -1    1.18    1.73
 -17 -21  -1   -1.77    5.66
  17 -21   1    1.83    2.09
  17 -21   1    2.11    1.78
 -17 -21  -1   -4.75    2.62
 -17 -21  -1   -2.08    3.54
  17  21   1    0.94    0.50
 -17  21  -1    2.77    1.60
 -17  21  -1    0.94    1.98
  17  21   1   -2.92    1.82
  17  21   1   -2.76    1.50
  16 -22  -1   10.29    2.68
  16 -22  -1   13.07    3.00
 -16 -22   1   13.32    4.50
 -16 -22   1   16.47    7.50
 -16 -22   1    7.97    2.96
 -16  22   1    9.90    1.82
 -14 -22   1   18.97    3.08
  14 -22  -1   22.78    4.52
 -14 -22   1   29.80    5.24
  14 -22  -1   22.17    2.32
 -14 -22   1   30.36    5.32
 -14  22   1   24.19    3.27
 -12 -22   1    6.41    1.68
  12 -22  -1    9.80    2.55
 -12 -22   1    6.39    4.14
  12 -22  -1    5.56    1.01
 -12 -22   1    3.07    4.23
  12  22  -1    0.30    1.42
 -12  22   1    3.53    0.61
 -12  22   1    5.21    1.44
  12  22  -1    2.30    1.55
 -10 -22   1   -2.44    3.76
  10 -22  -1    1.08    0.89
  10 -22  -1    4.62    2.09
 -10 -22   1   -5.21    3.57
 -10 -22   1    1.04    1.02
 -10  22   1    0.79    0.35
 -10  22   1    0.61    0.43
  10  22  -1    0.24    0.37
  10  22  -1   -0.88    1.19
 -10  22   1    1.54    1.17
 -10  22   1    0.46    1.29
 -10  22   1    1.96    1.11
  10  22  -1    0.71    1.31
  -8 -22   1   24.46    4.72
   8 -22  -1   18.08    3.84
  -8 -22   1   23.43    4.43
  -8 -22   1   15.77    1.96
   8 -22  -1   17.51    2.49
  -8  22   1   17.30    2.86
   8  22  -1   16.66    2.72
   8  22  -1   14.83    2.87
  -8  22   1   22.10    2.65
  -8  22   1   19.80    2.75
  -6 -22   1   29.82    6.16
   6 -22  -1   25.35    4.20
   6 -22  -1   26.96    3.18
  -6 -22   1   28.53    4.43
  -6  22   1   28.51    3.19
   6  22  -1   29.49    3.32
  -6  22   1   32.32    3.19
   6  22  -1   30.01    2.32
  -6  22   1   26.86    3.32
   6  22  -1   24.40    3.18
   4 -22  -1    6.40    1.37
   4 -22  -1    1.86    2.08
  -4 -22   1    0.46    2.21
  -4 -22   1    4.51    3.08
  -4  22   1    4.37    1.21
   4  22  -1    4.21    1.32
  -4  22   1    3.99    1.24
   4  22  -1    5.11    0.94
   4  22  -1    6.08    1.39
  -4  22   1    4.31    1.30
  -4  22   1    4.19    1.29
   2 -22  -1    1.00    0.78
  -2 -22   1   -0.62    1.67
   2 -22  -1    1.85    1.34
  -2 -22   1   -0.44    2.41
   2 -22  -1    0.99    2.02
   2  22  -1    1.42    1.12
  -2  22   1    1.05    1.13
   2  22  -1    1.00    0.76
  -2  22   1    0.94    1.00
   2  22  -1    1.09    1.04
  -2  22   1   -0.39    1.03
   0 -22  -1   17.71    3.51
   0 -22   1   19.39    1.98
   0 -22  -1   17.94    3.26
   0 -22   1   18.45    3.43
   0 -22  -1   17.31    2.00
   0 -22   1   15.65    3.28
   0  22  -1   18.21    2.65
   0  22   1   18.17    2.31
   0  22  -1   18.52    2.17
   0  22  -1   19.13    2.81
   0  22   1   14.84    2.50
   0  22   1   17.37    2.74
  -2 -22  -1    6.22    2.85
   2 -22   1    6.54    2.35
   2 -22   1    7.22    1.11
   2  22   1    7.75    1.43
   2  22   1    4.72    1.38
  -2  22  -1    7.94    1.47
   2  22   1    7.94    1.20
  -2  22  -1    8.61    1.50
  -2  22  -1    6.78    1.26
  -4 -22  -1    1.30    2.70
   4 -22   1    0.86    2.08
   4 -22   1    1.57    1.15
  -4 -22  -1   -3.30    1.86
  -4  22  -1    0.62    1.14
  -4  22  -1    1.04    1.01
   4  22   1   -0.65    0.76
   4  22   1    0.99    1.07
  -4  22  -1   -0.23    1.13
   4  22   1   -0.61    1.09
  -4  22  -1    2.23    0.94
   4  22   1    0.55    0.52
  -6 -22  -1    3.30    3.11
   6 -22   1    5.28    2.17
  -6 -22  -1    2.62    0.73
  -6 -22  -1    3.23    2.72
   6 -22   1    3.40    1.10
   6  22   1    3.04    0.90
  -6  22  -1    3.34    1.32
   6  22   1    1.86    1.30
   6  22   1    4.59    0.71
  -6  22  -1    6.36    1.35
   6  22   1    3.02    1.19
  -8 -22  -1    8.13    3.57
  -8 -22  -1    2.40    3.38
   8 -22   1    7.88    2.33
   8 -22   1    4.66    1.10
  -8 -22  -1    4.04    1.05
  -8  22  -1    6.77    1.11
   8  22   1    9.61    1.49
   8  22   1    7.18    1.19
[truncated: 4,674,207 more chars]
