# Supplementary material for: Crystal structures of metallocene complexes with uranium–germanium bonds
Source: Acta Crystallogr E Crystallogr Commun. 2021 Nov 9;77(Pt 12):1258–62. doi: 10.1107/S2056989021011269 (PMC8647732; doi:10.1107/S2056989021011269)
Supplement: Supplementary file 2 [file e-77-01258-1sup2.hkl]

data_1                                                                          
_shelx_title ' s1 in C2/c'                                                      
_shelx_refln_list_code          4                                               
_shelx_F_calc_maximum      971.69                                               
_exptl_crystal_F_000      4304.00                                               
_reflns_d_resolution_high  0.7679                                               
                                                                                
loop_                                                                           
 _space_group_symop_operation_xyz                                               
 'x, y, z'                                                                      
 '-x, y, -z+1/2'                                                                
 'x+1/2, y+1/2, z'                                                              
 '-x+1/2, y+1/2, -z+1/2'                                                        
 '-x, -y, -z'                                                                   
 'x, -y, z-1/2'                                                                 
 '-x+1/2, -y+1/2, -z'                                                           
 'x+1/2, -y+1/2, z-1/2'                                                         
                                                                                
_cell_length_a    23.6469                                                       
_cell_length_b    21.1227                                                       
_cell_length_c    16.8132                                                       
_cell_angle_alpha  90.000                                                       
_cell_angle_beta  109.727                                                       
_cell_angle_gamma  90.000                                                       
                                                                                
_shelx_F_squared_multiplier     1.000                                           
                                                                                
loop_                                                                           
 _refln_index_h                                                                 
 _refln_index_k                                                                 
 _refln_index_l                                                                 
 _refln_F_squared_calc                                                          
 _refln_F_squared_meas                                                          
 _refln_F_squared_sigma                                                         
 _refln_observed_status                                                         
   4   0   0      29873.23      33753.60       830.49 o                         
   6   0   0       9402.68       6736.82       221.57 o                         
   8   0   0     917087.44     843943.75     17993.60 o                         
  10   0   0     129803.27     120647.49      2784.15 o                         
  12   0   0      63939.11      68149.55      1560.26 o                         
  14   0   0     198619.25     190271.80      4156.36 o                         
  16   0   0     271076.09     303745.16      8117.07 o                         
  18   0   0      50683.73      47018.76      1325.50 o                         
  20   0   0      19428.12      23031.28      1111.82 o                         
  22   0   0     111455.64     125419.80      4262.13 o                         
  24   0   0      89147.24     114271.01      5006.86 o                         
  26   0   0      28216.06      40821.66      2168.76 o                         
  28   0   0       2342.76       2707.35      1491.00 o                         
   3   1   0     606198.25     524779.56      8479.03 o                         
   5   1   0     470558.06     439582.44      6949.91 o                         
   7   1   0     358781.44     356109.72      5503.17 o                         
   9   1   0      13781.53      16991.34       369.60 o                         
  11   1   0     167973.78     175653.53      3099.24 o                         
  13   1   0     105385.81     107283.23      1725.69 o                         
  15   1   0         23.88        339.92       147.21 o                         
  17   1   0      99372.04     103870.46      1770.81 o                         
  19   1   0     207971.25     234280.12      4264.61 o                         
  21   1   0      87689.69      94838.01      1973.75 o                         
  23   1   0       2036.88       2238.32       329.49 o                         
  25   1   0      21647.25      30353.07      1430.97 o                         
  27   1   0      34420.09      37052.93      3025.25 o                         
   2   2   0     230838.92     216994.92      3965.44 o                         
   4   2   0      44755.90      49646.79       900.39 o                         
   6   2   0     144330.23     149766.92      2521.67 o                         
   8   2   0     227122.48     228652.30      3563.25 o                         
  10   2   0      59211.30      56108.02      1027.13 o                         
  12   2   0         26.58        262.62       111.10 o                         
  14   2   0       6899.87       7074.63       301.34 o                         
  16   2   0      27394.26      30053.57       732.19 o                         
  18   2   0      14994.63      14073.38       498.00 o                         
  20   2   0       1386.56       1045.67       249.07 o                         
  22   2   0      29391.84      34749.38      1119.66 o                         
  24   2   0      42229.46      53257.53      1958.12 o                         
  26   2   0      18772.60      18215.11      1428.79 o                         
  28   2   0       2236.97       5296.62      2811.44 o                         
   1   3   0      12184.16      14839.42       237.99 o                         
   3   3   0        965.28       2005.28        75.81 o                         
   5   3   0     175367.45     190034.00      3188.00 o                         
   7   3   0     123381.59     127853.08      2052.43 o                         
   9   3   0      55411.52      60519.25      1034.94 o                         
  11   3   0      33862.19      36398.60       690.05 o                         
  13   3   0       4384.83       4514.69       227.24 o                         
  15   3   0       5793.11       5358.79       250.97 o                         
  17   3   0       1103.50       1102.01       185.51 o                         
  19   3   0        807.56       1740.78       225.28 o                         
  21   3   0      11844.78      13179.07       616.30 o                         
  23   3   0      28815.01      32465.08      1295.59 o                         
  25   3   0      16568.46      16967.54       945.23 o                         
  27   3   0       6952.39       8776.96       840.98 o                         
   0   4   0     127641.54     137269.70      2817.88 o                         
   2   4   0      13103.01      13612.24       222.77 o                         
   4   4   0      85503.56      90206.99      1485.00 o                         
   6   4   0     280247.94     294703.19      4809.09 o                         
   8   4   0     172727.02     183790.97      2943.48 o                         
  10   4   0       2016.16       2366.57       122.38 o                         
  12   4   0      66229.30      72412.75      1350.89 o                         
  14   4   0      47552.10      49690.34      1048.48 o                         
  16   4   0      23462.93      26001.93       696.93 o                         
  18   4   0       3350.81       3091.78       268.36 o                         
  20   4   0      17698.49      16668.40       719.27 o                         
  22   4   0      25339.75      26339.31       945.36 o                         
  24   4   0        833.57        528.23       318.73 o                         
  26   4   0       5754.54       6360.83       668.53 o                         
  28   4   0      43621.51      53519.67      3643.61 o                         
   1   5   0     108430.66     115860.27      1762.57 o                         
   3   5   0      28185.18      32182.95       512.46 o                         
   5   5   0     181217.77     191527.91      3130.43 o                         
   7   5   0       3476.26       3417.17       132.03 o                         
   9   5   0     208451.30     223957.95      3986.81 o                         
  11   5   0     265203.19     277440.06      4952.99 o                         
  13   5   0     116313.24     126493.83      2179.57 o                         
  15   5   0        940.32        860.64       199.37 o                         
  17   5   0      42036.24      40706.85       907.54 o                         
  19   5   0      65809.15      65282.10      1514.12 o                         
  21   5   0       9853.86       9858.03       464.69 o                         
  23   5   0      19650.85      18577.67       901.43 o                         
  25   5   0      77839.67      76984.47      2732.37 o                         
  27   5   0      47012.37      49277.01      2797.22 o                         
   0   6   0     209213.05     229512.05      4702.34 o                         
   2   6   0       5058.48       5190.35       118.95 o                         
   4   6   0     126376.33     138863.84      2119.15 o                         
   6   6   0     298172.59     309348.41      5054.36 o                         
   8   6   0     224756.72     237540.48      3996.88 o                         
  10   6   0      39743.50      41867.69       739.16 o                         
  12   6   0      13036.75      14112.42       393.24 o                         
  14   6   0     107764.07     110374.40      2114.90 o                         
  16   6   0      65355.58      64121.51      1227.40 o                         
  18   6   0       1968.82       1420.63       253.64 o                         
  20   6   0      12540.23      11599.51       593.75 o                         
  22   6   0      47509.62      50398.13      1535.16 o                         
  24   6   0      24063.89      20039.47      1208.52 o                         
  26   6   0        221.90       -297.26       298.14 o                         
  28   6   0      26587.46      24765.19      4262.28 o                         
   1   7   0       9795.85      11944.85       215.08 o                         
   3   7   0       7380.79       6943.49       164.22 o                         
   5   7   0       8972.10       9533.90       219.26 o                         
   7   7   0       8347.93       9412.99       246.10 o                         
   9   7   0       9534.12       8191.62       278.97 o                         
  11   7   0      43208.69      43622.23       799.67 o                         
  13   7   0      46394.20      47035.28       820.14 o                         
  15   7   0       4641.02       5486.00       290.23 o                         
  17   7   0       8996.77       9735.30       381.24 o                         
  19   7   0       8256.51       8528.63       432.98 o                         
  21   7   0       1353.32       1101.16       274.52 o                         
  23   7   0       2695.94       1988.97       316.40 o                         
  25   7   0       6565.75       7088.77       536.06 o                         
  27   7   0       4390.35       7062.77       908.97 o                         
   0   8   0       7653.04       8216.25       263.61 o                         
   2   8   0      11258.71      11698.88       214.20 o                         
   4   8   0       2076.40       1976.98        90.83 o                         
   6   8   0       2076.73       2592.31       115.08 o                         
   8   8   0      11749.35      12591.47       316.70 o                         
  10   8   0        533.84        624.49       109.81 o                         
  12   8   0        606.34        706.37       157.34 o                         
  14   8   0        123.91        306.56       128.27 o                         
  16   8   0        330.92        512.27       153.84 o                         
  18   8   0       5460.95       5754.58       288.68 o                         
  20   8   0       1810.73       1896.78       261.81 o                         
  22   8   0       2833.96       3209.77       363.00 o                         
  24   8   0       2162.08       1767.32       342.56 o                         
  26   8   0         36.51       -266.96       445.71 o                         
   1   9   0       1710.29       1714.10        95.69 o                         
   3   9   0     103524.45     100074.32      1705.71 o                         
   5   9   0     135071.05     141155.20      2402.25 o                         
   7   9   0        553.22       1220.08        87.69 o                         
   9   9   0      11830.41      12520.34       323.53 o                         
  11   9   0      34892.85      34298.09       648.64 o                         
  13   9   0      11152.12       9899.24       331.08 o                         
  15   9   0      14859.19      13689.51       425.42 o                         
  17   9   0      92457.41     102137.91      2902.81 o                         
  19   9   0      51490.58      50279.50      1454.26 o                         
  21   9   0       9878.33       8599.93       501.49 o                         
  23   9   0       2417.02       2108.17       392.79 o                         
  25   9   0      35049.54      34208.48      2098.12 o                         
  27   9   0      16453.69      14848.16      1265.78 o                         
   0  10   0     126139.82     128277.44      2927.33 o                         
   2  10   0      89330.61      96862.88      1465.06 o                         
   4  10   0       8093.39       7987.63       217.31 o                         
   6  10   0      92598.99      92488.55      1482.97 o                         
   8  10   0      44367.13      47050.75       797.43 o                         
  10  10   0        954.51        982.92       109.36 o                         
  12  10   0      28198.13      27734.62       617.13 o                         
  14  10   0     130171.09     144438.75      2874.46 o                         
  16  10   0      61092.73      59365.18      1248.95 o                         
  18  10   0        737.13        478.51       269.50 o                         
  20  10   0      41760.02      41077.29      1242.31 o                         
  22  10   0      61753.18      82170.81      3048.52 o                         
  24  10   0      26697.82      37683.29      1627.26 o                         
  26  10   0        116.93        155.24       432.61 o                         
   1  11   0      23096.58      24165.24       441.27 o                         
   3  11   0      54012.43      61397.98       953.71 o                         
   5  11   0      75099.13      79253.21      1280.69 o                         
   7  11   0        720.56        637.37        92.10 o                         
   9  11   0      65565.03      61424.02      1025.53 o                         
  11  11   0      68800.47      72501.92      1241.32 o                         
  13  11   0      60558.66      59737.17      1133.54 o                         
  15  11   0         48.13         -0.84       182.90 o                         
  17  11   0      55334.48      60687.73      1396.82 o                         
  19  11   0      48575.77      55656.82      1588.72 o                         
  21  11   0       8133.90       7327.65       521.25 o                         
  23  11   0      12149.95      12970.01      1071.59 o                         
  25  11   0      42891.97      68294.53      3100.57 o                         
   0  12   0        709.49       1025.38       128.40 o                         
   2  12   0       9242.20      10108.31       229.00 o                         
   4  12   0       4860.95       4134.69       160.47 o                         
   6  12   0       6734.94       7729.22       340.37 o                         
   8  12   0        866.14       1101.46       120.51 o                         
  10  12   0       3233.21       2446.21       161.74 o                         
  12  12   0       6732.39       5486.04       254.70 o                         
  14  12   0      15699.01      14360.31       492.99 o                         
  16  12   0       2638.42       2654.56       232.70 o                         
  18  12   0         65.65         32.57       234.81 o                         
  20  12   0       6949.67       6757.59       467.17 o                         
  22  12   0      16055.89      17584.07      1050.75 o                         
  24  12   0       2647.06       2952.85       658.85 o                         
  26  12   0        566.51       2463.06      1131.45 o                         
   1  13   0      25067.52      26208.55       477.92 o                         
   3  13   0      78687.98      77765.34      1203.34 o                         
   5  13   0      47899.72      48630.17       810.40 o                         
   7  13   0       5653.60       3940.70       231.74 o                         
   9  13   0        198.15        462.82       116.91 o                         
  11  13   0       7575.88      10150.95       455.00 o                         
  13  13   0      15637.96      16515.02       485.49 o                         
  15  13   0       4133.60       3291.57       231.61 o                         
  17  13   0       3523.27       3579.83       306.16 o                         
  19  13   0       2102.52       1416.40       390.94 o                         
  21  13   0       3159.37       3090.96       466.52 o                         
  23  13   0       3006.76       2169.87       528.03 o                         
  25  13   0        128.06       1254.41       677.32 o                         
   0  14   0     213907.94     205689.34      4682.29 o                         
   2  14   0     103922.50     103148.65      1546.79 o                         
   4  14   0       2890.38       2751.84       135.73 o                         
   6  14   0      37559.68      39991.30       764.35 o                         
   8  14   0     102279.36     102530.28      1756.53 o                         
  10  14   0      23079.57      19946.51       476.19 o                         
  12  14   0        500.54        312.05       139.72 o                         
  14  14   0      49438.19      54010.36      1420.41 o                         
  16  14   0      55182.78      64584.14      1973.74 o                         
  18  14   0      11095.88      12565.05       859.57 o                         
  20  14   0       4221.58       4036.23       521.52 o                         
  22  14   0      23554.48      29280.20      1870.54 o                         
  24  14   0      19552.22      29976.20      2261.36 o                         
   1  15   0      23829.58      22995.98       450.82 o                         
   3  15   0     200755.52     193209.55      3046.03 o                         
   5  15   0     278308.81     272004.41      4264.88 o                         
   7  15   0      35589.13      34629.48       679.32 o                         
   9  15   0      18918.95      20898.23       485.00 o                         
  11  15   0      88635.89      93185.73      1825.07 o                         
  13  15   0      68118.64      71671.87      1630.57 o                         
  15  15   0       5691.88       4929.09       329.04 o                         
  17  15   0      38594.05      41922.47      2350.57 o                         
  19  15   0      80720.35      99511.95      2981.01 o                         
  21  15   0      35234.24      38384.49      1966.55 o                         
  23  15   0        350.75        457.00       581.39 o                         
   0  16   0     279734.62     274781.34      5942.53 o                         
   2  16   0     106863.40      97704.52      1521.07 o                         
   4  16   0       3745.97       3805.94       165.20 o                         
   6  16   0      22476.70      23781.00       511.36 o                         
   8  16   0     142916.77     141710.55      2335.95 o                         
  10  16   0      43532.37      43835.10       945.50 o                         
  12  16   0       4087.99       3711.82       236.87 o                         
  14  16   0      36023.79      40011.84      1451.56 o                         
  16  16   0      63673.02      66045.09      3624.18 o                         
  18  16   0       8281.97       5836.54       554.96 o                         
  20  16   0       9431.23       9443.93       709.24 o                         
  22  16   0      36652.17      45697.90      2621.72 o                         
   1  17   0      31163.35      29915.59       617.14 o                         
   3  17   0      79593.93      78852.51      1289.38 o                         
   5  17   0      98804.60      94203.12      1488.86 o                         
   7  17   0      48754.39      48508.27       956.15 o                         
   9  17   0       3610.34       3132.53       214.14 o                         
  11  17   0      22225.71      20136.49       741.23 o                         
  13  17   0      17748.12      18258.05       662.89 o                         
  15  17   0         84.81        -56.99       348.84 o                         
  17  17   0      26262.73      32686.34      1524.74 o                         
  19  17   0      35330.41      44311.72      1901.81 o                         
  21  17   0      21766.58      23990.78      1416.97 o                         
   0  18   0      40441.46      38869.76      1088.67 o                         
   2  18   0      15385.70      15707.35       454.85 o                         
   4  18   0       2133.11       1846.94       174.46 o                         
   6  18   0       1809.23       2116.63       181.28 o                         
   8  18   0         46.29        290.55       165.71 o                         
  10  18   0       3050.13       2603.93       276.98 o                         
  12  18   0       1924.83        848.23       369.53 o                         
  14  18   0        389.04         23.79       241.08 o                         
  16  18   0        117.42        345.20       346.84 o                         
  18  18   0        403.54        554.09       479.74 o                         
  20  18   0        613.47        320.14       714.39 o                         
   1  19   0       1256.51       1253.15       200.58 o                         
   3  19   0       6067.40       6524.64       397.72 o                         
   5  19   0        563.85        422.90       209.61 o                         
   7  19   0       2250.82       1969.28       208.01 o                         
   9  19   0      12297.87      13592.60       464.56 o                         
  11  19   0      30352.21      29886.74      1143.61 o                         
  13  19   0      13032.50      15804.66       885.09 o                         
  15  19   0        428.07        186.84       372.20 o                         
  17  19   0       4092.30       1979.16       725.30 o                         
  19  19   0       2150.19       1813.54       780.25 o                         
   0  20   0      12225.21      13518.90       811.37 o                         
   2  20   0       1317.03       1424.55       197.63 o                         
   4  20   0      17386.01      16482.50       585.84 o                         
   6  20   0      41188.32      40961.93      1085.62 o                         
   8  20   0      63360.60      61167.99      2130.75 o                         
  10  20   0      19565.14      17757.48       641.62 o                         
  12  20   0       9033.38       8705.73       597.86 o                         
  14  20   0      33252.34      38086.69      2383.86 o                         
  16  20   0      24747.40      26728.26      2454.83 o                         
  18  20   0       2067.13       1277.08       818.46 o                         
   1  21   0       3746.39       3267.77       290.09 o                         
   3  21   0      31054.01      31053.66       882.28 o                         
   5  21   0      18777.19      19933.54       702.45 o                         
   7  21   0       2441.97       1941.46       281.48 o                         
   9  21   0      34485.57      36448.57      1530.86 o                         
  11  21   0      65067.02      61430.83      1790.69 o                         
  13  21   0      33168.88      30837.61      1497.46 o                         
  15  21   0       2500.00        854.44       732.75 o                         
  17  21   0       8072.02       6073.15       947.15 o                         
   0  22   0      12337.88      11284.33       841.23 o                         
   2  22   0       1915.55       1739.37       299.08 o                         
   4  22   0       6548.55       5556.18       436.38 o                         
   6  22   0      21158.76      22051.54       831.65 o                         
   8  22   0      31567.40      33433.65      1371.23 o                         
  10  22   0      10193.39       8937.70       889.80 o                         
  12  22   0        739.92        519.33       450.80 o                         
  14  22   0       8451.86       8865.03       848.52 o                         
  16  22   0      16006.38      15641.16      1247.12 o                         
   1  23   0        466.11         14.00       314.45 o                         
   3  23   0         48.78        117.95       382.67 o                         
   5  23   0          5.30       -253.71       505.80 o                         
   7  23   0        700.84        776.92       463.48 o                         
   9  23   0       5097.74       3422.12       370.50 o                         
  11  23   0       3894.95       3850.95       527.10 o                         
  13  23   0       4438.24       4583.45       606.43 o                         
  15  23   0       2818.92       1257.37       749.84 o                         
   0  24   0      14108.43      14965.55      1131.65 o                         
   2  24   0       9944.22       8592.28       606.01 o                         
   4  24   0       1082.19        373.99       374.56 o                         
   6  24   0       1302.99        753.11       635.84 o                         
   8  24   0       2957.94       1970.30       514.71 o                         
  10  24   0         68.36       -460.86       569.50 o                         
  12  24   0       2305.82        599.49       716.51 o                         
  14  24   0       4686.94       3788.38      1129.19 o                         
   1  25   0       3464.45       2842.83       513.94 o                         
   3  25   0      18486.29      20172.30      1176.66 o                         
   5  25   0      14203.18      13942.68       967.70 o                         
   7  25   0        703.35       -280.53       537.01 o                         
   9  25   0       2390.59       1478.34       740.75 o                         
  11  25   0       4284.72       2854.65      1117.33 o                         
   0  26   0      35651.82      33311.66      2116.96 o                         
   2  26   0      18664.83      19878.08      1390.22 o                         
   4  26   0        245.00        359.29       416.47 o                         
   6  26   0       7135.35       7353.19      1199.03 o                         
   8  26   0      10988.55       8359.27       878.05 o                         
   1  27   0        603.41       -115.51       682.29 o                         
   3  27   0       6668.72       6271.58      1227.31 o                         
   5  27   0       7414.32       5672.35       999.84 o                         
 -29   1   1       6325.81       4600.33       836.79 o                         
 -27   1   1      16012.41      15460.62      1294.39 o                         
 -25   1   1       6500.67       6804.86       451.33 o                         
 -23   1   1         89.63       -154.71       273.66 o                         
 -21   1   1      15815.79      17219.08       592.18 o                         
 -19   1   1      51419.03      51794.61      1031.85 o                         
 -17   1   1       4716.63       6681.58       292.30 o                         
 -15   1   1      20567.88      22330.47       595.31 o                         
 -13   1   1       2146.27       1844.47       127.32 o                         
 -11   1   1     124896.52     127669.61      2122.30 o                         
  -9   1   1      37061.78      37564.68       660.07 o                         
  -7   1   1     230473.89     237848.83      3876.56 o                         
  -5   1   1       3010.58       3703.68       109.57 o                         
  -3   1   1      81889.53      81469.16      1365.69 o                         
   1   1   1      41209.79      40636.77      1040.69 o                         
   3   1   1      17785.23      17489.63       291.63 o                         
   5   1   1     179836.91     182047.14      2829.70 o                         
   7   1   1        323.05        717.53        71.08 o                         
   9   1   1      48159.07      53723.32       959.55 o                         
  11   1   1     140155.47     141751.38      2496.64 o                         
  13   1   1      33019.53      33559.25       658.55 o                         
  15   1   1        619.60        564.16       149.22 o                         
  17   1   1      24735.74      27621.05       823.09 o                         
  19   1   1      56347.39      65499.14      1489.22 o                         
  21   1   1       9475.76       9175.27       467.21 o                         
  23   1   1       4885.88       4054.75       404.36 o                         
  25   1   1      29199.43      41257.29      1616.78 o                         
  27   1   1      21430.76      24962.94      3139.60 o                         
 -28   2   1       8933.51       8319.17       961.77 o                         
 -26   2   1        858.51        557.46       273.23 o                         
 -24   2   1      10988.18      10347.92       533.34 o                         
 -22   2   1      17832.26      19537.27       698.02 o                         
 -20   2   1       3445.86       3727.28       265.76 o                         
 -18   2   1      51469.74      53858.98      1118.75 o                         
 -16   2   1     127852.82     128838.88      2193.04 o                         
 -14   2   1      40891.12      42663.67       781.42 o                         
 -12   2   1       6623.38       8836.47       269.35 o                         
 -10   2   1      90556.54      90040.10      1510.24 o                         
  -8   2   1     335231.72     343686.12      5325.74 o                         
  -6   2   1      19082.69      20614.31       378.54 o                         
  -4   2   1     212087.80     214277.34      3241.37 o                         
  -2   2   1     342366.06     321831.66      5674.68 o                         
   0   2   1     218144.84     215351.88      3925.55 o                         
   2   2   1     110872.49     107651.84      1859.71 o                         
   4   2   1      19623.43      16170.08       294.36 o                         
   6   2   1     212434.72     202313.75      3218.67 o                         
   8   2   1     321838.28     323664.03      5139.26 o                         
  10   2   1      58914.03      62900.36      1181.01 o                         
  12   2   1      56704.10      61029.41      1174.44 o                         
  14   2   1     154760.95     167115.58      3044.33 o                         
  16   2   1     105345.84     115268.01      2239.08 o                         
  18   2   1      13517.19      14671.04       508.75 o                         
  20   2   1      17425.68      18067.51       715.79 o                         
  22   2   1      76746.91      99891.91      3489.45 o                         
  24   2   1      35458.80      47388.75      1682.89 o                         
  26   2   1       1071.00        213.00       547.31 o                         
  28   2   1      24062.95      24481.71      2925.29 o                         
 -29   3   1       8107.83       6127.31       826.23 o                         
 -27   3   1      40875.27      46228.21      3229.14 o                         
 -25   3   1      18080.23      19183.85       771.62 o                         
 -23   3   1        195.15        526.49       297.02 o                         
 -21   3   1      42883.89      44550.26      1166.06 o                         
 -19   3   1      72017.04      70909.68      1478.18 o                         
 -17   3   1      11723.02      13699.56       465.96 o                         
 -15   3   1      53585.88      54650.23      1112.35 o                         
 -13   3   1     211246.12     224156.70      3909.36 o                         
 -11   3   1     248542.02     274576.53      4498.14 o                         
  -9   3   1      12185.08      14489.30       308.95 o                         
  -7   3   1     214950.00     213109.70      3571.37 o                         
  -5   3   1      14565.64      10886.83       226.39 o                         
  -3   3   1     195850.89     214796.33      3493.80 o                         
  -1   3   1      78119.95      87435.36      1297.47 o                         
   1   3   1     919356.62     743258.19     13544.79 o                         
   3   3   1     416978.22     390556.62      6713.45 o                         
   5   3   1      18327.37      17195.99       311.26 o                         
   7   3   1       6448.90       7216.61       229.27 o                         
   9   3   1     269778.19     285622.25      5081.03 o                         
  11   3   1     467595.72     467188.19      7816.92 o                         
  13   3   1     138664.78     141119.16      2498.63 o                         
  15   3   1        878.27       1145.48       161.40 o                         
  17   3   1      91230.99     101918.10      2018.76 o                         
  19   3   1     140904.38     152368.84      3156.32 o                         
  21   3   1      10562.72      10256.52       603.06 o                         
  23   3   1      18633.14      19526.21       909.62 o                         
  25   3   1      76049.74      96240.91      5204.93 o                         
  27   3   1      65282.06      66002.01      3487.65 o                         
 -28   4   1       5319.26       4391.60       765.86 o                         
 -26   4   1        507.18        693.29       446.31 o                         
 -24   4   1       4988.58       4125.58       374.82 o                         
 -22   4   1       6268.67       4908.20       354.23 o                         
 -20   4   1       2146.32       1683.16       314.47 o                         
 -18   4   1      41816.60      42792.11      1034.10 o                         
 -16   4   1      43108.78      45577.14       969.41 o                         
 -14   4   1      22609.43      22349.28       565.00 o                         
 -12   4   1      20513.13      18929.74       409.56 o                         
 -10   4   1     189646.09     197779.31      3294.32 o                         
  -8   4   1     163866.69     176571.69      2892.46 o                         
  -6   4   1      81081.45      93778.78      1511.89 o                         
  -4   4   1       6243.57       4357.68       116.38 o                         
  -2   4   1     106984.88     100942.42      1533.16 o                         
   0   4   1      69258.25      70080.84      1122.48 o                         
   2   4   1      38290.17      46279.56       733.49 o                         
   4   4   1     385709.91     378291.62      6312.21 o                         
   6   4   1     563392.88     535781.56      8495.37 o                         
   8   4   1     232712.17     234032.73      3641.74 o                         
  10   4   1      33594.20      37788.30       820.86 o                         
  12   4   1       7200.97       5732.43       246.94 o                         
  14   4   1     111678.63     113566.91      2188.80 o                         
  16   4   1      64863.19      63196.29      1267.39 o                         
  18   4   1       2596.82       2724.60       300.75 o                         
  20   4   1      18639.34      18717.10       752.22 o                         
  22   4   1      37042.07      43841.87      1761.95 o                         
  24   4   1      18699.64      17407.91      1147.27 o                         
  26   4   1         84.91       -247.91       356.62 o                         
  28   4   1      15834.24      12262.84      1376.34 o                         
 -27   5   1       3091.10       5025.09       613.88 o                         
 -25   5   1       4881.28       4331.57       407.23 o                         
 -23   5   1       4710.06       4590.21       367.52 o                         
 -21   5   1       1223.00       1305.29       278.28 o                         
 -19   5   1       5690.64       5196.34       295.41 o                         
 -17   5   1      53462.13      55083.21      1112.86 o                         
 -15   5   1      44543.81      43867.25       895.11 o                         
 -13   5   1      44808.23      49329.36      1000.12 o                         
 -11   5   1      12722.81      12636.43       307.71 o                         
  -9   5   1       3056.70       1584.79       111.73 o                         
  -7   5   1      20293.86      18574.34       343.15 o                         
  -5   5   1      49838.31      51126.37       859.89 o                         
  -3   5   1      13366.75      17005.08       283.89 o                         
  -1   5   1      66951.91      67525.77      1035.42 o                         
   1   5   1     322857.72     319318.41      4822.98 o                         
   3   5   1     416946.19     407348.75      6295.11 o                         
   5   5   1      90292.91      96650.66      1599.59 o                         
   7   5   1      11279.20       9399.80       228.07 o                         
   9   5   1      75387.39      71937.53      1195.66 o                         
  11   5   1      90755.96      94784.77      1843.01 o                         
  13   5   1      59203.62      56739.46      1071.58 o                         
  15   5   1       4492.21       4251.35       230.41 o                         
  17   5   1       5704.94       5076.21       254.63 o                         
  19   5   1      11325.53      10515.83       503.46 o                         
  21   5   1       1480.27       1954.71       321.72 o                         
  23   5   1         89.61        403.44       307.82 o                         
  25   5   1       2431.10       2520.22       555.01 o                         
  27   5   1       5401.69       6535.11      1079.81 o                         
 -28   6   1       3682.17       4603.06       638.83 o                         
 -26   6   1       3356.02       3231.50       555.41 o                         
 -24   6   1      40774.24      47073.40      2099.10 o                         
 -22   6   1      69153.24      80012.63      2533.86 o                         
 -20   6   1      58504.26      62772.96      1499.02 o                         
 -18   6   1       5129.50       4276.20       249.83 o                         
 -16   6   1      17536.25      17172.66       463.68 o                         
 -14   6   1      81870.34      79794.26      1456.09 o                         
 -12   6   1      11911.70       9122.72       289.08 o                         
 -10   6   1       7599.60       8055.39       291.34 o                         
  -8   6   1      90496.30      96025.00      1747.11 o                         
  -6   6   1     171239.44     167415.66      2746.88 o                         
  -4   6   1      26587.98      24782.06       430.96 o                         
  -2   6   1       8796.32      12170.96       213.55 o                         
   0   6   1      98275.48     110399.98      1687.23 o                         
   2   6   1     141703.72     141290.22      2103.61 o                         
   4   6   1      10160.28       7871.64       183.44 o                         
   6   6   1       8487.60       6862.48       197.61 o                         
   8   6   1      11202.06      10765.40       288.11 o                         
  10   6   1        715.48       1655.12       138.73 o                         
  12   6   1       1288.55       1667.37       120.65 o                         
  14   6   1       3008.49       2836.94       177.50 o                         
  16   6   1       4010.52       3603.73       223.13 o                         
  18   6   1       3905.81       3251.34       256.90 o                         
  20   6   1       6853.54       6645.39       368.39 o                         
  22   6   1       7977.51       7280.88       479.23 o                         
  24   6   1       1021.00        417.40       303.07 o                         
  26   6   1        484.71       -374.14       374.14 o                         
 -27   7   1      68220.07      62841.55      3164.60 o                         
 -25   7   1      78177.58      79181.20      3088.71 o                         
 -23   7   1       4055.45       4381.23       403.38 o                         
 -21   7   1      53031.34      57526.00      1686.09 o                         
 -19   7   1     164000.20     160653.86      4025.33 o                         
 -17   7   1     162116.11     164431.19      3037.29 o                         
 -15   7   1      30795.28      30608.59       664.74 o                         
 -13   7   1      17861.40      17889.18       437.99 o                         
 -11   7   1     112819.23     108819.22      1935.96 o                         
  -9   7   1      26496.33      23638.64       490.38 o                         
  -7   7   1       1163.68       1489.90        91.50 o                         
  -5   7   1      71169.48      73385.32      1230.33 o                         
  -3   7   1     311842.91     313704.38      4647.79 o                         
  -1   7   1     110617.51     106828.45      1597.43 o                         
   1   7   1        423.53       1320.99        68.54 o                         
   3   7   1       6592.79       7579.73       164.84 o                         
   5   7   1      87734.95      89480.20      1418.94 o                         
   7   7   1      24598.63      24482.15       481.44 o                         
   9   7   1       2561.73       2128.18       128.30 o                         
  11   7   1      12070.86      11335.10       296.06 o                         
  13   7   1       1491.08       1885.51       162.31 o                         
  15   7   1      23669.40      23618.25       731.94 o                         
  17   7   1      85766.12      85403.78      1896.42 o                         
  19   7   1      61939.07      67783.56      1571.52 o                         
  21   7   1       4607.80       3087.89       302.39 o                         
  23   7   1       3849.17       3112.92       465.48 o                         
  25   7   1      11688.18      11556.60      1007.84 o                         
  27   7   1       6531.23       6354.12      1018.05 o                         
 -28   8   1       8999.12      11068.71       835.89 o                         
 -26   8   1       6143.21       5776.42       943.46 o                         
 -24   8   1     119558.63     119016.44      3709.49 o                         
 -22   8   1     159519.86     178038.80      6199.88 o                         
 -20   8   1      84827.05      98075.23      2523.73 o                         
 -18   8   1       4331.94       4680.73       251.11 o                         
 -16   8   1      89958.98      88515.86      1792.02 o                         
 -14   8   1     129866.57     133670.73      2249.74 o                         
 -12   8   1      40602.23      36631.20       738.03 o                         
 -10   8   1       4602.15       5002.05       228.39 o                         
  -8   8   1     173495.31     169198.25      2793.51 o                         
  -6   8   1     193481.34     184764.80      3124.29 o                         
  -4   8   1       4093.39       3384.28       137.05 o                         
  -2   8   1      63479.01      68719.51      1091.19 o                         
   0   8   1     260079.09     264120.97      4001.99 o                         
   2   8   1     133793.28     137414.98      2055.50 o                         
   4   8   1     149763.34     145613.45      2339.19 o                         
   6   8   1       1874.54       1672.64       100.13 o                         
   8   8   1      24260.77      23212.45       495.15 o                         
  10   8   1      13543.36      14596.85       366.11 o                         
  12   8   1      30584.52      31773.27       648.02 o                         
  14   8   1      46578.70      47139.77       910.77 o                         
  16   8   1      26574.73      27092.25       646.40 o                         
  18   8   1       2908.19       3117.70       291.93 o                         
  20   8   1      25520.69      25196.54       956.71 o                         
  22   8   1      65075.64      68028.78      2669.65 o                         
  24   8   1      23444.73      25338.60      1325.48 o                         
  26   8   1       1240.11        319.23       384.93 o                         
 -27   9   1      38309.17      37279.53      2928.45 o                         
 -25   9   1      43319.83      43690.69      2560.65 o                         
 -23   9   1       1513.70       2578.38       453.69 o                         
 -21   9   1      22692.36      24079.33       902.04 o                         
 -19   9   1      69029.77      70364.86      1642.03 o                         
 -17   9   1     111725.95     121292.22      2825.51 o                         
 -15   9   1      31791.97      31644.73       675.42 o                         
 -13   9   1       5053.53       3555.51       196.91 o                         
 -11   9   1      22419.64      21417.15       498.95 o                         
  -9   9   1      15708.43      15895.62       341.88 o                         
  -7   9   1       2054.33       3849.82       185.67 o                         
  -5   9   1      55943.67      62124.00      1093.51 o                         
  -3   9   1     345492.62     345144.47      5228.76 o                         
  -1   9   1     147385.42     142171.16      2122.17 o                         
   1   9   1      10490.94       8339.04       203.84 o                         
   3   9   1       2055.91       2410.47       138.49 o                         
   5   9   1     115169.93     120966.30      1865.77 o                         
   7   9   1      39955.68      43354.68       747.30 o                         
   9   9   1        351.14        582.95       119.68 o                         
  11   9   1       1701.74       2111.52       137.09 o                         
  13   9   1       1727.89       1077.54       152.80 o                         
  15   9   1      16795.16      17456.09       546.59 o                         
  17   9   1      32990.28      33370.46       941.72 o                         
  19   9   1      31783.80      33465.51      1102.63 o                         
  21   9   1      11113.91      10862.11       599.42 o                         
  23   9   1       1873.11       1452.98       430.14 o                         
  25   9   1       8218.06      10508.03       778.22 o                         
 -26  10   1       4155.86       6503.06       801.73 o                         
 -24  10   1      18323.06      23659.98      1336.60 o                         
 -22  10   1      34089.22      43239.62      1480.67 o                         
 -20  10   1      25318.04      25381.60       852.42 o                         
 -18  10   1       9034.21       7434.04       433.99 o                         
 -16  10   1       3795.55       3099.51       220.86 o                         
 -14  10   1       5550.78       4735.14       229.52 o                         
 -12  10   1      37904.29      35628.51       721.54 o                         
 -10  10   1       6446.18       5147.32       219.46 o                         
  -8  10   1       8508.82       8088.08       256.41 o                         
  -6  10   1        566.63        609.80        90.07 o                         
  -4  10   1       3333.42       2636.54       114.46 o                         
  -2  10   1       7738.62       7426.14       217.75 o                         
   0  10   1      12890.04      15761.14       311.49 o                         
   2  10   1     112462.66     114153.09      1848.74 o                         
   4  10   1     115673.34     116566.52      1939.64 o                         
   6  10   1      56858.51      52732.24       894.70 o                         
   8  10   1      39897.25      35118.04       634.66 o                         
  10  10   1      10845.46      11226.24       369.15 o                         
  12  10   1       6289.57       6062.62       274.79 o                         
  14  10   1        666.48        777.52       171.38 o                         
  16  10   1       7323.62       4764.52       285.78 o                         
  18  10   1          7.99       -247.08       247.08 o                         
  20  10   1         37.39        -47.50       341.62 o                         
  22  10   1        633.47        222.34       467.95 o                         
  24  10   1        604.05        -25.50       497.02 o                         
  26  10   1        218.25         79.49       452.26 o                         
 -25  11   1        863.98        756.15       569.02 o                         
 -23  11   1         95.83        168.55       265.85 o                         
 -21  11   1       2550.88       2119.86       348.91 o                         
 -19  11   1        322.04        701.39       246.34 o                         
 -17  11   1       4857.74       4391.88       288.08 o                         
 -15  11   1      25190.06      22733.43       690.08 o                         
 -13  11   1      66441.02      65765.53      1395.90 o                         
 -11  11   1      33426.55      34002.93       661.36 o                         
  -9  11   1        618.27        676.92       111.79 o                         
  -7  11   1        904.42       1582.84       105.56 o                         
  -5  11   1       7009.39       7208.62       248.84 o                         
  -3  11   1       2680.24       2014.24       109.33 o                         
  -1  11   1      48490.67      49252.94       908.57 o                         
   1  11   1      68624.74      61667.66      1031.87 o                         
   3  11   1      38890.24      37331.38       643.08 o                         
   5  11   1      37472.89      38418.71       666.45 o                         
   7  11   1        375.95        540.50        93.02 o                         
   9  11   1      94212.89      95865.73      1584.08 o                         
  11  11   1      67765.12      63431.47      1175.56 o                         
  13  11   1      33970.62      31182.87       746.81 o                         
  15  11   1       4051.08       3596.71       235.94 o                         
  17  11   1       1832.63       1717.56       257.95 o                         
  19  11   1      10676.51      10267.61       577.01 o                         
  21  11   1       1043.11         17.09       371.09 o                         
  23  11   1       5507.79       5522.27       635.11 o                         
  25  11   1      16042.38      20585.86      1322.71 o                         
 -26  12   1         43.75        532.54       657.12 o                         
 -24  12   1       7430.63       7768.24       800.01 o                         
 -22  12   1       4778.81       4483.22       433.72 o                         
 -20  12   1       1497.99        426.49       243.98 o                         
 -18  12   1      32460.52      34639.08      1060.38 o                         
 -16  12   1      85377.08      88901.36      2117.86 o                         
 -14  12   1      73969.33      79156.92      1500.50 o                         
 -12  12   1       2184.67       2647.91       155.04 o                         
 -10  12   1      43244.63      43602.70       838.81 o                         
  -8  12   1     129474.17     132840.44      2169.69 o                         
  -6  12   1      97962.66     101844.37      1724.68 o                         
  -4  12   1       6046.31       6051.51       197.71 o                         
  -2  12   1      83083.45      86525.95      1388.28 o                         
   0  12   1      37497.79      35518.43       633.62 o                         
   2  12   1      23174.72      23233.10       441.45 o                         
   4  12   1      96549.99      93524.19      1434.15 o                         
   6  12   1     371448.34     359558.78      5731.11 o                         
   8  12   1     194888.03     191689.61      3018.44 o                         
  10  12   1      36341.98      33770.83       638.23 o                         
  12  12   1      25539.54      27567.75       636.54 o                         
  14  12   1      96473.61     106263.62      2312.25 o                         
  16  12   1      56484.84      66926.15      1531.36 o                         
  18  12   1       5442.54       4122.15       355.40 o                         
  20  12   1      10941.47      10688.15       591.34 o                         
  22  12   1      40543.18      56447.15      2075.87 o                         
  24  12   1      12544.68      13521.51       901.65 o                         
 -25  13   1      16304.99      19195.00      1670.37 o                         
 -23  13   1         45.64        -15.89       520.69 o                         
 -21  13   1      15870.21      20015.57       768.49 o                         
 -19  13   1      28705.52      32185.49      1263.21 o                         
 -17  13   1       4417.14       4115.11       305.69 o                         
 -15  13   1      24384.67      23557.08       631.13 o                         
 -13  13   1     133058.94     137449.42      2328.52 o                         
 -11  13   1     170208.34     180118.05      3088.22 o                         
  -9  13   1      31416.15      33348.96       661.62 o                         
  -7  13   1       5835.07       5072.32       222.58 o                         
  -5  13   1      54650.50      53795.32       884.77 o                         
  -3  13   1      75519.90      75634.48      1148.00 o                         
  -1  13   1       1456.10       1127.77       102.04 o                         
   1  13   1      57407.86      55451.00       927.55 o                         
   3  13   1     194203.55     187996.91      3030.63 o                         
   5  13   1      84022.43      83857.30      1368.74 o                         
   7  13   1      12494.26      13561.84       361.00 o                         
   9  13   1     104300.95     108274.84      1761.19 o                         
  11  13   1     257087.39     266528.09      4396.44 o                         
  13  13   1     112368.70     120210.94      2346.47 o                         
  15  13   1       1785.56       1218.26       210.98 o                         
  17  13   1      14957.07      15917.12       827.51 o                         
  19  13   1      21042.78      27553.15      1164.58 o                         
  21  13   1        275.88        -51.13       570.08 o                         
  23  13   1      14046.46      15294.64      1229.64 o                         
 -24  14   1       8543.71       9942.89       800.63 o                         
 -22  14   1      10210.26      10369.15       622.95 o                         
 -20  14   1        166.53       -141.68       392.76 o                         
 -18  14   1      15848.12      14241.99       587.57 o                         
 -16  14   1      91318.48      94249.97      2777.72 o                         
 -14  14   1      49491.35      53025.66      1333.74 o                         
 -12  14   1       1312.96        554.19       166.51 o                         
 -10  14   1       9851.47      10346.38       368.30 o                         
  -8  14   1     105666.59     108398.26      1807.54 o                         
  -6  14   1      76020.23      74923.77      1241.46 o                         
  -4  14   1         25.08        237.07        83.11 o                         
  -2  14   1      29513.82      28178.92       532.25 o                         
   0  14   1      45304.76      45373.44       786.60 o                         
   2  14   1        317.34        577.05       102.46 o                         
   4  14   1      68890.87      68919.50      1281.62 o                         
   6  14   1     149341.53     150884.12      2520.74 o                         
   8  14   1     123578.98     125990.83      2132.99 o                         
  10  14   1      22816.01      22310.75       500.44 o                         
  12  14   1       6145.58       6332.46       285.08 o                         
  14  14   1      43359.69      45538.36      1037.83 o                         
  16  14   1      20507.26      22551.08       819.03 o                         
  18  14   1        169.69        -94.72       337.46 o                         
  20  14   1      13658.38      16885.60      1135.99 o                         
  22  14   1      19754.50      29728.53      1596.46 o                         
  24  14   1      10468.82      12070.04       946.37 o                         
 -23  15   1         78.71       -288.55       288.55 o                         
 -21  15   1       1546.22       1828.60       402.18 o                         
 -19  15   1       3312.30       3216.30       397.96 o                         
 -17  15   1         21.30         34.71       215.11 o                         
 -15  15   1       3333.33       3051.47       282.75 o                         
 -13  15   1      16618.22      15659.81       489.86 o                         
 -11  15   1      21687.03      22183.56       548.00 o                         
  -9  15   1      12216.50      11908.69       345.82 o                         
  -7  15   1      10891.22      11711.82       350.30 o                         
  -5  15   1       1994.37       2275.53       204.93 o                         
  -3  15   1       3728.17       3506.65       170.23 o                         
  -1  15   1        194.86        274.82       114.59 o                         
   1  15   1      21112.58      21729.33       466.81 o                         
   3  15   1       9137.70       9534.64       312.59 o                         
   5  15   1       5322.51       4365.08       225.95 o                         
   7  15   1         86.82        207.65       136.43 o                         
   9  15   1       6824.54       5874.37       236.36 o                         
  11  15   1       7197.54       7250.89       341.77 o                         
  13  15   1      12343.13      12904.59       531.02 o                         
  15  15   1       4082.56       4193.48       293.27 o                         
  17  15   1        705.47       1271.12       336.58 o                         
  19  15   1       1041.63       1793.76       386.22 o                         
  21  15   1         40.60        328.93       466.39 o                         
  23  15   1       1427.30        730.08       624.65 o                         
 -22  16   1       5046.57       4222.49       612.04 o                         
 -20  16   1       4267.96       4398.73       573.81 o                         
 -18  16   1       2066.05        737.44       368.95 o                         
 -16  16   1       2327.11       2059.74       389.84 o                         
 -14  16   1       2588.46       1722.67       243.96 o                         
 -12  16   1        451.90        135.97       223.83 o                         
 -10  16   1        464.95        751.71       194.28 o                         
  -8  16   1       1646.06       1595.25       154.94 o                         
  -6  16   1       2496.50       2626.63       149.91 o                         
  -4  16   1       9741.02       9624.24       264.07 o                         
  -2  16   1      24741.98      23655.15       483.74 o                         
   0  16   1      34286.79      32699.74       658.93 o                         
   2  16   1      11600.43      11152.00       328.55 o                         
   4  16   1       4177.13       4481.96       237.76 o                         
   6  16   1        198.61        271.51       130.07 o                         
   8  16   1        143.60        232.79       172.72 o                         
  10  16   1       1636.22       1215.59       207.82 o                         
  12  16   1      16958.14      16766.76       728.16 o                         
  14  16   1      23264.43      24814.24       883.84 o                         
  16  16   1       5003.33       5135.75       425.11 o                         
  18  16   1       4765.08       5878.44       558.46 o                         
  20  16   1       4986.99       6171.27       910.18 o                         
  22  16   1       5796.80       6013.28       906.93 o                         
 -23  17   1        240.39        496.96       569.32 o                         
 -21  17   1      10742.41      12311.43      1064.77 o                         
 -19  17   1      33558.85      33310.75      2299.25 o                         
 -17  17   1      14334.66      11339.06      1086.13 o                         
 -15  17   1       1674.63        834.70       242.50 o                         
 -13  17   1      19054.01      18394.08       607.68 o                         
 -11  17   1      16928.58      14611.85       492.14 o                         
  -9  17   1        784.81        397.18       143.14 o                         
  -7  17   1      46238.17      44063.45       900.11 o                         
  -5  17   1      97094.38      99371.59      1556.60 o                         
  -3  17   1      95527.37      93772.67      1472.69 o                         
  -1  17   1       3747.66       4318.12       194.02 o                         
   1  17   1      47466.04      46698.25       859.78 o                         
   3  17   1      75331.81      75219.45      1304.37 o                         
   5  17   1      57417.95      56347.59      1019.02 o                         
   7  17   1        456.02        444.37       154.07 o                         
   9  17   1      45294.24      48745.05      1112.09 o                         
  11  17   1      42309.27      45870.85      1387.05 o                         
  13  17   1      11405.08      10805.89       660.72 o                         
  15  17   1       6342.05       6614.91       551.14 o                         
  17  17   1      64586.24      69524.07      3041.97 o                         
  19  17   1      36740.36      38670.10      1661.68 o                         
  21  17   1       7606.29       8011.69       968.28 o                         
 -22  18   1      23313.55      25434.45      1444.60 o                         
 -20  18   1       9697.72       8102.03       815.50 o                         
 -18  18   1       6614.53       5357.49       915.72 o                         
 -16  18   1      31278.40      30870.79      1785.08 o                         
 -14  18   1      12029.58      12630.12       651.49 o                         
 -12  18   1        102.38        -92.81       267.13 o                         
 -10  18   1      34608.93      31879.91       838.68 o                         
  -8  18   1      90287.09      98801.25      2007.74 o                         
  -6  18   1      26166.77      27239.49       610.05 o                         
  -4  18   1       9030.66       8674.95       315.84 o                         
  -2  18   1     109528.90     115642.19      1931.93 o                         
   0  18   1     137185.17     132822.84      2388.72 o                         
   2  18   1      37150.61      36054.41       751.88 o                         
   4  18   1       6850.99       5886.57       275.40 o                         
   6  18   1      96749.48     102957.36      2011.10 o                         
   8  18   1      55438.32      55899.01      1499.74 o                         
  10  18   1        246.31          0.11       240.51 o                         
  12  18   1      16591.71      14576.94       933.99 o                         
  14  18   1      64693.42      67155.58      2878.04 o                         
  16  18   1      56954.54      60045.15      2778.89 o                         
  18  18   1         72.28       -111.04       621.00 o                         
  20  18   1      21815.37      20207.30      1424.04 o                         
 -21  19   1       9114.33       6751.06       808.63 o                         
 -19  19   1      23754.38      23938.23      1427.78 o                         
 -17  19   1       2616.59       1354.58       592.69 o                         
 -15  19   1       3606.00       2382.51       419.52 o                         
 -13  19   1      11823.87      11884.18       595.75 o                         
 -11  19   1      26392.49      28518.79       821.25 o                         
  -9  19   1        150.58        135.02       256.48 o                         
  -7  19   1      37969.11      36334.80       969.32 o                         
  -5  19   1      38099.29      39736.57       862.53 o                         
  -3  19   1      27649.67      27748.54       633.83 o                         
  -1  19   1       5385.16       5305.06       245.56 o                         
   1  19   1      43727.14      44857.87       932.95 o                         
   3  19   1      69830.37      70995.28      1461.90 o                         
   5  19   1      26723.76      25083.64       657.63 o                         
   7  19   1       1535.07       1276.61       233.36 o                         
   9  19   1      41504.53      45129.75      1233.50 o                         
  11  19   1      48182.67      52132.28      2007.00 o                         
  13  19   1       9941.10       8834.38       842.85 o                         
  15  19   1       1153.05        427.21       530.96 o                         
  17  19   1      42853.09      46104.38      2453.81 o                         
  19  19   1      48353.36      52808.64      2737.31 o                         
 -20  20   1         97.65        146.01       655.69 o                         
 -18  20   1       3416.76       3908.10       839.82 o                         
 -16  20   1       2673.04       1927.54       703.70 o                         
 -14  20   1        116.02        287.94       392.25 o                         
 -12  20   1       2019.87       1049.56       420.90 o                         
 -10  20   1      13958.34      13457.96       497.79 o                         
  -8  20   1      17138.61      17585.37       622.40 o                         
  -6  20   1         74.71        480.70       196.74 o                         
  -4  20   1       7625.72       6483.66       331.04 o                         
  -2  20   1      29533.74      29407.30       703.28 o                         
   0  20   1      24566.73      24827.95       655.76 o                         
   2  20   1        561.00        280.44       208.75 o                         
   4  20   1       3041.89       2520.54       262.81 o                         
   6  20   1      15374.45      15800.43       606.45 o                         
   8  20   1      19497.36      20872.26       678.08 o                         
  10  20   1       2730.36       2353.20       319.33 o                         
  12  20   1       6799.17       6836.97       560.59 o                         
  14  20   1      15283.98      13089.10      1417.41 o                         
  16  20   1      11259.13      10290.89       876.68 o                         
  18  20   1       4514.81       3114.19       976.25 o                         
 -19  21   1       3432.44       1798.31      1415.19 o                         
 -17  21   1       4337.92       2703.28       660.49 o                         
 -15  21   1       1462.77        890.83       811.13 o                         
 -13  21   1        162.42        488.52       406.24 o                         
 -11  21   1       5804.90       6902.89       529.25 o                         
  -9  21   1      11003.95       9927.39       522.60 o                         
  -7  21   1       3012.18       2614.50       284.49 o                         
  -5  21   1        277.77          4.55       215.51 o                         
  -3  21   1       2631.87       2058.92       250.96 o                         
  -1  21   1       3124.16       3408.64       248.49 o                         
   1  21   1       1057.39        751.12       219.03 o                         
   3  21   1        593.65        575.22       246.87 o                         
   5  21   1       2633.98       1481.50       299.34 o                         
   7  21   1         19.77       -256.46       256.46 o                         
   9  21   1        348.20        236.53       244.69 o                         
  11  21   1        571.72         79.04       311.15 o                         
  13  21   1        521.21        126.37       509.32 o                         
  15  21   1        109.76       -343.09       527.75 o                         
  17  21   1        874.22         -1.65       733.28 o                         
 -16  22   1      10628.30      10503.97      1123.09 o                         
 -14  22   1      21088.83      22638.81      1464.73 o                         
 -12  22   1       6244.24       4253.19       746.22 o                         
 -10  22   1       1282.50        628.67       391.02 o                         
  -8  22   1      16690.16      17767.23       864.25 o                         
  -6  22   1      25654.64      27481.44      1016.43 o                         
  -4  22   1       5022.11       4395.06       398.60 o                         
  -2  22   1       1316.18        776.62       317.90 o                         
   0  22   1      16492.52      17242.97       712.94 o                         
   2  22   1       8114.48       7064.44       460.58 o                         
   4  22   1        311.22        413.21       295.62 o                         
   6  22   1       3449.46       3649.49       324.39 o                         
   8  22   1       6379.70       6055.48       512.08 o                         
  10  22   1        430.06        161.24       445.03 o                         
  12  22   1       2063.42       1211.38       394.29 o                         
  14  22   1       6297.99       5554.28       955.69 o                         
  16  22   1       2790.63        335.24       705.92 o                         
 -15  23   1        380.41       -239.17       802.56 o                         
 -13  23   1      16814.33      13393.73      1523.39 o                         
 -11  23   1      43365.98      42662.16      1737.14 o                         
  -9  23   1      11997.17      11319.41      1132.42 o                         
  -7  23   1       1157.91        803.48       452.45 o                         
  -5  23   1      22887.82      24057.73      1102.98 o                         
  -3  23   1      37154.29      38597.05      1371.65 o                         
  -1  23   1      10464.91      10822.48       616.79 o                         
   1  23   1       4651.65       3825.95       354.49 o                         
   3  23   1      20719.06      22839.54       867.55 o                         
   5  23   1      18122.46      18792.20       982.84 o                         
   7  23   1       3976.79       3210.12       436.60 o                         
   9  23   1      11864.12       9557.35       954.72 o                         
  11  23   1      25630.74      22529.12      1491.76 o                         
  13  23   1       4253.08       3086.45      1015.58 o                         
  15  23   1       1998.65       1453.19       776.97 o                         
 -14  24   1      13305.80      13275.25      1633.52 o                         
 -12  24   1       3107.62       2706.43       808.01 o                         
 -10  24   1       3549.73       2926.29       542.86 o                         
  -8  24   1      23415.23      27946.61      1361.77 o                         
  -6  24   1      13196.72      14239.96      1052.46 o                         
  -4  24   1          4.40       -187.13       380.91 o                         
  -2  24   1      14591.69      13725.82       741.05 o                         
   0  24   1      22142.87      24335.24      1053.13 o                         
   2  24   1      12638.31      11262.80       906.10 o                         
   4  24   1       1105.23        943.90       446.78 o                         
   6  24   1       5361.41       5142.97       466.71 o                         
   8  24   1       6336.75       7462.05       821.64 o                         
  10  24   1        890.36       -369.46       528.66 o                         
  12  24   1        922.13       2369.57       841.32 o                         
 -11  25   1       1385.84        618.82       696.97 o                         
  -9  25   1        378.24        484.81       643.05 o                         
  -7  25   1       1187.23         37.42       553.24 o                         
  -5  25   1       4156.48       3342.82       624.90 o                         
  -3  25   1       5690.45       5354.73       665.54 o                         
  -1  25   1       4231.29       3582.57       436.05 o                         
   1  25   1        383.89        125.21       510.11 o                         
   3  25   1        318.93        286.43       410.53 o                         
   5  25   1       2379.92       1786.91       433.78 o                         
   7  25   1       1158.35        786.00       606.62 o                         
   9  25   1        350.10       -142.74       655.17 o                         
  11  25   1        274.24        634.16       862.75 o                         
  -8  26   1        269.08        318.06      1101.13 o                         
  -6  26   1        310.32        530.36       546.24 o                         
  -4  26   1         62.41       -550.81       550.81 o                         
  -2  26   1        368.10        979.30       427.16 o                         
   0  26   1         39.23        239.39       548.44 o                         
   2  26   1        141.90       -100.61       424.75 o                         
   4  26   1       3481.43       2517.10       708.99 o                         
   6  26   1       3874.88       2728.19      1136.20 o                         
   8  26   1       2741.78       2588.18       508.59 o                         
  -5  27   1       7518.09       7109.77       788.50 o                         
  -3  27   1       4428.19       4233.77       676.28 o                         
  -1  27   1        186.27        475.41       595.17 o                         
   1  27   1       4723.81       2869.90       550.41 o                         
   3  27   1      10359.14      10655.19       806.22 o                         
 -28   0   2      14354.51      15626.13      1594.91 o                         
 -26   0   2      11184.99       9615.05       903.99 o                         
 -24   0   2      47541.24      52706.34      2105.33 o                         
 -22   0   2      59719.84      61179.28      2270.96 o                         
 -20   0   2      50162.88      54853.56      1657.48 o                         
 -18   0   2       7917.16       8659.33       581.92 o                         
 -16   0   2      11175.92       9943.70       512.82 o                         
 -14   0   2       4069.83       2658.98       209.98 o                         
 -12   0   2      16045.21      17603.85       563.89 o                         
 -10   0   2     253625.17     271528.00      6822.34 o                         
  -8   0   2     299744.69     329087.31      7770.56 o                         
  -6   0   2      42563.59      48548.55      1247.73 o                         
  -4   0   2     126223.65     111851.79      3911.39 o                         
   2   0   2     102673.30     117651.25      3172.26 o                         
   4   0   2     414214.28     378212.50      9476.68 o                         
   6   0   2     122041.21     126279.45      3022.10 o                         
   8   0   2     141598.09     154492.06      3699.04 o                         
  10   0   2      80451.65      84486.22      2213.32 o                         
  12   0   2     407443.66     417283.47      9906.07 o                         
  14   0   2     455070.06     501566.69     13404.23 o                         
  16   0   2     175944.53     199167.94      5507.74 o                         
  18   0   2       5669.41       6521.34       521.06 o                         
  20   0   2     125886.57     141038.89      4728.28 o                         
  22   0   2     128165.76     167302.16      5595.74 o                         
  24   0   2      48157.89      69241.94      2971.12 o                         
  26   0   2       2915.01       4043.07       826.70 o                         
 -29   1   2      13599.62      10227.09       986.30 o                         
 -27   1   2      59951.23      65672.53      1850.73 o                         
 -25   1   2      36431.17      40908.77      1349.59 o                         
 -23   1   2       6742.02       6674.28       490.07 o                         
 -21   1   2       4388.42       4332.60       349.31 o                         
 -19   1   2      55875.34      59153.54      1173.40 o                         
 -17   1   2       4311.52       4656.13       246.60 o                         
 -15   1   2       1676.14       3029.07       187.31 o                         
 -13   1   2       9601.29      11600.57       315.38 o                         
 -11   1   2       5888.72       9222.16       241.85 o                         
  -9   1   2      74827.28      71341.97      1344.81 o                         
  -7   1   2     305825.34     323705.94      5919.84 o                         
  -5   1   2     150765.09     161210.66      2776.26 o                         
  -3   1   2      93632.37     105831.37      1768.63 o                         
  -1   1   2       5348.59       6872.50       225.41 o                         
   1   1   2     217572.16     214113.61      3481.96 o                         
   3   1   2       4962.16       5329.06       129.63 o                         
   5   1   2       7361.12       8622.80       205.25 o                         
   7   1   2     212786.89     215448.66      3358.08 o                         
   9   1   2     308483.16     302059.12      4940.01 o                         
  11   1   2     104648.42     112788.70      1900.96 o                         
  13   1   2        422.42        704.24       134.47 o                         
  15   1   2     135889.45     147943.12      2506.78 o                         
  17   1   2     268308.97     301194.75      5261.98 o                         
  19   1   2     124036.14     140358.34      3314.20 o                         
  21   1   2      30421.80      38683.29      1266.83 o                         
  23   1   2      11292.50      13628.98       866.08 o                         
  25   1   2      51488.31      70538.45      3749.11 o                         
  27   1   2      13764.41      16932.02      1552.51 o                         
 -28   2   2         34.84        919.22       492.95 o                         
 -26   2   2        117.46       -295.63       295.63 o                         
 -24   2   2       2736.22       2978.83       435.32 o                         
 -22   2   2      13005.30      12915.62       561.75 o                         
 -20   2   2      25876.27      26961.82       732.57 o                         
 -18   2   2      23654.96      22284.57       571.79 o                         
 -16   2   2      25334.72      22200.60       578.42 o                         
 -14   2   2      50145.75      46222.46       841.83 o                         
 -12   2   2      13413.60      12850.60       388.83 o                         
 -10   2   2      50483.19      52536.71       845.23 o                         
  -8   2   2      14345.83      19915.48       390.65 o                         
  -6   2   2      90011.45      84717.88      1296.39 o                         
  -4   2   2       6015.95       6449.43       125.70 o                         
  -2   2   2      74571.50      74427.74      1324.19 o                         
   0   2   2      28212.36      34259.95       586.11 o                         
   2   2   2      12711.06      12219.73       224.62 o                         
   4   2   2      68249.33      69235.00      1095.01 o                         
   6   2   2      36615.50      36855.10       627.32 o                         
   8   2   2       7222.74       5793.54       212.38 o                         
  10   2   2      83308.44      82666.20      1409.65 o                         
  12   2   2     177051.16     181786.39      3193.03 o                         
  14   2   2     169143.02     173661.00      2907.25 o                         
  16   2   2      51245.30      54608.18      1088.58 o                         
  18   2   2       1740.81       1016.54       273.38 o                         
  20   2   2      42089.61      47667.89      1342.61 o                         
  22   2   2      31653.67      39008.12      1369.79 o                         
  24   2   2      12671.22      13531.78      1014.26 o                         
  26   2   2        220.68       -245.07       419.47 o                         
 -29   3   2       1163.64        802.40       475.57 o                         
 -27   3   2      12603.36      13366.38      1208.83 o                         
 -25   3   2       1291.23       1218.92       257.73 o                         
 -23   3   2       5646.33       5827.20       439.29 o                         
 -21   3   2      38679.50      36929.43       972.52 o                         
 -19   3   2      61202.07      64005.58      1332.53 o                         
 -17   3   2       8464.93       9011.90       401.06 o                         
 -15   3   2       5109.55       4189.93       201.07 o                         
 -13   3   2     105997.21     102446.73      1833.79 o                         
 -11   3   2     235048.94     234974.39      4203.71 o                         
  -9   3   2     108063.49     111743.41      1802.32 o                         
  -7   3   2      52269.21      56852.88       928.73 o                         
  -5   3   2      31056.79      28019.41       491.88 o                         
  -3   3   2      21493.10      19935.75       390.69 o                         
  -1   3   2      33979.62      33346.57       557.97 o                         
   1   3   2      30554.20      35489.45       669.77 o                         
   3   3   2      50900.58      49868.55       910.19 o                         
   5   3   2      49094.00      44329.88       778.92 o                         
   7   3   2      21896.78      18221.62       364.20 o                         
   9   3   2        132.13        249.83        92.89 o                         
  11   3   2       4523.06       4399.67       283.45 o                         
  13   3   2      37377.02      37573.66       823.93 o                         
  15   3   2      23674.55      21311.32       587.94 o                         
  17   3   2       6498.36       6132.77       302.69 o                         
  19   3   2       8066.75       8310.37       423.11 o                         
  21   3   2       3467.13       2455.73       351.61 o                         
  23   3   2       9771.97      11503.99       737.60 o                         
  25   3   2       4832.05       5163.46       628.69 o                         
  27   3   2       2309.45       1011.63       567.49 o                         
 -28   4   2      11371.12      11247.46       825.10 o                         
 -26   4   2       1540.46       1631.23       401.58 o                         
 -24   4   2      27710.30      31596.50      1030.09 o                         
 -22   4   2      32935.42      32657.08       871.87 o                         
 -20   4   2         85.45       -151.70       225.16 o                         
 -18   4   2      97509.48      95830.16      1762.46 o                         
 -16   4   2     207369.75     212560.91      3726.08 o                         
 -14   4   2     229293.23     236548.98      3890.74 o                         
 -12   4   2      36369.84      35519.41       643.83 o                         
 -10   4   2     103003.46      98547.59      1685.80 o                         
  -8   4   2     181303.05     182905.05      2920.83 o                         
  -6   4   2     224299.48     238562.97      3791.98 o                         
  -4   4   2     114824.74     123086.56      2197.07 o                         
  -2   4   2     209545.28     221377.61      3514.34 o                         
   0   4   2     227202.41     227649.03      3519.33 o                         
   2   4   2     187378.83     174445.00      2842.90 o                         
   4   4   2      67026.37      76801.48      1311.90 o                         
   6   4   2     290424.75     293840.62      4939.76 o                         
   8   4   2     330516.59     335778.72      5633.08 o                         
  10   4   2     139986.53     142578.56      2368.20 o                         
  12   4   2       3277.94       2395.03       178.94 o                         
  14   4   2      23855.80      26269.75       695.89 o                         
  16   4   2      25515.76      25398.36       714.56 o                         
  18   4   2        407.24        518.62       224.18 o                         
  20   4   2      31668.77      35854.67      1193.17 o                         
  22   4   2      13604.18      11389.41       603.56 o                         
  24   4   2       2393.82       1956.22       418.21 o                         
  26   4   2       2894.44       2569.70       476.83 o                         
 -29   5   2      15896.67      17981.47      1523.25 o                         
 -27   5   2      43127.18      52209.07      2178.44 o                         
 -25   5   2      26474.24      25025.23       973.55 o                         
 -23   5   2       1022.46        197.84       263.84 o                         
 -21   5   2     103400.48     107149.41      2452.05 o                         
 -19   5   2     178246.33     186638.22      3518.02 o                         
 -17   5   2      69067.63      70130.38      1318.16 o                         
 -15   5   2      35649.77      36182.53       716.58 o                         
 -13   5   2     275915.41     272894.38      4368.11 o                         
 -11   5   2     416494.88     415713.09      7151.77 o                         
  -9   5   2     271442.75     266965.31      4756.32 o                         
  -7   5   2        767.13        862.05        68.28 o                         
  -5   5   2     221191.42     221578.83      3829.35 o                         
  -3   5   2     249154.50     255803.95      4057.74 o                         
  -1   5   2      28436.77      28550.57       478.26 o                         
   1   5   2     114267.76     119799.54      1964.50 o                         
   3   5   2     411638.31     400483.25      6344.31 o                         
   5   5   2     452652.88     444344.53      7424.98 o                         
   7   5   2      19662.77      18868.00       413.46 o                         
   9   5   2     112478.91     120792.55      2072.26 o                         
  11   5   2     289740.34     293556.66      4577.85 o                         
  13   5   2      57833.16      53511.24      1063.73 o                         
  15   5   2        238.35        180.68       157.70 o                         
  17   5   2      21221.78      21915.19       654.35 o                         
  19   5   2      39232.68      42307.26      1032.24 o                         
  21   5   2       1526.85       1450.66       354.67 o                         
  23   5   2      33526.96      29248.33      1299.35 o                         
  25   5   2      64229.49      62460.41      4098.45 o                         
  27   5   2      28337.84      28543.93      2937.12 o                         
 -28   6   2       5403.26       6916.61      1023.72 o                         
 -26   6   2       4692.11       5349.89       644.02 o                         
 -24   6   2      33639.32      36229.06      1489.64 o                         
 -22   6   2      39035.91      43073.55      1217.31 o                         
 -20   6   2        972.07        949.45       263.48 o                         
 -18   6   2      50769.11      52368.52      1077.18 o                         
 -16   6   2     225705.44     222310.42      3779.89 o                         
 -14   6   2     196079.05     198335.69      3285.88 o                         
 -12   6   2      22799.30      20937.77       457.53 o                         
 -10   6   2      93132.87      96968.12      1738.76 o                         
  -8   6   2     285511.91     285670.94      4796.14 o                         
  -6   6   2     107778.93     118965.53      1963.67 o                         
  -4   6   2      10157.98      10291.81       211.63 o                         
  -2   6   2     216449.88     225922.98      3413.51 o                         
   0   6   2     201448.94     205294.72      3180.17 o                         
   2   6   2      34962.26      29812.10       517.37 o                         
   4   6   2      29692.55      32698.25       545.89 o                         
   6   6   2     239421.77     249322.94      4325.94 o                         
   8   6   2     331876.72     337486.91      5671.37 o                         
  10   6   2      73202.59      76121.33      1316.38 o                         
  12   6   2      18800.72      19488.08       511.30 o                         
  14   6   2      49752.49      50852.00      1034.32 o                         
  16   6   2      37546.45      38110.36       860.46 o                         
  18   6   2        476.61        170.28       237.23 o                         
  20   6   2      39668.05      43265.64      1437.70 o                         
  22   6   2      47450.98      47479.06      1842.29 o                         
  24   6   2      15714.46      16564.74      1303.11 o                         
  26   6   2       2716.12       4092.22       892.94 o                         
 -27   7   2       5965.51       9868.53       933.88 o                         
 -25   7   2       2116.55       3092.72       524.70 o                         
 -23   7   2       2004.84       1990.99       322.40 o                         
 -21   7   2       8986.59      10522.22       485.60 o                         
 -19   7   2      19843.49      22077.67       596.77 o                         
 -17   7   2        197.13        199.69       203.55 o                         
 -15   7   2      16546.75      15584.72       431.77 o                         
 -13   7   2      17275.14      17856.58       425.99 o                         
 -11   7   2      64123.90      65953.22      1135.89 o                         
  -9   7   2      21412.79      19921.30       413.31 o                         
  -7   7   2      15078.29      16932.59       360.76 o                         
  -5   7   2        610.94        864.03        74.40 o                         
  -3   7   2       1160.31       1417.25       104.78 o                         
  -1   7   2       8610.02      11420.71       226.64 o                         
   1   7   2      26488.47      28008.10       460.94 o                         
   3   7   2     106842.72     112880.59      1863.14 o                         
   5   7   2      48373.44      48885.73       823.22 o                         
   7   7   2         63.80        227.40        90.89 o                         
   9   7   2        911.39       1163.52       117.76 o                         
  11   7   2      35118.33      34904.04       670.83 o                         
  13   7   2      14111.16      14947.93       498.35 o                         
  15   7   2       2390.73       2448.18       216.33 o                         
  17   7   2        381.30        455.52       236.67 o                         
  19   7   2       2011.10       3171.17       351.97 o                         
  21   7   2       2057.22       2272.83       361.34 o                         
  23   7   2       2934.33       2123.97       490.40 o                         
  25   7   2      14039.90      11356.24       833.27 o                         
 -28   8   2        135.09        931.73       461.39 o                         
 -26   8   2         49.54       -189.24       268.64 o                         
 -24   8   2       3945.51       4319.65       412.04 o                         
 -22   8   2       7198.46       8404.81       484.58 o                         
 -20   8   2       3052.40       2840.69       244.56 o                         
 -18   8   2       1699.66       1971.21       205.26 o                         
 -16   8   2       1090.53       1109.39       184.39 o                         
 -14   8   2        527.40        695.80       197.13 o                         
 -12   8   2       5855.07       5131.69       239.43 o                         
 -10   8   2        747.42        571.45       104.25 o                         
  -8   8   2      14462.54      14747.19       336.94 o                         
  -6   8   2      34548.64      35054.04       669.37 o                         
  -4   8   2       3872.11       4673.00       136.49 o                         
  -2   8   2       4736.28       4826.98       143.50 o                         
   0   8   2      36048.14      32371.23       544.62 o                         
   2   8   2      26884.95      28042.81       500.19 o                         
   4   8   2      48880.00      48689.07       890.57 o                         
   6   8   2      15564.05      19329.77       481.20 o                         
   8   8   2      41611.43      47838.78       883.78 o                         
  10   8   2        152.41        538.34       128.21 o                         
  12   8   2      17141.37      17280.86       525.31 o                         
  14   8   2       2281.05       2082.69       204.40 o                         
  16   8   2        978.43       1007.82       213.65 o                         
  18   8   2       2095.17        691.37       302.94 o                         
  20   8   2        325.87         67.44       317.51 o                         
  22   8   2        144.16        -84.23       403.73 o                         
  24   8   2         52.71       -518.67       518.67 o                         
  26   8   2         82.90       -178.93       721.12 o                         
 -27   9   2      36184.39      38296.32      2803.47 o                         
 -25   9   2      27005.73      24195.06      1375.74 o                         
 -23   9   2         54.39       -166.07       286.26 o                         
 -21   9   2      27972.40      30276.70      1083.25 o                         
 -19   9   2      67562.49      72788.02      1653.64 o                         
 -17   9   2      40988.39      43042.68       966.22 o                         
 -15   9   2       4169.18       2482.72       197.26 o                         
 -13   9   2      74927.20      77217.91      1384.90 o                         
 -11   9   2     122505.52     128744.75      2285.06 o                         
  -9   9   2      37474.82      37884.17       696.00 o                         
  -7   9   2      64207.11      62119.40      1045.14 o                         
  -5   9   2     139701.84     136408.55      2318.41 o                         
  -3   9   2     145524.91     150824.47      2480.94 o                         
  -1   9   2       5701.30       4852.97       166.70 o                         
   1   9   2      24509.85      26412.03       500.69 o                         
   3   9   2     176976.88     184551.27      3044.85 o                         
   5   9   2     104332.71     106016.12      1723.06 o                         
   7   9   2       1120.35        909.02       100.29 o                         
   9   9   2      20361.25      22006.54       544.57 o                         
  11   9   2      56115.12      55939.94      1197.26 o                         
  13   9   2      16626.04      14995.37       508.18 o                         
  15   9   2      29457.59      32088.81       859.16 o                         
  17   9   2      44475.05      44414.55      1160.43 o                         
  19   9   2      34287.47      39249.56      1506.50 o                         
  21   9   2      14245.68      13605.20       797.51 o                         
  23   9   2       8437.56       7078.33       636.75 o                         
  25   9   2      17130.95      16871.30      1369.34 o                         
 -26  10   2       9317.79      11234.26       895.15 o                         
 -24  10   2      87751.44      76428.59      3165.36 o                         
 -22  10   2      75421.30      84376.28      2740.64 o                         
 -20  10   2       8264.46       7588.43       383.33 o                         
 -18  10   2      27369.46      25996.26       756.42 o                         
 -16  10   2     139326.78     144640.19      2766.23 o                         
 -14  10   2     127472.68     126267.81      2257.17 o                         
 -12  10   2       9357.51      11003.43       333.06 o                         
 -10  10   2     129400.95     126530.86      2246.89 o                         
  -8  10   2     191205.25     181582.05      2853.58 o                         
  -6  10   2     112154.84     119103.46      1940.28 o                         
  -4  10   2       3820.61       3841.70       161.29 o                         
  -2  10   2     191174.45     191231.75      3063.61 o                         
   0  10   2     241883.86     245564.83      3736.69 o                         
   2  10   2      83975.55      84299.05      1384.84 o                         
   4  10   2        696.34       1100.87        89.01 o                         
   6  10   2     103687.66     108371.38      1724.07 o                         
   8  10   2      39069.66      35827.98       664.12 o                         
  10  10   2      25605.96      26567.61       606.50 o                         
  12  10   2      14764.64      17148.34       495.20 o                         
  14  10   2     105288.99     117032.49      2386.70 o                         
  16  10   2      52396.96      53627.12      1440.77 o                         
  18  10   2        921.69        549.23       265.75 o                         
  20  10   2      17269.77      18671.29       845.88 o                         
  22  10   2      40008.99      45748.84      2089.27 o                         
  24  10   2      12819.40      14049.03       917.47 o                         
 -27  11   2      40445.88      43909.80      4009.11 o                         
 -25  11   2      25925.48      24074.17      2894.76 o                         
 -23  11   2       3726.37       4101.51       370.82 o                         
 -21  11   2      62711.65      67362.13      1812.21 o                         
 -19  11   2      90571.09      95810.03      2341.43 o                         
 -17  11   2      35671.54      40877.16       980.17 o                         
 -15  11   2      20485.14      20169.04       590.32 o                         
 -13  11   2     168704.42     177896.20      3064.58 o                         
 -11  11   2     121702.53     120767.05      2104.01 o                         
  -9  11   2      69005.32      72657.49      1259.58 o                         
  -7  11   2      21612.12      24752.96       497.42 o                         
  -5  11   2     384769.97     372293.94      5525.45 o                         
  -3  11   2     193522.36     189774.73      2901.14 o                         
  -1  11   2      63181.81      59964.27       982.83 o                         
   1  11   2      24534.75      22532.70       434.81 o                         
   3  11   2     250659.05     261959.50      4184.20 o                         
   5  11   2      92191.62      93230.97      1614.89 o                         
   7  11   2      16863.72      14690.91       334.53 o                         
   9  11   2      29622.01      31095.58       633.65 o                         
  11  11   2     128487.41     133477.98      2260.74 o                         
  13  11   2      75684.64      78717.52      1480.29 o                         
  15  11   2       1295.67        862.81       206.09 o                         
  17  11   2      16614.88      16320.70       713.68 o                         
  19  11   2      36244.77      42179.33      1321.56 o                         
  21  11   2       9556.36       9861.41       688.53 o                         
  23  11   2       7857.73       9319.51       767.49 o                         
  25  11   2      24368.43      36730.59      2255.38 o                         
 -26  12   2       4842.70       5360.00       866.07 o                         
 -24  12   2      19734.99      23690.00      1175.39 o                         
 -22  12   2      17214.13      17068.72       904.62 o                         
 -20  12   2        123.28        -81.51       294.19 o                         
 -18  12   2      14794.56      16075.50       620.28 o                         
 -16  12   2      65313.67      65424.60      1608.63 o                         
 -14  12   2     101736.73      98544.19      1924.72 o                         
 -12  12   2       3962.06       3506.91       185.84 o                         
 -10  12   2      34213.16      34136.12       664.44 o                         
  -8  12   2      49773.58      48851.88       864.44 o                         
  -6  12   2     127944.92     133377.16      2294.20 o                         
  -4  12   2      18805.43      18783.41       354.35 o                         
  -2  12   2      48199.57      51043.38       853.74 o                         
   0  12   2      26334.16      24603.57       463.23 o                         
   2  12   2      36211.72      29795.67       555.70 o                         
   4  12   2       4272.90       2904.92       135.25 o                         
   6  12   2      15334.45      13954.39       373.84 o                         
   8  12   2      48396.99      47416.68       843.67 o                         
  10  12   2      22491.05      21983.85       512.95 o                         
  12  12   2      14968.02      14413.43       608.73 o                         
  14  12   2        582.35        245.31       232.66 o                         
  16  12   2      18976.04      19962.24       803.39 o                         
  18  12   2       4533.55       4309.32       365.88 o                         
  20  12   2       2582.67       2906.27       496.01 o                         
  22  12   2       6712.22       8827.63       753.35 o                         
  24  12   2       2452.14       2641.55       777.11 o                         
 -25  13   2        949.07       1005.41       463.10 o                         
 -23  13   2       2651.50       2036.35       408.44 o                         
 -21  13   2       3759.81       3830.92       408.57 o                         
 -19  13   2       2693.68       2979.11       315.17 o                         
 -17  13   2        416.86        462.07       238.75 o                         
 -15  13   2        322.57         19.03       156.74 o                         
 -13  13   2        837.31        441.09       182.08 o                         
 -11  13   2      21662.57      21448.09       537.25 o                         
  -9  13   2      11039.73       9587.17       294.81 o                         
  -7  13   2      12494.71      13346.96       340.96 o                         
  -5  13   2       4535.77       5413.35       179.50 o                         
  -3  13   2       8553.20       7250.65       211.22 o                         
  -1  13   2      13326.01      12906.36       308.39 o                         
   1  13   2      17116.07      17205.48       380.61 o                         
   3  13   2        474.62       1158.34       122.29 o                         
   5  13   2      43871.05      46589.45       878.24 o                         
   7  13   2      18730.15      18707.38       438.94 o                         
   9  13   2      10182.38       9290.62       340.09 o                         
  11  13   2        241.34        423.39       145.52 o                         
  13  13   2        518.38        419.35       248.19 o                         
  15  13   2      15708.69      16875.10       601.17 o                         
  17  13   2      20081.23      22425.88       893.79 o                         
  19  13   2       2658.38       2471.56       443.64 o                         
  21  13   2         36.84       -357.59       357.59 o                         
  23  13   2       1928.68       2003.64       697.75 o                         
 -24  14   2       9633.65       8695.25       740.56 o                         
 -22  14   2      14312.77      13857.28       918.57 o                         
 -20  14   2       4418.27       4770.94       421.57 o                         
 -18  14   2        136.71        115.28       236.25 o                         
 -16  14   2       1774.85       2287.95       347.33 o                         
 -14  14   2       1618.43        484.31       223.93 o                         
 -12  14   2       5480.37       4305.99       251.17 o                         
 -10  14   2      13879.02      14016.12       370.33 o                         
  -8  14   2       3137.30       3135.84       173.88 o                         
  -6  14   2       3643.20       4617.92       183.98 o                         
  -4  14   2      25101.22      23298.55       424.44 o                         
  -2  14   2      43614.18      44816.27       780.14 o                         
   0  14   2      17435.32      17516.84       386.41 o                         
   2  14   2       2119.65       2196.85       140.20 o                         
   4  14   2      26613.24      25220.76       576.12 o                         
   6  14   2      62911.00      61548.55      1067.82 o                         
   8  14   2       8826.67       9487.58       313.80 o                         
  10  14   2      25799.84      24893.56       558.37 o                         
  12  14   2      67029.59      72460.44      1495.30 o                         
  14  14   2      65804.07      73207.34      1961.71 o                         
  16  14   2      33900.10      34475.46      1349.30 o                         
  18  14   2       3906.34       4959.48       436.31 o                         
  20  14   2      33978.09      43207.36      2407.71 o                         
  22  14   2      30462.74      33318.59      1873.37 o                         
 -25  15   2      18419.70      24202.72      2251.01 o                         
 -23  15   2        431.50        219.05       376.71 o                         
 -21  15   2       4845.84       3269.72       409.75 o                         
 -19  15   2      21393.87      22888.60       847.25 o                         
 -17  15   2      12510.65      10645.72       658.23 o                         
 -15  15   2        387.97       -166.01       252.34 o                         
 -13  15   2      15695.11      15477.92       559.80 o                         
 -11  15   2      12329.74      11721.09       400.47 o                         
  -9  15   2       3874.30       3893.24       200.92 o                         
  -7  15   2      75302.69      74297.46      1278.50 o                         
  -5  15   2     122300.54     129655.80      1985.04 o                         
  -3  15   2      53296.33      55342.06       944.40 o                         
  -1  15   2       2223.17       2410.52       141.44 o                         
   1  15   2      55835.81      53659.20       947.19 o                         
   3  15   2      76503.78      75777.27      1330.50 o                         
   5  15   2      16807.94      16752.76       427.88 o                         
   7  15   2      41714.62      42728.23       818.21 o                         
   9  15   2     143610.31     143822.72      2427.50 o                         
  11  15   2      63680.34      64521.15      1341.75 o                         
  13  15   2      21656.89      21422.19       629.99 o                         
  15  15   2      24444.65      25024.86       880.98 o                         
  17  15   2     119008.85     158291.03      4229.44 o                         
  19  15   2      72644.10      95342.57      3205.45 o                         
  21  15   2       8817.11       8417.90       789.68 o                         
  23  15   2      13637.12      12318.82      1303.65 o                         
 -24  16   2      25258.85      22490.96      3161.31 o                         
 -22  16   2      24939.19      26513.32      1955.04 o                         
 -20  16   2      12311.54      11843.08       669.40 o                         
 -18  16   2       1026.10         45.22       384.62 o                         
 -16  16   2      12943.06      11742.77       700.64 o                         
 -14  16   2       4137.43       3698.86       305.60 o                         
 -12  16   2       1721.17       1318.06       270.84 o                         
 -10  16   2      53538.29      54135.63      1041.46 o                         
  -8  16   2      45754.27      48599.03       879.24 o                         
  -6  16   2       1141.65       1036.72       122.67 o                         
  -4  16   2      10045.62       9113.95       274.99 o                         
  -2  16   2      93296.54      90122.54      1481.86 o                         
   0  16   2      64626.75      62913.47      1098.37 o                         
   2  16   2        820.10        967.85       138.86 o                         
   4  16   2       6962.64       6348.45       268.67 o                         
   6  16   2      62470.90      60675.20      1107.08 o                         
   8  16   2      20003.32      20497.65       494.46 o                         
  10  16   2      11426.14      13014.12       425.72 o                         
  12  16   2      51100.43      52659.27      1647.11 o                         
  14  16   2      86528.00     100684.16      2929.31 o                         
  16  16   2      45087.61      46780.15      1773.64 o                         
  18  16   2       1055.07       1010.77       447.28 o                         
  20  16   2      28587.99      29502.03      1794.52 o                         
  22  16   2      45090.67      48578.80      3500.66 o                         
 -23  17   2        121.96         84.92       461.87 o                         
 -21  17   2       1346.64        758.39       541.59 o                         
 -19  17   2       8923.13       8384.17       587.04 o                         
 -17  17   2       1404.46        181.47       375.83 o                         
 -15  17   2       3704.29       2933.09       352.28 o                         
 -13  17   2        467.87         38.21       358.42 o                         
 -11  17   2        529.68         85.49       247.96 o                         
  -9  17   2       5128.67       5159.90       225.40 o                         
  -7  17   2      41695.94      42079.42       825.72 o                         
  -5  17   2      33801.16      32902.87       607.97 o                         
  -3  17   2      27202.19      26836.54       570.42 o                         
  -1  17   2       2183.06       1701.03       150.76 o                         
   1  17   2      21575.15      18955.56       448.39 o                         
   3  17   2      10110.09       9458.15       353.80 o                         
   5  17   2       5889.29       6423.17       327.43 o                         
   7  17   2       3642.93       3481.04       250.01 o                         
   9  17   2      44948.21      42873.70      1013.68 o                         
  11  17   2      30350.64      32878.68      1009.08 o                         
  13  17   2        172.07         25.33       424.91 o                         
  15  17   2      27831.93      27955.45      1144.85 o                         
  17  17   2      54565.48      60041.33      2460.46 o                         
  19  17   2      33715.54      40073.78      2069.56 o                         
  21  17   2      13601.01      13605.21      1151.67 o                         
 -22  18   2          6.44       1517.80       569.61 o                         
 -20  18   2       2145.70       1058.35       547.77 o                         
 -18  18   2       3714.41       2711.89       539.20 o                         
 -16  18   2      10955.27       8998.84       834.09 o                         
 -14  18   2      20761.60      20795.03       863.20 o                         
 -12  18   2       7472.38       6697.74       583.27 o                         
 -10  18   2       1130.11       1526.14       233.09 o                         
  -8  18   2        532.38        662.95       225.02 o                         
  -6  18   2      16304.23      15447.18       433.25 o                         
  -4  18   2       3925.09       3972.56       209.78 o                         
  -2  18   2       1024.65        967.55       167.84 o                         
   0  18   2        591.69       1116.27       192.84 o                         
   2  18   2       3482.90       2540.09       204.50 o                         
   4  18   2        127.01        132.09       187.80 o                         
   6  18   2       9600.07       9341.14       450.10 o                         
   8  18   2      11100.93      13079.92       517.04 o                         
  10  18   2      11588.50      11504.93       519.42 o                         
  12  18   2       9497.59       6534.08       542.32 o                         
  14  18   2       6468.38       6333.80       576.81 o                         
  16  18   2       2036.17       1267.35       428.52 o                         
  18  18   2       1091.54        123.63       583.98 o                         
  20  18   2        285.19       -152.53       366.16 o                         
 -21  19   2       7927.40       8731.06      1022.28 o                         
 -19  19   2      17074.63      13940.97      2103.97 o                         
 -17  19   2       8676.48       6217.81       741.95 o                         
 -15  19   2       1540.21        601.31       400.54 o                         
 -13  19   2      39378.22      38570.66      1939.94 o                         
 -11  19   2      40404.80      43651.89      1731.08 o                         
  -9  19   2      26629.49      26572.19       658.07 o                         
  -7  19   2        568.02        713.62       233.67 o                         
  -5  19   2      14765.58      15983.36       476.74 o                         
  -3  19   2       8172.78       7268.76       303.66 o                         
  -1  19   2        220.90         14.89       193.73 o                         
   1  19   2      17394.95      16623.27       564.99 o                         
   3  19   2      29761.70      30242.80       789.14 o                         
   5  19   2      27716.72      28804.23       763.23 o                         
   7  19   2       6684.51       4739.27       311.63 o                         
   9  19   2       3858.73       4410.29       363.97 o                         
  11  19   2      10913.49      11912.98       737.07 o                         
  13  19   2      14985.84      11543.50      1531.53 o                         
  15  19   2       1279.69        299.87       367.86 o                         
  17  19   2       1756.46        789.11       650.29 o                         
  19  19   2        685.82       2871.19       958.85 o                         
 -20  20   2        294.03        922.48       802.24 o                         
 -18  20   2      28709.57      38437.56      2185.98 o                         
 -16  20   2      60857.69      52131.45      2202.07 o                         
 -14  20   2      50660.60      48461.74      2671.51 o                         
 -12  20   2       4356.85       2960.51       390.32 o                         
 -10  20   2      19589.84      16425.18       610.15 o                         
  -8  20   2      45217.24      48876.31      1226.52 o                         
  -6  20   2      26480.54      24968.28       721.26 o                         
  -4  20   2         37.28       -162.13       162.13 o                         
  -2  20   2      30137.51      29387.14       751.64 o                         
   0  20   2      36480.83      36879.99       874.96 o                         
   2  20   2       1555.35       1163.52       232.01 o                         
   4  20   2       7417.42       8543.18       402.90 o                         
   6  20   2      60224.39      63459.77      1945.73 o                         
   8  20   2      75538.53      77312.64      2118.52 o                         
  10  20   2       8904.64       7317.83       544.29 o                         
  12  20   2       3515.34       3221.51       416.19 o                         
  14  20   2      13584.51      16015.87      1308.81 o                         
  16  20   2      10038.83       8428.83      1050.23 o                         
  18  20   2        641.74       -595.78       595.78 o                         
 -19  21   2      31484.71      36145.00      2319.97 o                         
 -17  21   2       4361.95       3577.08       771.42 o                         
 -15  21   2       5769.49       4832.80       559.81 o                         
 -13  21   2      39292.39      36725.24      1377.96 o                         
 -11  21   2      75470.55      73850.86      2106.52 o                         
  -9  21   2      26968.54      26295.91       940.40 o                         
  -7  21   2        613.78        257.90       254.22 o                         
  -5  21   2      12155.05      12323.87       519.58 o                         
  -3  21   2      10443.65      10806.75       432.45 o                         
  -1  21   2        633.84        730.49       245.60 o                         
   1  21   2      33223.67      34342.53       938.37 o                         
   3  21   2      75854.93      77092.62      1720.45 o                         
   5  21   2      27888.72      28186.59      1009.27 o                         
   7  21   2          5.14        -80.33       313.80 o                         
   9  21   2      20664.49      19693.59       821.48 o                         
  11  21   2      45724.45      43988.88      1548.77 o                         
  13  21   2      17742.82      12963.31      1910.60 o                         
  15  21   2        137.53       -572.76       572.76 o                         
  17  21   2      12194.11      11002.16      1020.17 o                         
 -18  22   2      16505.98      11958.94      1452.74 o                         
 -16  22   2      23834.21      31811.44      2466.54 o                         
 -14  22   2      15926.72      15984.24      1173.94 o                         
 -12  22   2        965.15        407.12       514.54 o                         
 -10  22   2       6067.20       5453.17       431.44 o                         
  -8  22   2      15696.68      15301.91       865.81 o                         
  -6  22   2       4032.15       4756.96       410.95 o                         
  -4  22   2        399.90        561.29       233.22 o                         
  -2  22   2       4759.72       4157.83       333.32 o                         
   0  22   2      17335.97      17869.09       641.07 o                         
   2  22   2        506.24        468.01       266.03 o                         
   4  22   2      17364.92      19485.09       750.89 o                         
   6  22   2      34786.55      36987.68      1220.97 o                         
   8  22   2      32161.45      35146.82      1257.14 o                         
  10  22   2       9185.78       8560.16       711.82 o                         
  12  22   2         98.00        111.50       398.07 o                         
  14  22   2       2888.27       1861.24       932.64 o                         
  16  22   2       5664.87       4947.89      1222.72 o                         
 -15  23   2        746.22        911.84       463.56 o                         
 -13  23   2        569.85        584.32       432.37 o                         
 -11  23   2       2011.54       1601.84       386.42 o                         
  -9  23   2       1491.26       1228.01       424.92 o                         
  -7  23   2       2386.47       2048.76       361.81 o                         
  -5  23   2       1102.89       1666.81       278.75 o                         
  -3  23   2        435.70        537.46       276.55 o                         
  -1  23   2       1932.97       2205.85       288.43 o                         
   1  23   2       1532.66       1470.69       305.30 o                         
   3  23   2       2859.50       2863.26       336.43 o                         
   5  23   2       1120.40        973.51       426.53 o                         
   7  23   2        118.34       -400.51       400.51 o                         
   9  23   2       1383.30        646.22       462.14 o                         
  11  23   2       1579.59       1007.21       575.39 o                         
  13  23   2        767.51        -39.76       854.82 o                         
 -14  24   2       2487.49       4460.98       852.31 o                         
 -12  24   2         73.85        285.77       732.13 o                         
 -10  24   2       7782.90       6004.94       956.62 o                         
  -8  24   2      18537.66      24365.22      1501.05 o                         
  -6  24   2       7211.86       7448.54       694.52 o                         
  -4  24   2         61.40        211.88       482.83 o                         
  -2  24   2       7377.74       7189.56       512.36 o                         
   0  24   2      21574.85      24547.43       967.93 o                         
   2  24   2      10795.61      10393.41       992.08 o                         
   4  24   2        636.26       1026.23       339.97 o                         
   6  24   2        879.86         -3.01       488.56 o                         
   8  24   2       2270.92       1008.42       765.59 o                         
  10  24   2        332.58       -156.34       508.13 o                         
  12  24   2       6466.10       9940.42      2315.83 o                         
 -11  25   2      11489.72       9604.03      1787.04 o                         
  -9  25   2       1461.19       1292.55       441.96 o                         
  -7  25   2       8401.28       7313.73       754.89 o                         
  -5  25   2      37007.17      45089.83      1679.96 o                         
  -3  25   2      33781.64      41254.65      1819.77 o                         
  -1  25   2      10004.20       8718.93       662.39 o                         
   1  25   2       2240.81       2534.87       568.54 o                         
   3  25   2      16728.22      16093.82      1055.32 o                         
   5  25   2       7999.87       7830.27       697.17 o                         
   7  25   2         83.00        156.83       504.44 o                         
   9  25   2       6820.61       4245.85      1117.01 o                         
  -8  26   2      27548.46      32629.19      1893.44 o                         
  -6  26   2      15636.92      17321.19      1267.82 o                         
  -4  26   2        164.54        436.61       572.41 o                         
  -2  26   2      27410.56      30324.00      1940.04 o                         
   0  26   2      40104.21      45873.17      2091.14 o                         
   2  26   2      13302.46      13290.92       948.35 o                         
   4  26   2         70.09       -318.77       889.94 o                         
   6  26   2      15277.68      12764.01      1342.35 o                         
   8  26   2      13060.82       9666.97      1962.25 o                         
  -5  27   2      21716.69      25781.79      1503.85 o                         
  -3  27   2      21774.29      25084.96      1512.93 o                         
  -1  27   2       4894.27       4490.08       685.52 o                         
   1  27   2        195.43          9.52       519.43 o                         
   3  27   2       6293.28       5847.61      1132.94 o                         
 -29   1   3      13776.04      11542.98       948.47 o                         
 -27   1   3      16938.29      20850.19       997.29 o                         
 -25   1   3       2989.89       2954.47       352.98 o                         
 -23   1   3       1106.93       1586.50       376.12 o                         
 -21   1   3      14570.58      12741.04       578.00 o                         
 -19   1   3      74996.98      73727.18      1385.62 o                         
 -17   1   3      12714.17      12180.86       376.87 o                         
 -15   1   3       2181.02       1828.41       151.36 o                         
 -13   1   3      60314.66      63972.76      1261.41 o                         
 -11   1   3     138053.55     137423.70      2370.90 o                         
  -9   1   3        767.39        865.97       106.28 o                         
  -7   1   3      40058.32      46271.15       877.71 o                         
  -5   1   3       2207.19       3020.11        89.81 o                         
  -3   1   3      68572.30      72156.36      1378.95 o                         
  -1   1   3       4468.77       5170.94       123.23 o                         
   1   1   3     175027.20     179162.50      3179.16 o                         
   3   1   3     113518.92     123296.02      2210.12 o                         
   5   1   3       7448.33       7262.22       194.90 o                         
   7   1   3       5813.83       6160.27       220.28 o                         
   9   1   3      53952.18      62562.56      1086.35 o                         
  11   1   3      24730.63      25774.81       596.19 o                         
  13   1   3       1461.84        465.16       138.95 o                         
  15   1   3      21626.23      20050.70       610.66 o                         
  17   1   3      47765.13      51354.25      1196.09 o                         
  19   1   3      16332.98      17231.50       693.29 o                         
  21   1   3        141.30       -419.05       419.05 o                         
  23   1   3      16894.46      19575.94      1391.71 o                         
  25   1   3      22701.00      19271.33      1809.04 o                         
  27   1   3       7020.66       6184.18       791.65 o                         
 -30   2   3      38701.28      48229.99      3969.34 o                         
 -28   2   3       4898.09       6613.32       730.30 o                         
 -26   2   3      10312.30       9844.39       544.55 o                         
 -24   2   3      18967.77      18786.96       730.91 o                         
 -22   2   3      53883.81      52699.74      1157.57 o                         
 -20   2   3       5051.66       6151.07       338.39 o                         
 -18   2   3      62021.17      64006.66      1234.82 o                         
 -16   2   3      66101.60      69770.07      1329.07 o                         
 -14   2   3      48828.04      41533.97       764.15 o                         
 -12   2   3      36123.83      41632.80       835.61 o                         
 -10   2   3      88294.30      95912.48      1682.13 o                         
  -8   2   3     108635.00     110917.61      1776.93 o                         
  -6   2   3       1394.62       2293.16        82.02 o                         
  -4   2   3      10419.64      11246.57       213.56 o                         
  -2   2   3     299976.50     296725.53      5596.52 o                         
   0   2   3     145015.12     167278.91      2971.01 o                         
   2   2   3      21705.01      23158.74       427.28 o                         
   4   2   3      70288.10      70124.34      1203.07 o                         
   6   2   3     279520.38     284448.91      4640.04 o                         
   8   2   3      74965.25      74651.64      1269.14 o                         
  10   2   3          7.99        251.37       107.05 o                         
  12   2   3      74873.52      73601.32      1323.22 o                         
  14   2   3      62959.02      67284.70      1296.69 o                         
  16   2   3       3424.48       3880.02       267.42 o                         
  18   2   3       5144.01       5079.26       327.50 o                         
  20   2   3      60035.52      73493.94      1865.49 o                         
  22   2   3      87079.25      91777.40      3470.58 o                         
  24   2   3       8108.15       8520.66       784.57 o                         
  26   2   3      12908.49      13006.89      1125.61 o                         
 -29   3   3      15715.80      18294.43      1922.14 o                         
 -27   3   3      41481.02      45046.40      1427.11 o                         
 -25   3   3      11232.56      11744.17       569.63 o                         
 -23   3   3        576.03        532.94       296.55 o                         
 -21   3   3      47929.11      51977.02      1198.89 o                         
 -19   3   3     130334.52     131534.64      2370.76 o                         
 -17   3   3      27523.78      26554.79       597.23 o                         
 -15   3   3        899.15       1040.01       137.39 o                         
 -13   3   3      83922.04      89792.92      1450.25 o                         
 -11   3   3     105637.48     115742.02      2037.63 o                         
  -9   3   3      20631.21      19768.69       365.72 o                         
  -7   3   3      18438.05      24407.07       410.69 o                         
  -5   3   3     192441.16     201609.61      3376.14 o                         
  -3   3   3      43869.97      45705.11       858.78 o                         
  -1   3   3      33565.18      37866.38       791.64 o                         
   1   3   3      65677.13      62634.38      1118.59 o                         
   3   3   3     167227.17     172985.12      2827.16 o                         
   5   3   3       1746.42       1908.05       118.91 o                         
   7   3   3      10996.89      11051.96       289.84 o                         
   9   3   3     155491.34     163496.03      2789.32 o                         
  11   3   3      87966.92      95689.60      1584.65 o                         
  13   3   3        528.50        573.30       149.87 o                         
  15   3   3      36566.29      35546.36       927.60 o                         
  17   3   3     142313.64     157908.98      3220.70 o                         
  19   3   3      24348.41      26640.96       833.06 o                         
  21   3   3       8312.58       6353.12       503.13 o                         
  23   3   3      51406.44      70428.59      2902.02 o                         
  25   3   3      89606.95      99855.58      7084.02 o                         
  27   3   3      26195.78      23584.45      1857.51 o                         
 -28   4   3      11559.11      11665.70       781.08 o                         
 -26   4   3       2526.55       1263.77       425.89 o                         
 -24   4   3      25089.18      27118.02       871.29 o                         
 -22   4   3      13402.63      12085.25       567.09 o                         
 -20   4   3       1066.14        850.86       201.22 o                         
 -18   4   3      19506.89      19551.19       529.44 o                         
 -16   4   3      35104.86      35798.22       856.41 o                         
 -14   4   3      30438.70      29829.68       596.79 o                         
 -12   4   3      52013.19      48613.21       833.67 o                         
 -10   4   3       8169.96       8966.25       242.66 o                         
  -8   4   3       1899.81       2298.75       120.80 o                         
  -6   4   3       4612.57       5877.46       182.03 o                         
  -4   4   3      17149.49      18692.30       393.01 o                         
  -2   4   3      11165.24      15889.11       305.04 o                         
   0   4   3      12565.42      10493.52       208.94 o                         
   2   4   3         19.26        380.37        51.72 o                         
   4   4   3      92622.38      98244.11      1671.43 o                         
   6   4   3      10166.55      10982.44       297.14 o                         
   8   4   3       4701.20       5254.88       238.11 o                         
  10   4   3        315.81        168.98       113.54 o                         
  12   4   3      21866.15      19819.67       661.56 o                         
  14   4   3       9266.47       9720.16       408.17 o                         
  16   4   3        956.83       1215.11       205.95 o                         
  18   4   3      18580.05      19898.25       877.45 o                         
  20   4   3      34151.91      37358.65      1186.38 o                         
  22   4   3      29965.08      38563.89      1592.62 o                         
  24   4   3       3323.56       2971.91       618.91 o                         
  26   4   3      11798.61       9268.89      1057.71 o                         
 -29   5   3       3125.83       4321.11       940.50 o                         
 -27   5   3        137.06        189.64       288.92 o                         
 -25   5   3          0.94         63.72       245.49 o                         
 -23   5   3        376.38       -224.84       246.49 o                         
 -21   5   3       1710.33       2083.48       265.45 o                         
 -19   5   3       1558.56       1480.31       199.24 o                         
 -17   5   3       8090.80       7420.22       295.01 o                         
 -15   5   3       9131.15       7256.90       296.02 o                         
 -13   5   3       9977.06       8779.03       276.81 o                         
 -11   5   3       2555.23       3057.34       151.41 o                         
  -9   5   3        137.70        451.61        84.82 o                         
  -7   5   3      74483.41      72553.23      1284.48 o                         
  -5   5   3      93728.93      89034.32      1554.44 o                         
  -3   5   3      83510.09      86358.32      1466.02 o                         
  -1   5   3      33903.42      33910.25       564.80 o                         
   1   5   3       4183.06       5561.72       145.35 o                         
   3   5   3      11380.73      15463.00       345.37 o                         
   5   5   3        267.74        332.58        87.90 o                         
   7   5   3      17860.54      16023.19       368.23 o                         
   9   5   3       8275.29       8890.76       298.33 o                         
  11   5   3      10087.70      10942.63       337.33 o                         
  13   5   3       2093.45       1511.46       189.98 o                         
  15   5   3      12621.75      13430.63       537.32 o                         
  17   5   3       5597.80       4826.62       331.97 o                         
  19   5   3       5211.91       5726.65       346.19 o                         
  21   5   3      19627.21      17927.74      1151.29 o                         
  23   5   3      15452.00      15053.45       811.18 o                         
  25   5   3       6806.84       7747.70       864.21 o                         
 -28   6   3        707.97         65.03       367.12 o                         
 -26   6   3      15060.96      16655.05      1016.39 o                         
 -24   6   3      35428.77      33624.65      1379.35 o                         
 -22   6   3       6044.27       5259.35       321.40 o                         
 -20   6   3       6338.95       5544.48       319.72 o                         
 -18   6   3      17750.38      15957.19       453.34 o                         
 -16   6   3      24496.15      24369.02       540.45 o                         
 -14   6   3        315.65        353.67       140.24 o                         
 -12   6   3      70011.15      65207.13      1123.75 o                         
 -10   6   3     341685.31     341361.22      5728.67 o                         
  -8   6   3     290204.38     278613.53      4816.86 o                         
  -6   6   3      80991.61      93090.06      1682.28 o                         
  -4   6   3      18075.11      19141.23       365.68 o                         
  -2   6   3     319879.88     318277.38      5038.63 o                         
   0   6   3     359283.12     343354.66      5435.27 o                         
   2   6   3      37002.28      35319.32       598.20 o                         
   4   6   3        184.76        862.66        91.72 o                         
   6   6   3      76589.45      80193.05      1575.13 o                         
   8   6   3     100525.44     101330.86      1757.65 o                         
  10   6   3      17995.61      18426.61       428.98 o                         
  12   6   3      24730.04      24440.01       562.96 o                         
  14   6   3     126943.66     128865.98      2471.40 o                         
  16   6   3      69690.40      69155.81      1484.77 o                         
  18   6   3      33810.19      33753.75      1073.61 o                         
  20   6   3        464.64        758.64       327.29 o                         
  22   6   3      15786.84      16586.73       992.06 o                         
  24   6   3       4719.78       3882.07       543.73 o                         
  26   6   3         61.43         36.13       606.91 o                         
 -29   7   3      35922.00      34625.68      4486.24 o                         
 -27   7   3      64171.69      76376.99      2809.82 o                         
 -25   7   3      20683.62      24581.32      1150.21 o                         
 -23   7   3      21750.88      22860.21       855.11 o                         
 -21   7   3      63594.00      68347.29      1584.09 o                         
 -19   7   3      55260.34      56211.99      1092.54 o                         
 -17   7   3        602.78        579.05       162.70 o                         
 -15   7   3      80235.57      73388.46      1319.71 o                         
 -13   7   3     281247.12     275568.25      4647.07 o                         
 -11   7   3     187173.81     186288.95      3067.82 o                         
  -9   7   3      24509.96      24217.80       452.61 o                         
  -7   7   3     251971.59     250827.06      4619.77 o                         
  -5   7   3     513801.50     484489.72      8576.96 o                         
  -3   7   3     670338.00     655849.44      9884.31 o                         
  -1   7   3      16143.53      18093.44       331.17 o                         
   1   7   3     103602.94     109161.20      1759.62 o                         
   3   7   3     228436.92     226094.03      3693.24 o                         
   5   7   3     108758.01     102730.64      1772.84 o                         
   7   7   3       5431.15       8143.09       292.83 o                         
   9   7   3     102214.65     101323.31      1770.00 o                         
  11   7   3     179853.06     179223.91      3246.23 o                         
  13   7   3      87314.46      94053.75      2110.08 o                         
  15   7   3       1038.37       1568.11       207.12 o                         
  17   7   3      89275.43     102063.71      2474.50 o                         
  19   7   3      77274.08      85941.16      2350.44 o                         
  21   7   3      29558.68      31325.94      1968.30 o                         
  23   7   3       1157.55        349.85       460.79 o                         
  25   7   3       9677.73       7579.03       737.08 o                         
 -28   8   3        382.40        439.82       362.10 o                         
 -26   8   3      31295.38      33345.54      1923.59 o                         
 -24   8   3     108407.54     113154.07      5262.45 o                         
 -22   8   3      52051.98      58287.16      1547.74 o                         
 -20   8   3        516.14        124.45       244.93 o                         
 -18   8   3      58493.30      52127.82      1053.36 o                         
 -16   8   3     121523.45     116635.66      2163.86 o                         
 -14   8   3      10231.21      12287.01       402.23 o                         
 -12   8   3      91061.74      79490.50      1481.78 o                         
 -10   8   3     368354.00     354879.56      5963.80 o                         
  -8   8   3     525569.94     520772.16      8714.22 o                         
  -6   8   3     202807.00     201982.66      3608.13 o                         
  -4   8   3      95675.68      96906.98      1496.81 o                         
  -2   8   3     408639.19     395175.44      6273.14 o                         
   0   8   3     430700.09     395370.66      6612.97 o                         
   2   8   3     233104.36     235557.56      4194.65 o                         
   4   8   3      81220.05      82377.72      1349.92 o                         
   6   8   3     203206.34     207415.59      3417.44 o                         
   8   8   3      99393.34     103405.36      1816.96 o                         
  10   8   3       1554.24       1381.62       169.95 o                         
  12   8   3     125572.07     136612.55      2433.47 o                         
  14   8   3     277436.69     288734.78      5400.56 o                         
  16   8   3     118158.45     119994.62      2603.45 o                         
  18   8   3      24124.76      25847.86      1055.66 o                         
  20   8   3      17101.96      17311.76       854.68 o                         
  22   8   3      75553.34      69213.75      2915.58 o                         
  24   8   3       6406.16       8110.12       741.54 o                         
  26   8   3       1977.54      38302.37      8820.51 o                         
 -27   9   3      37272.10      51906.84      2289.48 o                         
 -25   9   3      11259.80      11106.94       726.68 o                         
 -23   9   3        842.68        568.50       288.54 o                         
 -21   9   3      22082.71      23554.97       748.55 o                         
 -19   9   3      39927.06      44038.21       996.24 o                         
 -17   9   3        146.82        513.81       179.25 o                         
 -15   9   3      72574.71      66505.10      1238.20 o                         
 -13   9   3     144725.39     151915.52      2770.49 o                         
 -11   9   3      99991.98      98685.61      1635.37 o                         
  -9   9   3      16030.21      15504.86       397.94 o                         
  -7   9   3     241150.75     230317.44      4005.73 o                         
  -5   9   3     561037.50     537061.12      8723.51 o                         
  -3   9   3     397336.22     379701.19      6020.07 o                         
  -1   9   3      26084.56      26308.52       505.58 o                         
   1   9   3      39791.60      39564.74       684.28 o                         
   3   9   3     193831.91     196595.69      3228.67 o                         
   5   9   3     162456.69     158529.84      2486.57 o                         
   7   9   3       9449.52      12264.27       324.56 o                         
   9   9   3     145660.08     150055.11      2653.82 o                         
  11   9   3     138346.92     144242.80      2648.42 o                         
  13   9   3      63215.81      65361.99      1611.07 o                         
  15   9   3       5391.14       4867.95       344.73 o                         
  17   9   3      78986.12      81323.79      2676.68 o                         
  19   9   3      59829.71      66664.22      2802.50 o                         
  21   9   3      23751.37      24648.79      1379.47 o                         
  23   9   3        121.61        128.54       805.28 o                         
  25   9   3       2144.83       1384.46       972.90 o                         
 -28  10   3        547.38        135.54       514.06 o                         
 -26  10   3       7781.16       8370.83       728.92 o                         
 -24  10   3      16185.51      20295.62       969.89 o                         
 -22  10   3       6778.59       5911.45       353.93 o                         
 -20  10   3        548.14        276.70       260.57 o                         
 -18  10   3      10616.51       8628.81       359.89 o                         
 -16  10   3       4966.15       4803.25       257.00 o                         
 -14  10   3       8100.82       8332.47       309.64 o                         
 -12  10   3      49258.55      46603.55       910.37 o                         
 -10  10   3     110952.71     109413.88      1905.97 o                         
  -8  10   3     178598.33     176843.78      2931.08 o                         
  -6  10   3      25978.06      24027.61       477.71 o                         
  -4  10   3       2648.01       3518.60       130.33 o                         
  -2  10   3      53646.28      47852.89       816.25 o                         
   0  10   3      83639.60      82572.80      1321.82 o                         
   2  10   3      38520.98      37778.21       716.92 o                         
   4  10   3      10373.47      11205.22       267.71 o                         
   6  10   3       5425.77       5381.71       198.16 o                         
   8  10   3      14985.81      14508.64       426.92 o                         
  10  10   3       1873.32       2234.00       173.45 o                         
  12  10   3      17629.21      19695.72       516.22 o                         
  14  10   3      31113.52      33364.41       829.75 o                         
  16  10   3      24697.80      25592.02       787.95 o                         
  18  10   3      18176.18      22439.02       914.41 o                         
  20  10   3      12380.41      11752.36      1042.05 o                         
  22  10   3        860.00       1236.48       500.36 o                         
  24  10   3       3447.75       4328.65       716.16 o                         
 -27  11   3       1988.65        992.72       541.73 o                         
 -25  11   3       1782.24       1175.56       352.12 o                         
 -23  11   3         44.06         88.35       239.77 o                         
 -21  11   3       8416.21       6725.44       485.35 o                         
 -19  11   3      19289.70      21130.11       964.91 o                         
 -17  11   3      11333.44       9302.99       416.61 o                         
 -15  11   3       1529.84       1123.38       179.49 o                         
 -13  11   3       5296.51       5987.53       288.26 o                         
 -11  11   3       8003.15       8150.58       312.06 o                         
  -9  11   3      32522.76      31148.38       674.54 o                         
  -7  11   3      27481.10      25067.86       511.48 o                         
  -5  11   3       2357.32       2479.93       126.40 o                         
  -3  11   3      31834.72      33687.58       602.21 o                         
  -1  11   3      68169.18      65980.23      1131.47 o                         
   1  11   3      20421.06      19285.65       417.16 o                         
   3  11   3      43394.30      42329.64       769.19 o                         
   5  11   3       6148.18       7910.08       230.21 o                         
   7  11   3       6535.21       5170.77       201.47 o                         
   9  11   3       2325.31       1839.78       185.27 o                         
  11  11   3       2153.31       2208.92       207.82 o                         
  13  11   3       8043.35       8557.06       349.76 o                         
  15  11   3       4403.23       4397.69       301.61 o                         
  17  11   3       8563.61       8862.37       456.02 o                         
  19  11   3         85.34        -76.22       455.75 o                         
  21  11   3      11903.14      10540.92       673.12 o                         
  23  11   3      22329.70      27234.57      1480.64 o                         
 -26  12   3       1614.35        684.41       395.68 o                         
 -24  12   3      21930.42      23726.28      1481.07 o                         
 -22  12   3      18961.53      23035.98      1128.90 o                         
 -20  12   3        115.96        141.16       214.37 o                         
 -18  12   3      29629.64      26451.34       853.91 o                         
 -16  12   3     140367.00     148735.94      4035.17 o                         
 -14  12   3      91189.55      90861.30      1784.02 o                         
 -12  12   3       9344.40       9261.97       334.48 o                         
 -10  12   3       1180.98       1552.96       152.75 o                         
  -8  12   3      37812.61      38866.47       781.11 o                         
  -6  12   3       5951.68       6858.00       226.10 o                         
  -4  12   3      33561.01      34783.66       596.51 o                         
  -2  12   3      50567.92      54655.99       935.57 o                         
   0  12   3      43511.80      44770.96       781.49 o                         
   2  12   3        230.56        361.78        98.15 o                         
   4  12   3      82572.17      86747.14      1480.60 o                         
   6  12   3     157184.23     154008.64      2441.20 o                         
   8  12   3      57172.44      57002.16      1038.02 o                         
  10  12   3       2708.26       2005.34       231.62 o                         
  12  12   3      26732.02      28804.41       716.08 o                         
  14  12   3      47747.22      53147.98      1184.92 o                         
  16  12   3        627.74        811.95       318.26 o                         
  18  12   3      25148.60      27239.28      1315.83 o                         
  20  12   3      66619.93      84948.08      2877.83 o                         
  22  12   3      45831.61      58105.07      2515.04 o                         
  24  12   3       2859.23       1997.02       927.53 o                         
 -25  13   3       7290.00       6571.77       805.74 o                         
 -23  13   3       6733.37       6008.60       543.01 o                         
 -21  13   3      58620.64      55213.07      1707.88 o                         
 -19  13   3      58680.57      63861.03      1761.02 o                         
 -17  13   3      22582.93      21531.06       727.24 o                         
 -15  13   3       9542.86       8766.07       469.82 o                         
 -13  13   3      86891.60      90253.01      1839.09 o                         
 -11  13   3      63086.46      61355.57      1147.25 o                         
  -9  13   3       8307.51       7954.81       293.64 o                         
  -7  13   3       4941.04       3471.89       194.76 o                         
  -5  13   3      24927.01      26462.73       484.42 o                         
  -3  13   3      12895.90      14641.07       335.05 o                         
  -1  13   3      24336.52      24055.81       468.99 o                         
   1  13   3     145136.12     141244.45      2296.65 o                         
   3  13   3     149694.91     149974.36      2432.75 o                         
   5  13   3      59858.29      61515.17      1132.01 o                         
   7  13   3       3226.13       3527.92       159.15 o                         
   9  13   3      77002.98      78631.66      1423.45 o                         
  11  13   3      70687.46      72804.42      1309.22 o                         
  13  13   3       6586.46       7000.62       334.01 o                         
  15  13   3      15501.10      14097.98       610.91 o                         
  17  13   3      40723.93      48680.76      1528.35 o                         
  19  13   3       7978.80       8977.54       640.60 o                         
  21  13   3       3712.69       2925.77       936.01 o                         
  23  13   3      23610.47      28600.40      2501.23 o                         
 -26  14   3       2512.38       5079.52      1274.95 o                         
 -24  14   3      18157.69      20327.08      1516.27 o                         
 -22  14   3      13765.85      14496.85       756.89 o                         
 -20  14   3       2615.96       2171.69       341.48 o                         
 -18  14   3      45994.92      41058.89      1759.94 o                         
 -16  14   3      69780.14      71673.50      1847.67 o                         
 -14  14   3      68233.82      64385.61      1547.25 o                         
 -12  14   3        854.84       1005.50       178.66 o                         
 -10  14   3      17486.37      17711.24       474.74 o                         
  -8  14   3      17939.37      19288.74       477.76 o                         
  -6  14   3       5214.35       5295.94       224.61 o                         
  -4  14   3      21479.79      21938.93       497.30 o                         
  -2  14   3      56766.10      53712.88       940.87 o                         
   0  14   3      23289.67      23180.89       474.15 o                         
   2  14   3        657.09        804.94       123.07 o                         
   4  14   3      54342.05      52332.47       948.96 o                         
   6  14   3      94276.60      95307.00      1653.44 o                         
   8  14   3      89608.79      90216.71      1476.52 o                         
  10  14   3      10172.18      11188.62       400.20 o                         
  12  14   3      16793.76      15902.52       538.83 o                         
  14  14   3      10288.50      10059.19       439.69 o                         
  16  14   3        903.64        326.99       317.05 o                         
  18  14   3       8846.18       8985.82       771.43 o                         
  20  14   3      44064.67      48972.46      2518.34 o                         
  22  14   3      42440.42      50655.59      2932.38 o                         
 -25  15   3        793.82        791.05       357.84 o                         
 -23  15   3       3702.53       2977.38       596.45 o                         
 -21  15   3      10695.58       8938.40       509.31 o                         
 -19  15   3       8083.03       7278.16       451.87 o                         
 -17  15   3         84.48        118.14       353.24 o                         
 -15  15   3        146.21       -200.07       274.90 o                         
 -13  15   3       6184.58       5153.80       318.21 o                         
 -11  15   3      20957.71      20492.86       557.19 o                         
  -9  15   3        336.47        230.66       149.10 o                         
  -7  15   3       1715.50       1599.00       152.87 o                         
  -5  15   3        702.25        925.84       128.95 o                         
  -3  15   3        284.69        495.82       121.63 o                         
  -1  15   3      10372.71      10869.29       315.93 o                         
   1  15   3      25712.74      23779.07       518.78 o                         
   3  15   3      32572.97      34174.09       692.65 o                         
   5  15   3      19716.56      19633.63       464.31 o                         
   7  15   3       1940.27       1817.72       162.75 o                         
   9  15   3       1822.21       1525.92       206.96 o                         
  11  15   3       3939.00       3326.29       252.68 o                         
  13  15   3       3198.45       2571.29       255.61 o                         
  15  15   3        163.32        -63.06       252.19 o                         
  17  15   3       2730.50       2846.61       384.43 o                         
  19  15   3       3394.76       4217.56       541.01 o                         
  21  15   3        186.40       -530.32       720.18 o                         
 -24  16   3       4898.94       6170.56       786.59 o                         
 -22  16   3       7533.16       8447.22       761.45 o                         
 -20  16   3       4563.13       3947.28       426.47 o                         
 -18  16   3       2753.86       2234.59       389.72 o                         
 -16  16   3        884.28        -67.99       279.60 o                         
 -14  16   3         45.36       -272.86       272.86 o                         
 -12  16   3       5704.07       4079.98       277.55 o                         
 -10  16   3       2161.34       1560.97       237.28 o                         
  -8  16   3      16226.26      18270.91       445.07 o                         
  -6  16   3       3968.09       3937.74       196.94 o                         
  -4  16   3        141.52        161.48       115.00 o                         
  -2  16   3        473.02        350.15       133.57 o                         
   0  16   3        259.21        263.22       132.07 o                         
   2  16   3        244.72        204.31       127.29 o                         
   4  16   3        237.66        213.84       139.67 o                         
   6  16   3       2532.39       1814.17       191.16 o                         
   8  16   3        447.76        380.65       146.22 o                         
  10  16   3      10169.36       9608.69       434.03 o                         
  12  16   3      14902.18      15446.09       629.13 o                         
  14  16   3      13893.36      13275.48       561.89 o                         
  16  16   3       1093.35        156.45       342.07 o                         
  18  16   3       3172.37       2725.85       496.01 o                         
  20  16   3       4337.61       3824.16       718.39 o                         
 -23  17   3        206.41        454.71       514.38 o                         
 -21  17   3      12600.07      11728.51      1252.76 o                         
 -19  17   3      20449.82      23340.49      1459.18 o                         
 -17  17   3       2790.15       1621.19       373.66 o                         
 -15  17   3       1066.51       -326.28       332.90 o                         
 -13  17   3      17615.58      15925.47       627.79 o                         
 -11  17   3      17024.19      16139.80       563.20 o                         
  -9  17   3       1987.09       1315.90       177.26 o                         
  -7  17   3      23443.67      22991.99       516.27 o                         
  -5  17   3      53748.68      52185.86       979.48 o                         
  -3  17   3      50849.48      52443.10       982.56 o                         
  -1  17   3        176.33        123.05       134.00 o                         
   1  17   3       9656.93       8512.78       309.48 o                         
   3  17   3       8648.96       8252.92       316.51 o                         
   5  17   3       7550.42       7498.09       322.97 o                         
   7  17   3      17475.20      16680.78       581.22 o                         
   9  17   3      70890.80      67878.48      1671.98 o                         
  11  17   3      13022.21      13486.73       597.80 o                         
  13  17   3        590.27         40.11       467.33 o                         
  15  17   3      10866.00      11857.48       744.20 o                         
  17  17   3      48067.21      46360.70      2255.43 o                         
  19  17   3      15333.62      14417.36      1380.13 o                         
 -22  18   3      33543.63      43317.74      3162.46 o                         
 -20  18   3       7679.09       8286.21       754.41 o                         
 -18  18   3       9721.59       9327.78       662.25 o                         
 -16  18   3      22423.80      24388.80      1104.73 o                         
 -14  18   3      16160.86      16111.44       684.10 o                         
 -12  18   3         60.69       -197.57       255.39 o                         
 -10  18   3      64324.60      64669.75      1469.29 o                         
  -8  18   3      51531.00      49376.23      1071.41 o                         
  -6  18   3      10996.98      11711.92       356.07 o                         
  -4  18   3        429.97        504.23       152.26 o                         
  -2  18   3      61397.66      60649.12      1154.67 o                         
   0  18   3      44335.03      45370.48       918.96 o                         
   2  18   3       1376.66       1088.00       181.97 o                         
   4  18   3       5779.86       5678.20       292.94 o                         
   6  18   3      34791.37      34140.07       805.00 o                         
   8  18   3       6474.01       6376.99       383.78 o                         
  10  18   3       8703.01       7530.98       582.86 o                         
  12  18   3      36213.00      36630.24      1443.12 o                         
  14  18   3      59841.12      61233.29      2159.54 o                         
  16  18   3      16343.03      13961.51       753.43 o                         
  18  18   3       3969.16       2552.02       756.19 o                         
  20  18   3      29563.12      31481.77      1960.14 o                         
 -21  19   3       6841.57       7392.93       837.87 o                         
 -19  19   3      17299.09      14128.75      1969.86 o                         
 -17  19   3       3679.62       4197.78       698.39 o                         
 -15  19   3       1209.12        609.78       311.63 o                         
 -13  19   3       9302.97       8532.25       598.96 o                         
 -11  19   3      13782.46      11932.86       662.97 o                         
  -9  19   3       1786.06       2096.41       224.31 o                         
  -7  19   3       6104.17       5620.87       403.01 o                         
  -5  19   3      17796.09      18987.02       617.24 o                         
  -3  19   3      17346.12      17884.54       516.23 o                         
  -1  19   3         54.58        -17.60       175.86 o                         
   1  19   3      13243.73      12130.27       487.08 o                         
   3  19   3      17093.22      17486.54       572.03 o                         
   5  19   3       1091.72       1442.59       226.85 o                         
   7  19   3      14955.74      16464.59       736.64 o                         
   9  19   3      28643.59      28245.57       891.41 o                         
  11  19   3      12052.20      10467.67       720.73 o                         
  13  19   3        423.38        -46.10       405.48 o                         
  15  19   3      14163.04      11067.76      1303.41 o                         
  17  19   3      36854.38      36916.15      2010.54 o                         
  19  19   3      13498.89      11613.38      1066.92 o                         
 -20  20   3       3446.86       3081.83       787.32 o                         
 -18  20   3        337.20        848.48       526.29 o                         
 -16  20   3       1153.25        703.26       415.37 o                         
 -14  20   3        386.38       -444.64       444.64 o                         
 -12  20   3        344.51       -147.10       311.18 o                         
 -10  20   3        645.08        592.75       280.45 o                         
  -8  20   3       2117.75       1467.00       301.72 o                         
  -6  20   3        832.35        680.89       202.42 o                         
  -4  20   3       2042.00       1581.01       186.00 o                         
  -2  20   3        538.79        752.57       210.76 o                         
   0  20   3        183.96        318.51       244.18 o                         
   2  20   3        410.31        239.70       226.79 o                         
   4  20   3       2603.07       1955.84       244.22 o                         
   6  20   3        245.65        582.79       278.02 o                         
   8  20   3        259.05        515.30       256.39 o                         
  10  20   3       1691.75       1282.68       527.59 o                         
  12  20   3       7623.17       8023.75       861.30 o                         
  14  20   3       5044.93       3984.55      1107.24 o                         
  16  20   3       1545.70        -68.03       653.40 o                         
  18  20   3         71.66       2178.24       889.75 o                         
 -19  21   3       1601.65       2851.87       678.95 o                         
 -17  21   3         28.66        589.28       519.66 o                         
 -15  21   3       2035.92       2381.69       601.82 o                         
 -13  21   3      10753.23       9377.35       993.52 o                         
 -11  21   3       5546.62       5366.03       392.67 o                         
  -9  21   3        332.87        100.73       245.49 o                         
  -7  21   3       6522.92       6106.70       394.20 o                         
  -5  21   3      15685.10      16731.53       638.48 o                         
  -3  21   3       8842.96       8676.84       405.66 o                         
  -1  21   3        431.63        824.11       228.22 o                         
   1  21   3      14810.73      15875.24       656.85 o                         
   3  21   3      16689.30      17343.93       692.89 o                         
   5  21   3       7716.87       7827.73       573.17 o                         
   7  21   3         20.61        217.45       270.78 o                         
   9  21   3       7586.60       6938.26       472.29 o                         
  11  21   3       5713.31       6015.46       676.37 o                         
  13  21   3       1401.64       1719.78      1271.15 o                         
  15  21   3        124.27       -196.88       483.49 o                         
 -18  22   3      12777.83      18953.28      1830.88 o                         
 -16  22   3      28738.77      28943.27      2222.93 o                         
 -14  22   3       9197.22      12804.10      1225.11 o                         
 -12  22   3       2590.47       2121.59       440.92 o                         
 -10  22   3      25123.75      26699.88      1196.33 o                         
  -8  22   3      42860.41      41609.64      1463.78 o                         
  -6  22   3      10252.20       9575.78       639.18 o                         
  -4  22   3       6464.54       5246.79       329.16 o                         
  -2  22   3      37415.25      39081.01      1026.25 o                         
   0  22   3      44818.25      50602.11      1251.16 o                         
   2  22   3       7340.37       6557.72       401.06 o                         
   4  22   3       7035.59       6139.49       448.14 o                         
   6  22   3      26504.68      25571.29       979.29 o                         
   8  22   3      17640.20      20391.16      1053.41 o                         
  10  22   3       1116.45        566.60       565.33 o                         
  12  22   3       8237.06       8995.33      1146.40 o                         
  14  22   3      22181.52      20562.29      1617.06 o                         
 -15  23   3      15792.76      15144.04      1612.60 o                         
 -13  23   3      42669.64      44194.89      2221.11 o                         
 -11  23   3      30580.80      33792.06      2055.93 o                         
  -9  23   3       1623.28       1743.02       296.54 o                         
  -7  23   3      23862.38      26654.93      1378.79 o                         
  -5  23   3      61582.48      61486.77      1935.78 o                         
  -3  23   3      38738.08      43408.14      1275.64 o                         
  -1  23   3          1.94        363.09       169.11 o                         
   1  23   3      32773.10      35050.04      1054.77 o                         
   3  23   3      50441.68      58128.84      1729.07 o                         
   5  23   3      26077.62      27673.53      1372.44 o                         
   7  23   3       2311.35       2154.90       599.59 o                         
   9  23   3      38227.69      38287.12      2466.98 o                         
  11  23   3      35589.06      32562.56      1636.43 o                         
  13  23   3       9802.76       8529.43      1494.65 o                         
 -14  24   3       4219.64       4663.38       875.24 o                         
 -12  24   3       3171.21       1956.95       497.58 o                         
 -10  24   3      37060.12      44713.16      1859.76 o                         
  -8  24   3      41960.69      51612.97      2496.04 o                         
  -6  24   3       6721.69       7387.99       577.88 o                         
  -4  24   3       3304.32       2847.67       437.31 o                         
  -2  24   3      31958.09      36295.49      1177.46 o                         
   0  24   3      28408.06      31557.78      1102.25 o                         
   2  24   3       3853.74       3571.51       425.66 o                         
   4  24   3       2656.10       3342.92       474.83 o                         
   6  24   3      24053.24      24188.72      1403.52 o                         
   8  24   3      18897.59      15502.78      1108.15 o                         
  10  24   3       2615.84       1796.53       547.17 o                         
  12  24   3       5477.74       3451.78      1235.24 o                         
 -11  25   3       1926.71       1909.98       594.17 o                         
  -9  25   3        476.23        989.21       601.09 o                         
  -7  25   3       7882.61       7997.27       720.03 o                         
  -5  25   3      16121.98      21645.70      1168.48 o                         
  -3  25   3      15736.66      20911.23      1123.89 o                         
  -1  25   3       1578.37        609.28       429.17 o                         
   1  25   3        554.33        256.03       462.66 o                         
   3  25   3       4320.18       4063.93       605.78 o                         
   5  25   3       4991.88       4067.49       924.17 o                         
   7  25   3        755.77         82.22       772.22 o                         
   9  25   3       4698.39       2787.90       971.76 o                         
  -8  26   3        119.75       1054.00       444.91 o                         
  -6  26   3        167.43        748.30       666.89 o                         
  -4  26   3        111.45        831.77       433.03 o                         
  -2  26   3         24.84        430.01       553.17 o                         
   0  26   3          6.96        257.73       497.42 o                         
   2  26   3        558.22       1176.86       495.99 o                         
   4  26   3       2464.05       1125.51       520.76 o                         
   6  26   3        532.40       -274.56       955.61 o                         
  -3  27   3        555.08        813.50       620.37 o                         
  -1  27   3       1878.65        672.12       483.79 o                         
   1  27   3       7887.95       5777.64      1230.05 o                         
 -30   0   4      95705.59     117216.45      5992.38 o                         
 -28   0   4      20053.00      24571.33      1983.49 o                         
 -26   0   4      35469.71      38914.79      2289.00 o                         
 -24   0   4      73983.52      81714.53      2622.71 o                         
 -22   0   4     137307.03     137601.22      4055.35 o                         
 -20   0   4      59659.81      54207.20      1487.00 o                         
 -18   0   4      38185.32      36785.30      1042.94 o                         
 -16   0   4      82083.65      77228.39      2062.18 o                         
 -14   0   4      65295.32      64091.82      1877.79 o                         
 -12   0   4        408.67        705.42       147.93 o                         
 -10   0   4     317416.91     312141.94      7412.25 o                         
  -8   0   4     520752.03     495507.88     13239.76 o                         
  -6   0   4     492519.62     444959.22     13879.79 o                         
  -4   0   4        361.46       1385.33       111.64 o                         
  -2   0   4      23776.60      21266.59       920.56 o                         
   0   0   4      37788.98      36986.77      1106.25 o                         
   2   0   4     169084.98     166962.41      4496.52 o                         
   4   0   4       4764.96       6003.60       286.44 o                         
   6   0   4      84982.04      94525.89      2640.48 o                         
   8   0   4       1291.31       1821.88       192.54 o                         
  10   0   4       1629.00       2152.50       209.19 o                         
  12   0   4      59126.87      70028.47      1931.55 o                         
  14   0   4     209052.09     200863.05      6601.25 o                         
  16   0   4      48938.03      57972.02      2626.18 o                         
  18   0   4      14606.04      15010.71       912.51 o                         
  20   0   4      19454.00      15420.95      1300.41 o                         
  22   0   4      22154.61      19110.27      1863.19 o                         
  24   0   4       3389.65       1473.81      1643.21 o                         
  26   0   4      38468.56      32889.23      3282.90 o                         
 -29   1   4      56184.73      64683.25      2384.48 o                         
 -27   1   4     143246.42     167022.67      5120.69 o                         
 -25   1   4      61967.71      69523.73      1933.15 o                         
 -23   1   4       4896.93       3649.21       336.86 o                         
 -21   1   4      25006.26      20675.87       628.99 o                         
 -19   1   4     116645.36     120068.77      2163.50 o                         
 -17   1   4      12502.18      10782.58       379.44 o                         
 -15   1   4       7159.77       7834.64       267.95 o                         
 -13   1   4      60193.76      61884.70      1193.21 o                         
 -11   1   4     346440.53     341307.72      7724.45 o                         
  -9   1   4      81973.05      76889.16      1499.86 o                         
  -7   1   4       4961.67       6324.52       207.07 o                         
  -5   1   4      92543.66      90170.37      1724.64 o                         
  -3   1   4     527956.12     457612.84     10220.29 o                         
  -1   1   4      95444.03      98598.77      2177.86 o                         
   1   1   4      37355.77      34007.59       637.66 o                         
   3   1   4       4553.70       6659.99       175.13 o                         
   5   1   4      14702.68      15726.87       339.33 o                         
   7   1   4      10078.67      13095.54       323.36 o                         
   9   1   4      61464.66      67037.03      1233.80 o                         
  11   1   4      23628.86      24664.39       652.61 o                         
  13   1   4        359.81       1132.36       155.55 o                         
  15   1   4      22234.95      26365.87      1064.86 o                         
  17   1   4      15425.00      15581.77       705.31 o                         
  19   1   4      10168.42       8837.70       474.47 o                         
  21   1   4        366.80       -393.17       393.17 o                         
  23   1   4      14401.71      11575.75      1160.65 o                         
  25   1   4       8440.32       9068.90       856.16 o                         
 -30   2   4      18738.61      29331.45      2500.10 o                         
 -28   2   4       5231.85       6185.01       581.57 o                         
 -26   2   4        983.41       1399.12       307.87 o                         
 -24   2   4      12361.37      11057.60       490.96 o                         
 -22   2   4      47064.96      46050.98      1166.97 o                         
 -20   2   4      38748.48      35582.04       803.11 o                         
 -18   2   4         56.03         84.97       141.32 o                         
 -16   2   4      17694.86      15982.74       479.50 o                         
 -14   2   4      20046.38      19142.41       458.80 o                         
 -12   2   4        131.66        471.61       115.75 o                         
 -10   2   4      31775.59      36613.35       721.97 o                         
  -8   2   4     110581.29     108427.51      1788.98 o                         
  -6   2   4      85685.63      79134.42      1305.92 o                         
  -4   2   4     125037.85     118609.38      2350.04 o                         
  -2   2   4      20257.73      20345.09       418.24 o                         
   0   2   4       1258.37       1566.79        94.17 o                         
   2   2   4       3475.33       4983.27       141.76 o                         
   4   2   4      71809.05      71014.69      1385.52 o                         
   6   2   4       3032.91       2023.14       120.84 o                         
   8   2   4      12876.49      11593.01       305.35 o                         
  10   2   4      48836.91      45941.60       947.19 o                         
  12   2   4      11815.09      12509.39       475.50 o                         
  14   2   4      13744.46      13806.83       679.65 o                         
  16   2   4       5365.63       4029.39       338.77 o                         
  18   2   4        371.88       -261.57       261.57 o                         
  20   2   4        111.93       -468.44       468.44 o                         
  22   2   4       1233.79       1212.59       414.77 o                         
  24   2   4       7522.87       7048.95       963.89 o                         
  26   2   4       9830.84      11673.98      1078.71 o                         
 -29   3   4        283.62        634.85       559.84 o                         
 -27   3   4        694.83       1411.71       356.31 o                         
 -25   3   4       6941.55       6559.80       416.42 o                         
 -23   3   4      21869.99      21463.12       640.37 o                         
 -21   3   4      16391.60      15902.99       569.05 o                         
 -19   3   4       5220.20       5415.59       236.17 o                         
 -17   3   4        607.21        311.71       130.39 o                         
 -15   3   4       8794.06       6808.41       250.33 o                         
 -13   3   4       3922.30       4334.90       281.87 o                         
 -11   3   4       4491.02       6466.05       252.19 o                         
  -9   3   4      30593.88      28881.96       529.57 o                         
  -7   3   4      42994.09      41468.91       724.50 o                         
  -5   3   4       8947.72      10611.58       217.55 o                         
  -3   3   4      18401.16      18141.91       381.57 o                         
  -1   3   4     229864.30     219440.06      3770.80 o                         
   1   3   4     211186.70     213932.62      3584.25 o                         
   3   3   4     435701.56     435493.84      7489.57 o                         
   5   3   4      21422.97      19693.05       411.83 o                         
   7   3   4        509.29        793.67       108.42 o                         
   9   3   4       6323.76       5005.95       224.95 o                         
  11   3   4      67144.51      66558.88      1243.26 o                         
  13   3   4        198.23       -156.71       156.71 o                         
  15   3   4      30150.25      29038.07       863.82 o                         
  17   3   4      25995.46      26371.30      1019.04 o                         
  19   3   4      22456.90      20558.77       850.39 o                         
  21   3   4        609.13        639.17       452.77 o                         
  23   3   4      10708.01       9040.48       711.71 o                         
  25   3   4      17445.44      13818.16      1371.01 o                         
 -30   4   4      11389.71      11573.03       969.39 o                         
 -28   4   4         45.71        279.56       459.07 o                         
 -26   4   4      10192.56       8132.07       492.06 o                         
 -24   4   4      16633.85      15932.80       606.33 o                         
 -22   4   4      10753.56      11205.38       473.93 o                         
 -20   4   4      11495.38      10947.38       395.78 o                         
 -18   4   4     102103.96      99188.09      1714.61 o                         
 -16   4   4     124211.99     123125.04      2025.04 o                         
 -14   4   4      32688.06      35479.28       675.45 o                         
 -12   4   4      12281.35      11098.12       264.51 o                         
 -10   4   4     130201.62     136504.58      2252.23 o                         
  -8   4   4      32839.58      34179.75       606.20 o                         
  -6   4   4      93751.53      92664.19      1575.56 o                         
  -4   4   4     324032.03     309597.81      5665.50 o                         
  -2   4   4     316884.00     321360.44      6075.03 o                         
   0   4   4     370955.81     374232.34      7484.49 o                         
   2   4   4      12186.61      13226.91       333.33 o                         
   4   4   4     164870.98     163638.45      2691.02 o                         
   6   4   4     375505.41     374120.34      6666.67 o                         
   8   4   4     219457.55     215226.73      3868.81 o                         
  10   4   4       9521.04       9403.75       332.01 o                         
  12   4   4      54189.43      55698.33      1339.40 o                         
  14   4   4     102534.27     106483.39      2879.31 o                         
  16   4   4      19752.00      16304.93       654.13 o                         
  18   4   4      24960.53      22230.79       876.00 o                         
  20   4   4      81532.02      84880.53      3032.71 o                         
  22   4   4      92019.05      97781.25      3441.44 o                         
  24   4   4      10849.25      10226.06       855.96 o                         
  26   4   4       3706.55       2742.53       777.03 o                         
 -29   5   4      13946.98      14434.15      1300.54 o                         
 -27   5   4      16186.60      16278.28       780.44 o                         
 -25   5   4       1811.34       1700.07       308.04 o                         
 -23   5   4      22720.01      23527.45      1008.41 o                         
 -21   5   4     169705.25     177179.47      3389.00 o                         
 -19   5   4     134662.97     136486.86      2445.54 o                         
 -17   5   4       4806.36       3918.90       184.38 o                         
 -15   5   4      40234.09      39252.85       715.97 o                         
 -13   5   4     199574.98     200319.72      3212.77 o                         
 -11   5   4     100472.46     103268.47      1722.27 o                         
  -9   5   4        348.55        212.60        80.22 o                         
  -7   5   4     223783.70     224440.03      3783.53 o                         
  -5   5   4     364791.66     372724.31      6607.36 o                         
  -3   5   4      66617.52      72547.15      1274.19 o                         
  -1   5   4      58095.61      55562.92       937.26 o                         
   1   5   4     732537.56     689643.88     11499.17 o                         
   3   5   4     629518.31     581614.12      8977.91 o                         
   5   5   4      58867.54      57500.46      1155.94 o                         
   7   5   4      10844.58      11388.93       338.55 o                         
   9   5   4     254221.12     259282.17      4651.92 o                         
  11   5   4     148727.38     151745.45      2863.45 o                         
  13   5   4        396.81        476.78       197.16 o                         
  15   5   4      39802.16      38575.45      1236.35 o                         
  17   5   4      70629.57      74543.74      1880.68 o                         
  19   5   4      62505.02      67244.91      2073.31 o                         
  21   5   4        111.26        -95.55       390.80 o                         
  23   5   4      53268.42      70106.70      3456.59 o                         
  25   5   4      62972.16     100373.52      3903.34 o                         
 -28   6   4         46.10       -165.55       379.30 o                         
 -26   6   4      18834.83      18672.48      1341.91 o                         
 -24   6   4      28480.12      26443.78       852.59 o                         
 -22   6   4      36196.78      37226.90       925.75 o                         
 -20   6   4       2089.79       1829.92       217.38 o                         
 -18   6   4     113043.15     111508.43      1916.03 o                         
 -16   6   4     127686.29     129177.12      2465.00 o                         
 -14   6   4      94476.38      96396.12      1591.62 o                         
 -12   6   4      14110.13      13880.25       337.37 o                         
 -10   6   4      90717.45      93687.48      1619.71 o                         
  -8   6   4      61097.01      58832.65      1096.52 o                         
  -6   6   4       5963.05       7203.70       213.19 o                         
  -4   6   4     215269.02     216331.81      3630.77 o                         
  -2   6   4     268882.50     269132.59      4655.89 o                         
   0   6   4     157087.06     159954.48      2621.47 o                         
   2   6   4       7950.78       8851.11       244.48 o                         
   4   6   4      83472.71      89683.09      1544.71 o                         
   6   6   4     315268.00     311905.50      5247.86 o                         
   8   6   4     118233.70     117037.70      2143.45 o                         
  10   6   4       2267.62       2589.39       152.22 o                         
  12   6   4      37393.72      41359.08       846.14 o                         
  14   6   4     106284.43     108111.89      2301.24 o                         
  16   6   4      22280.37      21199.99       888.33 o                         
  18   6   4      23244.64      21326.80       963.94 o                         
  20   6   4      77085.87      90726.38      3766.94 o                         
  22   6   4      61600.50      72204.59      4123.18 o                         
  24   6   4       9930.82       9840.80       753.81 o                         
 -29   7   4       1963.98       2491.66       580.50 o                         
 -27   7   4       7674.86       7002.17       621.07 o                         
 -25   7   4        319.88       -304.13       311.91 o                         
 -23   7   4      12363.58      11346.97       507.39 o                         
 -21   7   4      12297.85      11413.14       465.37 o                         
 -19   7   4       7588.12       6279.43       317.40 o                         
 -17   7   4       2254.57       2272.12       169.77 o                         
 -15   7   4       2837.82       2660.48       148.04 o                         
 -13   7   4      14619.66      14831.36       348.53 o                         
 -11   7   4        926.55       1508.12       112.35 o                         
  -9   7   4       1740.64       1889.96       118.65 o                         
  -7   7   4        755.93        927.33        90.14 o                         
  -5   7   4      50325.51      53656.32      1001.52 o                         
  -3   7   4       5998.90       5736.84       184.70 o                         
  -1   7   4      19023.17      18144.15       357.69 o                         
   1   7   4      74338.72      74762.17      1222.82 o                         
   3   7   4      86579.84      89410.45      1468.94 o                         
   5   7   4      28108.76      29167.29       540.61 o                         
   7   7   4       2632.22       3484.70       169.80 o                         
   9   7   4      11800.44      12341.66       397.53 o                         
  11   7   4      11343.49      13568.10       560.86 o                         
  13   7   4       1462.25       1418.13       190.28 o                         
  15   7   4       4209.25       4526.92       324.92 o                         
  17   7   4       7955.88       6443.14       477.57 o                         
  19   7   4       6750.45       9097.72       969.18 o                         
  21   7   4       3623.65       2943.86       479.54 o                         
  23   7   4       4689.32       5531.61       652.51 o                         
  25   7   4      13086.62      13476.82       900.71 o                         
 -28   8   4        298.60        541.16       380.59 o                         
 -26   8   4        451.55        863.11       390.82 o                         
 -24   8   4       1382.67       1150.78       303.31 o                         
 -22   8   4       8664.07       6966.49       388.54 o                         
 -20   8   4        204.06        -44.59       203.95 o                         
 -18   8   4       3602.56       3732.53       226.19 o                         
 -16   8   4         66.52         46.64       164.85 o                         
 -14   8   4        719.90        289.47       135.31 o                         
 -12   8   4      16363.28      13809.12       368.19 o                         
 -10   8   4      19203.09      20144.40       478.57 o                         
  -8   8   4      20041.16      20449.08       462.50 o                         
  -6   8   4       1546.53       1588.88       109.29 o                         
  -4   8   4       1264.54       1665.31       111.10 o                         
  -2   8   4      11336.07      12201.58       300.66 o                         
   0   8   4       3465.64       3474.60       155.55 o                         
   2   8   4       1515.12       1721.52        91.56 o                         
   4   8   4      10190.17      10248.95       265.25 o                         
   6   8   4      10529.16      12451.94       325.60 o                         
   8   8   4       2400.73       2851.72       178.40 o                         
  10   8   4       8204.19       8642.27       329.81 o                         
  12   8   4       9588.78      11482.21       412.69 o                         
  14   8   4      10155.35      10594.29       601.09 o                         
  16   8   4       6099.84       5319.74       481.69 o                         
  18   8   4        129.66        187.40       369.22 o                         
  20   8   4        114.53        431.56       635.62 o                         
  22   8   4         81.44       -457.87       457.87 o                         
  24   8   4        109.49        -29.95      1100.59 o                         
 -27   9   4      18779.67      21297.58      1421.61 o                         
 -25   9   4      12664.37      13033.47       702.94 o                         
 -23   9   4       1359.81        595.18       334.05 o                         
 -21   9   4      17366.09      15894.63       567.42 o                         
 -19   9   4      17083.89      16440.41       512.22 o                         
 -17   9   4       2957.98       3189.42       213.99 o                         
 -15   9   4      40168.01      38785.84       841.99 o                         
 -13   9   4     113240.29     118441.50      2179.89 o                         
 -11   9   4      14962.24      15232.69       387.07 o                         
  -9   9   4       6409.94       5332.04       252.16 o                         
  -7   9   4      73637.13      74948.41      1446.81 o                         
  -5   9   4     179394.89     195561.70      3299.24 o                         
  -3   9   4      68186.85      72458.00      1225.95 o                         
  -1   9   4       8224.63       6379.63       196.45 o                         
   1   9   4     144646.67     142516.30      2498.40 o                         
   3   9   4      59517.24      64728.04      1114.68 o                         
   5   9   4      10554.41       9185.66       269.38 o                         
   7   9   4      49352.45      52596.29       922.26 o                         
   9   9   4     124287.30     129082.95      2309.54 o                         
  11   9   4     117767.84     122611.81      2277.35 o                         
  13   9   4       2195.19       1445.55       220.13 o                         
  15   9   4      41492.95      44107.52      1033.07 o                         
  17   9   4      43773.03      50145.81      1740.20 o                         
  19   9   4      29686.87      32983.30      2317.44 o                         
  21   9   4          2.07       -152.75       721.36 o                         
  23   9   4      17896.00      17293.01      1660.19 o                         
 -28  10   4       1672.50        988.18       512.86 o                         
 -26  10   4      21076.08      22936.89      1370.45 o                         
 -24  10   4      56564.80      57004.78      1997.30 o                         
 -22  10   4      14959.63      15688.36       692.96 o                         
 -20  10   4       1641.68        816.36       251.25 o                         
 -18  10   4      30933.58      29220.78       749.74 o                         
 -16  10   4      76140.44      75172.29      1410.80 o                         
 -14  10   4      20939.10      24046.59       550.42 o                         
 -12  10   4      48530.55      48847.48       909.65 o                         
 -10  10   4     148953.33     150965.84      2668.68 o                         
  -8  10   4      83708.00      85516.92      1500.29 o                         
  -6  10   4      10268.23      12465.22       305.32 o                         
  -4  10   4      55145.56      53948.69       892.04 o                         
  -2  10   4     264666.31     273127.81      4355.98 o                         
   0  10   4     106157.63     108153.96      1808.63 o                         
   2  10   4       4465.02       6527.08       220.44 o                         
   4  10   4      73579.09      74913.59      1191.27 o                         
   6  10   4     213794.80     209777.36      3472.91 o                         
   8  10   4      80939.06      76960.20      1381.68 o                         
  10  10   4       1301.59       1916.71       164.85 o                         
  12  10   4      87327.32      87843.20      1651.88 o                         
  14  10   4     184800.89     199744.47      5189.04 o                         
  16  10   4      39653.17      40459.91      1135.09 o                         
  18  10   4       1513.10        938.46       455.25 o                         
  20  10   4      46564.76      51549.96      3257.10 o                         
  22  10   4      63820.32      85594.20      5372.26 o                         
  24  10   4       8430.49       8735.48       946.85 o                         
 -27  11   4      18676.23      16789.39      1110.85 o                         
 -25  11   4       2792.47       2088.89       561.84 o                         
 -23  11   4      20528.65      17578.02       942.16 o                         
 -21  11   4      40036.00      42644.39      1057.29 o                         
 -19  11   4       9317.43       8490.25       405.25 o                         
 -17  11   4        247.57        -54.97       201.35 o                         
 -15  11   4      31645.95      29383.22       670.44 o                         
 -13  11   4     104779.09     102625.62      1717.79 o                         
 -11  11   4      34149.79      42146.95       857.70 o                         
  -9  11   4       2239.57       1314.37       124.98 o                         
  -7  11   4     112725.74     114425.46      1983.58 o                         
  -5  11   4     299291.75     313191.69      4757.85 o                         
  -3  11   4      13944.32      15566.29       349.55 o                         
  -1  11   4      27571.22      27936.27       527.02 o                         
   1  11   4     173247.14     171824.02      2843.00 o                         
   3  11   4     397320.38     386665.72      6314.69 o                         
   5  11   4      24265.17      25612.44       494.23 o                         
   7  11   4      31023.65      30807.31       632.91 o                         
   9  11   4     127770.30     130005.70      2410.20 o                         
  11  11   4     158369.38     166926.47      2944.87 o                         
  13  11   4       3899.98       3285.84       223.02 o                         
  15  11   4      20980.06      20562.21       800.59 o                         
  17  11   4      67605.37      76057.63      2589.88 o                         
  19  11   4      74557.73      89239.23      3309.22 o                         
  21  11   4       6404.40       5488.85       818.68 o                         
  23  11   4      24133.51      26027.91      2510.45 o                         
 -26  12   4       4309.14       3777.50       733.60 o                         
 -24  12   4       4297.51       3644.34       521.66 o                         
 -22  12   4        757.92        316.37       283.79 o                         
 -20  12   4       6179.35       5632.92       335.95 o                         
 -18  12   4      37544.78      37575.38      1011.99 o                         
 -16  12   4      14515.49      17045.10       569.50 o                         
 -14  12   4        179.31         89.92       160.81 o                         
 -12  12   4       5770.73       5400.39       234.01 o                         
 -10  12   4      72450.21      71665.76      1335.52 o                         
  -8  12   4      39817.54      42350.84       786.81 o                         
  -6  12   4       6149.20       5360.41       187.88 o                         
  -4  12   4      74118.95      71364.36      1226.13 o                         
  -2  12   4      65723.06      61585.28      1020.52 o                         
   0  12   4      57418.76      56075.14       969.87 o                         
   2  12   4       1051.04        698.19       111.81 o                         
   4  12   4      86489.41      86595.40      1453.16 o                         
   6  12   4      92321.71      93714.47      1518.82 o                         
   8  12   4      39630.70      37447.54       707.00 o                         
  10  12   4       2269.11       1951.01       220.78 o                         
  12  12   4      15879.40      15545.56       534.67 o                         
  14  12   4      40824.31      42700.49      1252.88 o                         
  16  12   4      17518.24      17133.96       749.75 o                         
  18  12   4        474.31        917.51       481.48 o                         
  20  12   4      21382.76      21763.09      1809.75 o                         
  22  12   4      24859.10      27456.11      2583.25 o                         
 -25  13   4      10408.31      13425.08      1129.99 o                         
 -23  13   4       1173.73        711.76       291.13 o                         
 -21  13   4        300.20        581.84       283.52 o                         
 -19  13   4       2993.80       2492.23       301.15 o                         
 -17  13   4      19222.54      18284.69       742.80 o                         
 -15  13   4       1303.44        760.47       205.95 o                         
 -13  13   4       2662.19       2148.70       328.88 o                         
 -11  13   4      17763.85      16921.13       512.27 o                         
  -9  13   4      22305.95      20837.54       491.57 o                         
  -7  13   4       9114.59       9500.75       300.88 o                         
  -5  13   4        442.66        553.89       103.83 o                         
  -3  13   4       3636.39       3388.86       152.90 o                         
  -1  13   4      29514.65      27099.93       548.66 o                         
   1  13   4      54503.55      50074.25       927.91 o                         
   3  13   4      11227.33      11573.88       417.48 o                         
   5  13   4       1700.96       2127.60       145.57 o                         
   7  13   4        441.88        -13.12       107.60 o                         
   9  13   4      10502.68       8865.04       317.66 o                         
  11  13   4       7275.76       6691.60       339.01 o                         
  13  13   4       2041.20       1554.55       269.43 o                         
  15  13   4        923.24        882.82       327.00 o                         
  17  13   4        232.85        115.11       304.58 o                         
  19  13   4       1985.03       1843.46       414.73 o                         
  21  13   4       6607.22       5417.78       733.68 o                         
  23  13   4         80.16      -1159.83      1209.72 o                         
 -26  14   4       4054.93       3889.37       752.51 o                         
 -24  14   4      34380.39      41457.62      3124.24 o                         
 -22  14   4      22965.01      18948.83      1119.87 o                         
 -20  14   4       4418.67       4159.25       368.63 o                         
 -18  14   4       4520.87       3289.55       325.19 o                         
 -16  14   4      25481.41      23255.08      1030.78 o                         
 -14  14   4      23520.52      25490.80       837.76 o                         
 -12  14   4       8472.32       6950.04       307.45 o                         
 -10  14   4      12922.79      11811.93       401.43 o                         
  -8  14   4      78677.03      80273.50      1491.12 o                         
  -6  14   4      58192.35      57343.34       956.01 o                         
  -4  14   4      11409.01       9759.27       308.10 o                         
  -2  14   4       2678.30       2915.55       156.74 o                         
   0  14   4       3432.71       2694.46       162.48 o                         
   2  14   4       7306.60       6106.14       238.79 o                         
   4  14   4        368.77        447.02       128.65 o                         
   6  14   4       6493.70       6752.62       272.90 o                         
   8  14   4        742.81        675.24       135.51 o                         
  10  14   4      11094.46      10341.47       395.22 o                         
  12  14   4       3084.19       2344.65       225.21 o                         
  14  14   4       7744.38       7592.99       517.15 o                         
  16  14   4       5796.67       4468.35       386.79 o                         
  18  14   4       3479.54       3186.22       422.55 o                         
  20  14   4      10788.40      10676.97       748.21 o                         
  22  14   4       1473.00        489.78       882.54 o                         
 -25  15   4      25839.73      34281.61      1933.15 o                         
 -23  15   4         90.74        208.00       489.04 o                         
 -21  15   4      20492.19      18043.18      1487.67 o                         
 -19  15   4      49118.33      52014.79      1926.80 o                         
 -17  15   4      18182.34      17533.05       730.97 o                         
 -15  15   4       8225.52       7453.68       411.98 o                         
 -13  15   4      52153.30      50999.90      1094.60 o                         
 -11  15   4      84182.56      83931.60      1735.20 o                         
  -9  15   4      15675.81      14709.76       423.14 o                         
  -7  15   4      13250.75      14534.53       370.75 o                         
  -5  15   4      81736.83      80138.10      1365.33 o                         
  -3  15   4     106744.95     108277.20      1755.35 o                         
  -1  15   4       4968.72       4014.79       181.40 o                         
   1  15   4      11888.24      12675.34       352.57 o                         
   3  15   4      11864.27      14179.65       382.32 o                         
   5  15   4       1908.50       2057.58       159.08 o                         
   7  15   4      17810.76      17501.36       479.80 o                         
   9  15   4      44767.42      45232.95       955.61 o                         
  11  15   4      35034.06      35468.63       930.80 o                         
  13  15   4        720.48        400.86       253.46 o                         
  15  15   4      12061.60      12418.51       749.73 o                         
  17  15   4      31732.53      33543.48      1500.79 o                         
  19  15   4      12167.21      10030.43       802.72 o                         
  21  15   4        873.24       -111.90       673.16 o                         
 -24  16   4      34391.39      46005.79      2613.68 o                         
 -22  16   4      43628.96      56452.23      2622.06 o                         
 -20  16   4       5907.97       4266.91       512.43 o                         
 -18  16   4      16982.11      16505.23       725.21 o                         
 -16  16   4      44669.11      47801.91      1666.89 o                         
 -14  16   4      23131.04      21121.36       656.88 o                         
 -12  16   4       2133.17       1432.09       263.27 o                         
 -10  16   4      64862.62      64356.13      1260.34 o                         
  -8  16   4      94354.59      90502.76      1588.02 o                         
  -6  16   4      77838.59      81225.84      1321.55 o                         
  -4  16   4      10052.00       8714.63       302.10 o                         
  -2  16   4      30290.19      30477.17       628.09 o                         
   0  16   4      22718.97      24135.46       529.14 o                         
   2  16   4       5667.37       5789.22       249.53 o                         
   4  16   4        936.23       1010.53       152.80 o                         
   6  16   4      19684.22      20708.96       547.58 o                         
   8  16   4       3687.05       3100.76       199.26 o                         
  10  16   4       1915.56        849.54       236.30 o                         
  12  16   4      13839.35      13639.40       740.80 o                         
  14  16   4      42694.58      41952.42      1205.56 o                         
  16  16   4       7280.35       6564.71       539.35 o                         
  18  16   4        976.24        168.47       485.70 o                         
  20  16   4       7015.50       5060.98       915.61 o                         
 -23  17   4       1395.38       1126.73       387.21 o                         
 -21  17   4       5808.25       6047.81       613.48 o                         
 -19  17   4      12332.20      11652.82       824.41 o                         
 -17  17   4        333.72       -263.04       351.72 o                         
 -15  17   4        282.64        -23.24       314.07 o                         
 -13  17   4      22986.30      22735.44       908.43 o                         
 -11  17   4      28840.93      28097.14       739.71 o                         
  -9  17   4       1389.94       1162.61       239.83 o                         
  -7  17   4       1134.98        871.91       183.53 o                         
  -5  17   4      23744.53      23212.67       512.58 o                         
  -3  17   4      44025.20      43445.46       828.25 o                         
  -1  17   4      20350.08      19938.50       480.10 o                         
   1  17   4       1981.76       1503.03       167.28 o                         
   3  17   4        364.94        469.51       159.23 o                         
   5  17   4        297.27        229.75       174.15 o                         
   7  17   4       6102.66       5194.25       273.01 o                         
   9  17   4      18236.46      17255.29       900.05 o                         
  11  17   4      11150.33       9545.49       553.32 o                         
  13  17   4        647.58        354.11       267.06 o                         
  15  17   4       6839.45       5558.65       546.45 o                         
  17  17   4       5182.13       2941.70       694.58 o                         
  19  17   4       3750.63       3028.41       902.66 o                         
 -22  18   4        876.05       1346.47       419.84 o                         
 -20  18   4       3425.43       3168.10       572.48 o                         
 -18  18   4        489.67         67.74       360.46 o                         
 -16  18   4        734.34        119.41       333.18 o                         
 -14  18   4        316.32        -47.86       354.80 o                         
 -12  18   4         36.42        -79.77       204.10 o                         
 -10  18   4       2663.22       2176.53       228.81 o                         
  -8  18   4       2674.50       2226.25       204.09 o                         
  -6  18   4       3252.32       2456.49       173.22 o                         
  -4  18   4      14279.84      15102.45       438.33 o                         
  -2  18   4      19782.35      19625.52       622.69 o                         
   0  18   4       2267.49       2228.13       204.44 o                         
   2  18   4       4693.50       4498.20       261.70 o                         
   4  18   4       9568.53      10308.85       454.03 o                         
   6  18   4      10547.69      10837.31       502.32 o                         
   8  18   4       8396.35       7424.88       464.47 o                         
  10  18   4        598.56       -165.61       327.90 o                         
  12  18   4          4.55       -452.72       452.72 o                         
  14  18   4        920.84        621.76       547.83 o                         
  16  18   4       1140.12        559.59       608.12 o                         
  18  18   4       3201.41        781.69       497.30 o                         
 -21  19   4      15493.20      18765.96      1302.52 o                         
 -19  19   4      14309.80      18447.20      1108.61 o                         
 -17  19   4       4385.66       2552.81       468.77 o                         
 -15  19   4       1030.54        497.28       347.94 o                         
 -13  19   4      13719.02      13709.74       655.69 o                         
 -11  19   4       3701.65       2976.89       368.53 o                         
  -9  19   4       2612.60       1541.08       221.43 o                         
  -7  19   4      10329.22      12086.64       537.56 o                         
  -5  19   4      20155.04      20540.12       592.76 o                         
  -3  19   4       1369.48       1559.20       199.89 o                         
  -1  19   4      17175.85      17579.63       591.99 o                         
   1  19   4      46864.36      49639.65      1169.85 o                         
   3  19   4      65439.87      65645.67      1473.70 o                         
   5  19   4      20069.54      19176.92       679.62 o                         
   7  19   4        309.73        505.44       215.53 o                         
   9  19   4       8806.15       9501.93       662.32 o                         
  11  19   4      13632.90      11612.97       838.37 o                         
  13  19   4        261.10       -336.11       336.11 o                         
  15  19   4       4209.41       3014.07       675.17 o                         
  17  19   4      13130.62      10659.93      1044.58 o                         
 -20  20   4       2525.97       2083.12       657.60 o                         
 -18  20   4      28257.66      35726.63      2101.51 o                         
 -16  20   4      38740.46      41415.14      2113.64 o                         
 -14  20   4      22959.71      23779.34      1153.59 o                         
 -12  20   4         31.34       -233.01       298.48 o                         
 -10  20   4      16106.44      16257.32       674.22 o                         
  -8  20   4      12804.78      12514.87       678.68 o                         
  -6  20   4        277.15          1.09       238.61 o                         
  -4  20   4      31486.67      33147.09       846.42 o                         
  -2  20   4      92357.73      93609.11      1940.61 o                         
   0  20   4      49212.12      51729.94      1290.12 o                         
   2  20   4       2860.88       2346.42       277.04 o                         
   4  20   4      19310.37      22014.69       916.59 o                         
   6  20   4      73920.70      74982.83      2089.22 o                         
   8  20   4      31865.79      28480.03       930.09 o                         
  10  20   4          8.40        -51.31       489.44 o                         
  12  20   4       9325.26       8111.89       731.52 o                         
  14  20   4      20540.57      15106.40      1341.35 o                         
  16  20   4       3781.91       2923.31       998.71 o                         
 -19  21   4      26860.03      35864.44      2919.67 o                         
 -17  21   4       4481.04       5159.04       844.90 o                         
 -15  21   4       4919.23       4028.88       492.17 o                         
 -13  21   4      30371.49      34585.24      1164.56 o                         
 -11  21   4      27283.13      26375.16       826.42 o                         
  -9  21   4        957.12        875.21       311.00 o                         
  -7  21   4      12367.98      13132.79       683.23 o                         
  -5  21   4      17380.54      17367.00       639.70 o                         
  -3  21   4       4667.15       4658.81       287.23 o                         
  -1  21   4       9949.48      10605.65       529.37 o                         
   1  21   4      76527.79      79764.20      1855.80 o                         
   3  21   4      72204.31      75751.26      1966.16 o                         
   5  21   4      34695.89      36548.34      1324.17 o                         
   7  21   4        166.25        264.56       251.83 o                         
   9  21   4      27892.45      26975.62      1091.44 o                         
  11  21   4      21406.01      20256.03      1411.15 o                         
  13  21   4        946.78       1404.45      1043.43 o                         
  15  21   4       7410.65       5785.78       916.93 o                         
 -18  22   4      15948.67      15344.26      2129.13 o                         
 -16  22   4      23434.46      28572.48      2249.29 o                         
 -14  22   4      10659.09      10075.42       902.08 o                         
 -12  22   4         35.51        220.96       412.02 o                         
 -10  22   4       3490.40       2588.65       370.32 o                         
  -8  22   4       5254.59       4748.91       542.18 o                         
  -6  22   4        161.55         79.07       330.85 o                         
  -4  22   4      15576.95      15464.56       670.43 o                         
  -2  22   4      27731.58      30799.02       949.38 o                         
   0  22   4      12504.75      12954.48       597.04 o                         
   2  22   4       2151.48       2130.13       289.48 o                         
   4  22   4       9208.79       9734.04       728.14 o                         
   6  22   4      25271.36      25988.70      1384.26 o                         
   8  22   4      16220.76      18501.95      1283.16 o                         
  10  22   4       3664.42        833.70       765.70 o                         
  12  22   4        319.53       -216.61       383.83 o                         
  14  22   4       3081.87       2018.32      1135.21 o                         
 -15  23   4        331.12        676.04       354.11 o                         
 -13  23   4        112.36        264.60       610.73 o                         
 -11  23   4        189.02       -232.44       474.10 o                         
  -9  23   4        197.11        -69.44       525.97 o                         
  -7  23   4        230.43        982.87       375.63 o                         
  -5  23   4        343.09        956.76       406.54 o                         
  -3  23   4         96.71        113.60       291.94 o                         
  -1  23   4       1422.40       1456.06       311.32 o                         
   1  23   4       2357.60       2685.42       318.26 o                         
   3  23   4       4603.97       4280.42       474.42 o                         
   5  23   4       4844.63       4214.76       501.42 o                         
   7  23   4       3349.60       2031.36       478.70 o                         
   9  23   4        711.37        -75.12       651.05 o                         
  11  23   4        305.32        179.96       487.62 o                         
  13  23   4        152.20       1702.54      1885.30 o                         
 -14  24   4         23.81       -262.26       441.83 o                         
 -12  24   4       3035.49       1691.74       669.39 o                         
 -10  24   4      15107.21      18829.06      1295.18 o                         
  -8  24   4      19719.33      23645.81      1279.25 o                         
  -6  24   4       4421.57       4228.95       464.79 o                         
  -4  24   4        179.10        140.30       302.35 o                         
  -2  24   4       6408.45       6234.13       523.96 o                         
   0  24   4       4786.55       4609.42       431.42 o                         
   2  24   4         59.52        141.93       393.86 o                         
   4  24   4       2981.40       2564.74       673.13 o                         
   6  24   4       8676.30       7102.53      1117.95 o                         
   8  24   4       1042.61        528.17       610.16 o                         
  10  24   4       2539.37       1259.95       667.31 o                         
 -11  25   4       9948.91       9307.90       791.20 o                         
  -9  25   4        358.61         34.55      1105.14 o                         
  -7  25   4      18031.16      20611.02      1418.04 o                         
  -5  25   4      29057.61      36186.35      1489.95 o                         
  -3  25   4      13198.64      13773.24       911.37 o                         
  -1  25   4         16.55        215.39       237.98 o                         
   1  25   4       8584.57       7090.22       580.02 o                         
   3  25   4      11941.41      15195.24      1149.79 o                         
   5  25   4        182.68        678.02       495.81 o                         
   7  25   4      10634.01       9020.14       928.46 o                         
  -8  26   4      24810.34      27718.06      2656.05 o                         
  -6  26   4       4276.30       2539.01       897.08 o                         
  -4  26   4       5521.44       4591.42       652.32 o                         
  -2  26   4      28065.09      30935.21      1599.82 o                         
   0  26   4      10986.66      10185.28       969.94 o                         
   2  26   4         15.22       -468.81       777.11 o                         
   4  26   4      15126.60      10516.89      1234.72 o                         
 -29   1   5      27778.24      32195.63      1515.44 o                         
 -27   1   5      14337.31      19187.89      1125.50 o                         
 -25   1   5        109.88        727.71       339.45 o                         
 -23   1   5       1919.87       1826.94       231.31 o                         
 -21   1   5      59738.21      58848.47      1387.71 o                         
 -19   1   5      58350.76      56907.78      1171.07 o                         
 -17   1   5        719.89        515.55       150.08 o                         
 -15   1   5      35196.71      34743.39       786.37 o                         
 -13   1   5      81928.21      78905.63      1711.72 o                         
 -11   1   5      17646.52      17046.25       456.22 o                         
  -9   1   5      20718.41      20513.55       483.90 o                         
  -7   1   5      58637.67      58908.51      1072.14 o                         
  -5   1   5     367373.31     334951.06      6341.82 o                         
  -3   1   5      12097.56      13709.66       390.85 o                         
  -1   1   5      27983.46      31771.53       631.92 o                         
   1   1   5      33812.02      34603.16       797.35 o                         
   3   1   5      61499.08      65208.32      1097.15 o                         
   5   1   5      54176.30      53728.68      1124.64 o                         
   7   1   5      25747.79      28922.86       607.15 o                         
   9   1   5      15976.89      14976.88       533.39 o                         
  11   1   5       7023.91       6327.99       316.67 o                         
  13   1   5          6.42         13.01       173.82 o                         
  15   1   5      30019.33      36431.43       873.42 o                         
  17   1   5      15903.73      10543.13       648.66 o                         
  19   1   5       6504.46       4546.14       462.81 o                         
  21   1   5        711.60       -392.53       392.53 o                         
  23   1   5       7876.37       6083.84       976.39 o                         
  25   1   5       9269.97       6532.88       926.51 o                         
 -30   2   5      24560.44      27096.27      1374.67 o                         
 -28   2   5       1258.14       1656.72       478.91 o                         
 -26   2   5      65120.83      70811.28      2057.59 o                         
 -24   2   5      82035.49      85834.49      2041.17 o                         
 -22   2   5      42227.33      40505.74       960.49 o                         
 -20   2   5       7013.77       6050.81       264.35 o                         
 -18   2   5     178449.84     175724.28      3197.25 o                         
 -16   2   5     122896.88     125682.48      2178.04 o                         
 -14   2   5      24488.40      22913.01       587.99 o                         
 -12   2   5      31189.16      35231.92       886.97 o                         
 -10   2   5     108235.69     108896.52      1908.39 o                         
  -8   2   5     149534.59     148878.88      2830.13 o                         
  -6   2   5      22164.32      21737.85       476.97 o                         
  -4   2   5     114927.73     117542.55      2538.11 o                         
  -2   2   5     166578.91     175210.92      3330.01 o                         
   0   2   5     321710.91     331285.50      6055.62 o                         
   2   2   5      29118.79      30800.63       624.85 o                         
   4   2   5      43343.74      45708.52       891.45 o                         
   6   2   5     132126.20     135191.14      2307.39 o                         
   8   2   5     120364.81     127624.96      2190.64 o                         
  10   2   5        816.06        962.87       128.90 o                         
  12   2   5      51872.36      52689.59      1025.96 o                         
  14   2   5      70576.81      75805.84      1635.72 o                         
  16   2   5       5661.66       5740.89       482.40 o                         
  18   2   5       9688.33       8426.67       623.60 o                         
  20   2   5      46734.07      45261.71      2000.26 o                         
  22   2   5      41369.30      43525.84      2923.00 o                         
  24   2   5       1223.76        309.41       531.59 o                         
 -29   3   5      51292.82      57425.39      1916.25 o                         
 -27   3   5      35511.18      37263.18      1365.00 o                         
 -25   3   5        247.44        383.79       267.60 o                         
 -23   3   5      24741.00      25929.86       816.16 o                         
 -21   3   5     162639.27     158267.48      3013.45 o                         
 -19   3   5     139884.05     138581.38      2480.97 o                         
 -17   3   5      24558.88      24829.62       586.52 o                         
 -15   3   5      22992.25      21089.20       507.09 o                         
 -13   3   5     280533.22     270032.00      4972.90 o                         
 -11   3   5     190695.25     193593.81      3460.55 o                         
  -9   3   5        563.29        976.50        70.88 o                         
  -7   3   5     102198.39     101620.14      1827.50 o                         
  -5   3   5     381165.28     376770.84      7204.74 o                         
  -3   3   5     196017.84     197682.77      4251.08 o                         
  -1   3   5      17329.52      21325.69       409.49 o                         
   1   3   5     258849.92     277490.41      4772.56 o                         
   3   3   5     490185.09     478286.78      8460.02 o                         
   5   3   5      75535.98      73391.95      1316.13 o                         
   7   3   5      32948.63      38802.77       749.14 o                         
   9   3   5      33585.32      35396.42       673.78 o                         
  11   3   5      44419.69      51761.62      1012.33 o                         
  13   3   5       6568.40       5522.73       289.28 o                         
  15   3   5      46618.09      45638.22      1148.41 o                         
  17   3   5      63909.84      63848.70      1585.94 o                         
  19   3   5      17431.76      16464.35       956.56 o                         
  21   3   5       1493.16       -489.78       489.78 o                         
  23   3   5      33440.61      29412.28      1545.01 o                         
  25   3   5      38163.20      38673.86      2604.85 o                         
 -30   4   5      11299.41      12369.88       860.55 o                         
 -28   4   5        911.08        671.76       319.11 o                         
 -26   4   5      50272.12      52993.64      1570.90 o                         
 -24   4   5      81403.47      81700.80      1967.07 o                         
 -22   4   5      19742.48      18503.08       564.33 o                         
 -20   4   5       6678.75       6512.06       286.09 o                         
 -18   4   5      71041.64      64325.55      1268.94 o                         
 -16   4   5     184898.84     181052.94      3143.91 o                         
 -14   4   5      97600.49      94493.22      1593.50 o                         
 -12   4   5       5187.43       7047.25       210.78 o                         
 -10   4   5      95474.47      95189.39      1631.43 o                         
  -8   4   5     135148.42     130219.77      2269.65 o                         
  -6   4   5       8189.25       6475.97       164.35 o                         
  -4   4   5       2166.06       3047.62       143.39 o                         
  -2   4   5     173314.02     161117.64      2923.29 o                         
   0   4   5     393542.38     388425.44      6480.86 o                         
   2   4   5      20016.29      17551.05       349.03 o                         
   4   4   5      11869.99      11116.89       279.11 o                         
   6   4   5      60904.43      62609.34      1079.74 o                         
   8   4   5     124670.74     134296.25      2313.13 o                         
  10   4   5      22418.14      20547.52       482.06 o                         
  12   4   5       2240.45       2852.82       182.39 o                         
  14   4   5       6538.08       5751.27       305.49 o                         
  16   4   5       4715.36       4379.43       333.29 o                         
  18   4   5       3805.63       2124.33       430.97 o                         
  20   4   5      28251.01      27444.23      1467.63 o                         
  22   4   5      19493.60      17861.79      1186.93 o                         
  24   4   5       1015.84        937.56       806.40 o                         
 -29   5   5       2376.53       2851.28       749.77 o                         
 -27   5   5       1070.46        985.08       332.87 o                         
 -25   5   5        878.03        168.83       311.80 o                         
 -23   5   5      10418.73      10089.88       454.11 o                         
 -21   5   5      32238.69      32536.32       793.47 o                         
 -19   5   5      45046.03      45255.25       914.26 o                         
 -17   5   5      23227.38      20262.71       459.25 o                         
 -15   5   5        362.95        421.07       100.53 o                         
 -13   5   5      12250.38      13013.85       395.65 o                         
 -11   5   5      35330.95      33637.76       606.59 o                         
  -9   5   5      25369.07      24301.00       465.35 o                         
  -7   5   5      20783.39      22820.23       432.32 o                         
  -5   5   5      41077.54      39758.02       775.62 o                         
  -3   5   5      73871.16      75472.94      1329.91 o                         
  -1   5   5      19699.72      18329.32       414.14 o                         
   1   5   5         69.70        341.29        83.19 o                         
   3   5   5      31056.13      29765.09       605.21 o                         
   5   5   5      80114.00      78035.84      1444.27 o                         
   7   5   5     121771.69     121390.92      2221.72 o                         
   9   5   5       6326.88       5834.07       242.03 o                         
  11   5   5       1413.38       1377.16       181.33 o                         
  13   5   5         53.05        212.48       186.40 o                         
  15   5   5       8016.99       7170.16       442.99 o                         
  17   5   5       1642.57       1184.37       306.68 o                         
  19   5   5         28.10       -409.44       409.44 o                         
  21   5   5        409.01       -234.86       416.63 o                         
  23   5   5         88.46        467.26       631.99 o                         
  25   5   5        160.29        583.70      1001.12 o                         
 -28   6   5       5548.22       5584.92       611.91 o                         
 -26   6   5        344.25         14.28       260.98 o                         
 -24   6   5        522.09        871.84       398.49 o                         
 -22   6   5       4383.58       3675.72       306.29 o                         
 -20   6   5        699.49        279.97       180.70 o                         
 -18   6   5        328.68        497.27       134.68 o                         
 -16   6   5       2721.62       2671.36       209.31 o                         
 -14   6   5      20449.41      16893.81       382.37 o                         
 -12   6   5      39419.49      36739.68       684.02 o                         
 -10   6   5      42757.49      43680.61       818.77 o                         
  -8   6   5       2587.67       3813.08       161.70 o                         
  -6   6   5      17387.87      19861.81       464.87 o                         
  -4   6   5       2110.60       3041.00       135.71 o                         
  -2   6   5      16675.80      19364.43       418.63 o                         
   0   6   5        340.65        204.61        79.35 o                         
   2   6   5     103109.60      99921.94      1940.88 o                         
   4   6   5     226730.06     234258.86      3744.73 o                         
   6   6   5      93032.11      99648.11      1777.11 o                         
   8   6   5       7294.89       8967.66       320.46 o                         
  10   6   5      60871.87      63814.93      1332.06 o                         
  12   6   5     157756.88     162040.27      3070.02 o                         
  14   6   5      89118.16      89332.94      1863.45 o                         
  16   6   5      10481.19       8266.46       494.36 o                         
  18   6   5       8780.45       7961.19       575.10 o                         
  20   6   5      29545.29      28508.80      1263.37 o                         
  22   6   5      15874.47      15976.08      1161.49 o                         
  24   6   5        902.44        670.15      1673.23 o                         
 -29   7   5      24729.04      26320.15      1702.64 o                         
 -27   7   5      27003.73      28678.28      1401.69 o                         
 -25   7   5      10099.31       8714.44       568.15 o                         
 -23   7   5        154.57        290.78       303.30 o                         
 -21   7   5       5731.34       4648.85       350.88 o                         
 -19   7   5        851.88        461.23       184.06 o                         
 -17   7   5       9439.19       7710.42       286.79 o                         
 -15   7   5      61600.00      60051.02      1087.56 o                         
 -13   7   5      55778.97      61931.70      1180.02 o                         
 -11   7   5      48176.39      55011.48       990.80 o                         
  -9   7   5      19268.23      20214.59       436.57 o                         
  -7   7   5     226035.48     234624.39      4187.35 o                         
  -5   7   5      91431.40     104116.87      2016.17 o                         
  -3   7   5       9069.61       9688.73       259.42 o                         
  -1   7   5      66274.20      64246.30      1156.47 o                         
   1   7   5     156759.75     153336.75      2600.72 o                         
   3   7   5      23845.89      28318.28       564.52 o                         
   5   7   5      52191.83      53502.36       939.72 o                         
   7   7   5     307514.72     309161.94      5533.64 o                         
   9   7   5     348576.78     349282.97      6255.97 o                         
  11   7   5     156132.80     156094.45      2969.62 o                         
  13   7   5        623.91       1187.85       223.97 o                         
  15   7   5      76938.40      77358.15      1994.38 o                         
  17   7   5      62473.29      68512.85      1759.82 o                         
  19   7   5      34731.43      33172.76      1397.50 o                         
  21   7   5       3341.75       3383.79       851.44 o                         
  23   7   5      57181.07      53617.25      2453.13 o                         
 -28   8   5       6609.56       6866.52       779.13 o                         
 -26   8   5       5875.71       3386.25       393.48 o                         
 -24   8   5      27622.69      26059.50       987.39 o                         
 -22   8   5      11784.10      11548.98       503.63 o                         
 -20   8   5       7130.98       5907.42       307.68 o                         
 -18   8   5      26854.51      26687.93       597.75 o                         
 -16   8   5       4935.54       3726.35       172.89 o                         
 -14   8   5      11742.96       8952.70       333.93 o                         
 -12   8   5     108036.66     103299.13      1850.44 o                         
 -10   8   5     194965.61     193687.67      3380.45 o                         
  -8   8   5      82340.29      92972.32      1653.43 o                         
  -6   8   5        841.39        780.36        92.31 o                         
  -4   8   5     135788.48     141030.05      2399.37 o                         
  -2   8   5      56400.36      60844.82       990.62 o                         
   0   8   5       3366.38       2850.51       143.17 o                         
   2   8   5      83757.53      86113.75      1417.39 o                         
   4   8   5     329781.88     321746.81      5006.42 o                         
   6   8   5     192774.81     193407.86      3202.89 o                         
   8   8   5       6301.49       7364.07       302.01 o                         
  10   8   5      58623.00      55772.76      1093.43 o                         
  12   8   5     376212.81     393004.25      6617.51 o                         
  14   8   5     204703.64     203933.42      4487.88 o                         
  16   8   5      19692.65      20178.20       816.00 o                         
  18   8   5       6663.95       7241.19       764.35 o                         
  20   8   5      90074.88      89738.61      4417.29 o                         
  22   8   5      47535.92      48191.02      3058.57 o                         
  24   8   5       3315.29       2983.40       994.45 o                         
 -27   9   5      17346.53      17453.56       981.89 o                         
 -25   9   5       9161.64       7904.37       504.60 o                         
 -23   9   5       5431.88       4063.66       425.21 o                         
 -21   9   5        766.96        253.48       198.94 o                         
 -19   9   5        666.91          6.97       176.62 o                         
 -17   9   5      34068.98      30188.56       738.76 o                         
 -15   9   5      67888.39      70054.71      1402.64 o                         
 -13   9   5      53096.64      57000.26      1151.65 o                         
 -11   9   5       3131.06       3347.02       159.25 o                         
  -9   9   5      25669.93      27690.80       556.65 o                         
  -7   9   5     113630.78     119573.46      2179.90 o                         
  -5   9   5      40596.95      43755.87       812.78 o                         
  -3   9   5       5407.62       5085.22       171.58 o                         
  -1   9   5      58492.60      55910.59      1024.95 o                         
   1   9   5      87221.02      87381.59      1730.22 o                         
   3   9   5      29196.55      36414.36       669.19 o                         
   5   9   5      87762.14      84548.26      1447.58 o                         
   7   9   5     230059.42     235710.98      3790.81 o                         
   9   9   5     171907.94     173763.12      3302.48 o                         
  11   9   5      93481.60      93179.12      1776.25 o                         
  13   9   5        747.18        653.02       187.16 o                         
  15   9   5      67801.14      68977.73      2009.71 o                         
  17   9   5      55199.39      58073.57      2375.37 o                         
  19   9   5      25188.00      23472.52      1541.81 o                         
  21   9   5        257.42       -566.99       566.99 o                         
  23   9   5      21937.58      21463.00      2256.92 o                         
 -28  10   5       4402.20       4456.36       722.67 o                         
 -26  10   5       1926.19       1475.18       423.34 o                         
 -24  10   5       1250.68        596.44       384.37 o                         
 -22  10   5       1048.94       1140.33       297.54 o                         
 -20  10   5        201.32        128.61       269.15 o                         
 -18  10   5        826.32        611.94       191.13 o                         
 -16  10   5        547.39        209.25       170.23 o                         
 -14  10   5      17069.19      15544.65       491.75 o                         
 -12  10   5      65637.41      67208.12      1272.33 o                         
 -10  10   5       9435.31       9824.98       330.52 o                         
  -8  10   5       1411.53       1863.99       123.02 o                         
  -6  10   5       4940.97       5902.54       201.49 o                         
  -4  10   5       5284.32       5617.12       202.25 o                         
  -2  10   5       3614.11       3853.77       231.51 o                         
   0  10   5      24298.11      23755.63       460.29 o                         
   2  10   5      88463.52      86522.58      1557.82 o                         
   4  10   5      33192.35      33176.80       610.98 o                         
   6  10   5      16577.19      15111.61       379.00 o                         
   8  10   5       1131.55        866.00       149.18 o                         
  10  10   5      18742.82      16495.36       464.87 o                         
  12  10   5      25586.87      23899.17       677.95 o                         
  14  10   5      50121.32      52103.77      1328.34 o                         
  16  10   5       3319.50       2761.49       511.87 o                         
  18  10   5        596.54        179.44       673.23 o                         
  20  10   5         25.09       -536.06       536.06 o                         
  22  10   5       1614.45        817.19       744.96 o                         
 -27  11   5       3325.00       4531.96       750.77 o                         
 -25  11   5         37.82       -178.10       297.86 o                         
 -23  11   5      19080.33      20801.96      1036.95 o                         
 -21  11   5      71462.21      69163.53      2747.60 o                         
 -19  11   5      52097.21      49562.11      1372.22 o                         
 -17  11   5      13301.48      12382.55       505.12 o                         
 -15  11   5        496.30         10.61       150.93 o                         
 -13  11   5      15737.95      15254.78       440.57 o                         
 -11  11   5      31622.38      31623.88       652.24 o                         
  -9  11   5       1508.69       1685.60       131.48 o                         
  -7  11   5      23907.27      24813.22       501.77 o                         
  -5  11   5      74458.51      80102.40      1333.42 o                         
  -3  11   5      12054.67      11162.23       286.78 o                         
  -1  11   5        470.89       1190.86       119.50 o                         
   1  11   5      36837.21      36451.76       681.49 o                         
   3  11   5      75161.05      73536.37      1278.86 o                         
   5  11   5      40392.76      36419.82       646.21 o                         
   7  11   5      34548.35      34496.29       673.93 o                         
   9  11   5       9008.13       8184.24       360.38 o                         
  11  11   5        764.55        593.99       172.11 o                         
  13  11   5       3029.48       3115.21       305.14 o                         
  15  11   5       2022.45       2800.76       418.15 o                         
  17  11   5       3577.34       5577.06       766.93 o                         
  19  11   5       2491.06       1485.00       635.45 o                         
  21  11   5       1790.58       -671.90       671.90 o                         
  23  11   5       1720.01         90.87       875.95 o                         
 -26  12   5      28921.78      36362.62      1859.99 o                         
 -24  12   5      75889.22      71445.30      3057.18 o                         
 -22  12   5      24103.94      25007.80      1098.03 o                         
 -20  12   5       2323.62       1658.74       296.56 o                         
 -18  12   5      68189.62      67551.10      1429.68 o                         
 -16  12   5     180302.97     169479.61      3429.01 o                         
 -14  12   5      52120.85      53779.55      1095.79 o                         
 -12  12   5       6342.51       6090.25       264.94 o                         
 -10  12   5      19355.05      18186.12       463.20 o                         
  -8  12   5      28761.24      28271.58       612.72 o                         
  -6  12   5       2026.94       2130.40       125.51 o                         
  -4  12   5      79924.31      80912.68      1351.90 o                         
  -2  12   5     195666.09     200320.91      3394.63 o                         
   0  12   5     154122.31     156263.81      2538.27 o                         
   2  12   5      15944.65      16119.62       378.39 o                         
   4  12   5      17184.33      16902.46       428.97 o                         
   6  12   5      45379.36      49053.89       861.12 o                         
   8  12   5      53928.40      50735.51       921.18 o                         
  10  12   5         85.40       -156.65       156.65 o                         
  12  12   5      25154.66      26102.39       889.69 o                         
  14  12   5      10830.19      11180.46       545.81 o                         
  16  12   5        165.60       -268.38       390.53 o                         
  18  12   5      30577.52      30479.80      1367.26 o                         
  20  12   5      51953.39      60176.50      3538.87 o                         
  22  12   5      21877.57      22963.41      2055.02 o                         
 -25  13   5        421.91        695.09       448.98 o                         
 -23  13   5      32598.41      22652.73      1358.37 o                         
 -21  13   5     100961.35     102672.22      2843.15 o                         
 -19  13   5      93128.68      90118.20      2442.97 o                         
 -17  13   5      28804.62      30889.72       805.78 o                         
 -15  13   5      21062.86      21821.06       644.02 o                         
 -13  13   5     126088.77     126864.77      2288.41 o                         
 -11  13   5      25610.23      28170.92       643.30 o                         
  -9  13   5        210.41        162.23       129.99 o                         
  -7  13   5      64833.77      64371.54      1143.37 o                         
  -5  13   5     122400.45     122965.97      2070.99 o                         
  -3  13   5      20827.03      21504.05       454.95 o                         
  -1  13   5      27434.87      28011.50       584.77 o                         
   1  13   5     181100.64     186638.77      3280.27 o                         
   3  13   5     173571.94     180065.94      2922.06 o                         
   5  13   5      71509.38      71312.38      1327.56 o                         
   7  13   5       1588.88       1562.31       141.45 o                         
   9  13   5      24042.29      25360.50       579.82 o                         
  11  13   5      11898.40      11257.03       540.67 o                         
  13  13   5         45.20       -242.69       242.69 o                         
  15  13   5      41385.28      46225.29      1570.29 o                         
  17  13   5      54303.13      60462.55      2916.29 o                         
  19  13   5      13726.24      14835.67      1242.95 o                         
  21  13   5        448.42        628.80       817.56 o                         
 -26  14   5      15021.72      20503.51      1346.03 o                         
 -24  14   5      34824.66      45272.33      2751.84 o                         
 -22  14   5      16621.43       9362.08      1410.88 o                         
 -20  14   5       5405.33       4017.41       351.75 o                         
 -18  14   5      28832.30      31798.38      1313.31 o                         
 -16  14   5      51620.41      50256.83      1227.01 o                         
 -14  14   5      45223.86      46976.66      1055.16 o                         
 -12  14   5       3967.84       3621.79       212.07 o                         
 -10  14   5      34905.47      32893.46       712.04 o                         
  -8  14   5      15208.82      17463.75       535.40 o                         
  -6  14   5         15.15        101.09       103.45 o                         
  -4  14   5      70803.64      70634.20      1248.54 o                         
  -2  14   5      89820.26      95298.34      1729.42 o                         
   0  14   5      70227.97      67811.62      1162.69 o                         
   2  14   5       9958.96      10220.66       320.85 o                         
   4  14   5      32181.77      32515.82       667.23 o                         
   6  14   5      61500.66      60173.19      1153.68 o                         
   8  14   5      23823.27      22273.99       559.08 o                         
  10  14   5         23.73       -189.51       189.51 o                         
  12  14   5      21618.15      19450.85       662.48 o                         
  14  14   5      19009.64      20977.70       794.55 o                         
  16  14   5        242.19         -8.32       427.19 o                         
  18  14   5      17483.21      20420.02      1051.50 o                         
  20  14   5      48549.69      65458.82      3785.85 o                         
 -25  15   5        990.87       1978.06       489.90 o                         
 -23  15   5       2595.19       1894.50       518.83 o                         
 -21  15   5      17625.91      20516.39      1048.02 o                         
 -19  15   5      14153.96      14428.85      1046.50 o                         
 -17  15   5       1828.20       1104.55       250.87 o                         
 -15  15   5       2224.15       1708.28       268.17 o                         
 -13  15   5        533.10        869.27       287.63 o                         
 -11  15   5       1017.75       1136.56       210.49 o                         
  -9  15   5       1225.65        953.28       159.55 o                         
  -7  15   5      14176.61      12481.62       372.30 o                         
  -5  15   5       4260.91       4402.67       207.98 o                         
  -3  15   5        745.25       1170.55       145.86 o                         
  -1  15   5        348.01         22.98       132.67 o                         
   1  15   5      12066.07      12611.11       369.59 o                         
   3  15   5      33656.40      34269.48       688.03 o                         
   5  15   5       3047.01       3345.73       185.85 o                         
   7  15   5        435.53        355.94       190.24 o                         
   9  15   5        250.23        188.21       251.71 o                         
  11  15   5       1129.43        968.35       282.37 o                         
  13  15   5        671.58       -154.42       296.09 o                         
  15  15   5       4282.62       3847.60       453.78 o                         
  17  15   5       4579.60       3576.64       484.51 o                         
  19  15   5       4630.94       3324.54       758.48 o                         
 -24  16   5       4671.39       6486.39       823.09 o                         
 -22  16   5        862.48       1227.03       415.82 o                         
 -20  16   5        254.53       -128.18       325.77 o                         
 -18  16   5       2387.43       1243.11       394.13 o                         
 -16  16   5       8676.67       7134.34       677.95 o                         
 -14  16   5       1719.73       1829.23       251.00 o                         
 -12  16   5      13562.58      13272.05       500.44 o                         
 -10  16   5      37077.98      38403.22       960.17 o                         
  -8  16   5      14785.15      13081.34       473.05 o                         
  -6  16   5      21458.24      22635.61       496.27 o                         
  -4  16   5       3399.42       3405.08       186.67 o                         
  -2  16   5        693.80        662.36       147.10 o                         
   0  16   5        359.41        437.37       147.77 o                         
   2  16   5         80.93        197.86       149.09 o                         
   4  16   5      10290.84      10076.06       385.80 o                         
   6  16   5      16347.24      16845.97       557.65 o                         
   8  16   5       3293.26       2714.75       263.03 o                         
  10  16   5       2738.11       2548.27       295.03 o                         
  12  16   5       6774.48       5857.27       366.73 o                         
  14  16   5       8070.85       8076.96       610.20 o                         
  16  16   5       5616.69       3979.67       589.47 o                         
  18  16   5        683.24       -201.80       334.94 o                         
  20  16   5        312.33       -336.64       351.76 o                         
 -23  17   5       2259.99       2487.67       648.01 o                         
 -21  17   5      24679.98      30527.21      1738.31 o                         
 -19  17   5      18306.30      20723.16      1066.76 o                         
 -17  17   5         18.93       -344.24       344.24 o                         
 -15  17   5      17837.08      18690.89       809.71 o                         
 -13  17   5      73315.56      77413.05      1918.42 o                         
 -11  17   5      54106.21      55988.26      1301.49 o                         
  -9  17   5        848.23        739.56       166.58 o                         
  -7  17   5      41709.19      41545.52       882.17 o                         
  -5  17   5      89373.48      92729.95      1668.82 o                         
  -3  17   5      45316.79      43772.81       888.66 o                         
  -1  17   5       1295.28        741.56       169.10 o                         
   1  17   5      14236.75      15616.82       500.11 o                         
   3  17   5      22361.65      22829.46       692.81 o                         
   5  17   5       3685.95       3450.06       241.33 o                         
   7  17   5      32686.09      31810.48       851.42 o                         
   9  17   5      53380.82      54894.42      1485.68 o                         
  11  17   5      28407.72      29806.84      1339.46 o                         
  13  17   5       5277.50       3987.01       427.05 o                         
  15  17   5       4790.48       3492.17       383.83 o                         
  17  17   5      21488.84      21235.13      1436.10 o                         
  19  17   5       5093.80       4392.31       813.75 o                         
 -22  18   5      21077.46      24388.27      1673.73 o                         
 -20  18   5       2533.15       2079.69       588.65 o                         
 -18  18   5      48510.59      47302.89      2348.42 o                         
 -16  18   5      55461.87      60298.41      1891.65 o                         
 -14  18   5      11365.33      11217.52       561.85 o                         
 -12  18   5      15325.85      13870.34       546.96 o                         
 -10  18   5     111738.88     111161.59      2306.50 o                         
  -8  18   5     107853.26     113872.73      2490.18 o                         
  -6  18   5      24562.59      24067.10       620.11 o                         
  -4  18   5       8021.59       6252.92       299.12 o                         
  -2  18   5      82544.89      85584.62      1710.67 o                         
   0  18   5      38878.57      37650.63       906.84 o                         
   2  18   5       1976.35       1946.81       227.36 o                         
   4  18   5      11583.61      10429.53       455.34 o                         
   6  18   5      61732.74      62648.76      1425.53 o                         
   8  18   5      29676.86      30827.68      1128.62 o                         
  10  18   5       2445.74       1556.22       319.09 o                         
  12  18   5      29666.54      29474.33      1196.61 o                         
  14  18   5      33725.27      35385.70      1600.76 o                         
  16  18   5      10583.48       8421.61       857.16 o                         
  18  18   5       2774.98        803.43       529.86 o                         
 -21  19   5      25093.45      32571.62      1944.55 o                         
 -19  19   5      18437.46      23316.54      1312.37 o                         
 -17  19   5         97.72       -539.51       539.51 o                         
 -15  19   5      20986.68      20552.23       910.03 o                         
 -13  19   5      56404.70      57110.31      1504.48 o                         
 -11  19   5      37687.20      39006.51       988.45 o                         
  -9  19   5        987.95        609.36       283.80 o                         
  -7  19   5      17571.68      16886.83       606.05 o                         
  -5  19   5      73406.12      79502.15      1633.79 o                         
  -3  19   5      24397.54      24733.35       700.29 o                         
  -1  19   5       2281.27       1500.46       242.37 o                         
   1  19   5      15976.89      17125.11       614.31 o                         
   3  19   5      26595.96      27256.43       780.65 o                         
   5  19   5       6695.75       5659.66       363.49 o                         
   7  19   5       6924.85       5443.57       468.40 o                         
   9  19   5      22637.86      21840.09      1070.68 o                         
  11  19   5      19933.20      18721.20       994.34 o                         
  13  19   5       4553.47       3691.72       730.59 o                         
  15  19   5       3089.72       1433.55       794.64 o                         
  17  19   5      14930.98      13408.90      1082.16 o                         
 -20  20   5        552.06       -457.87       618.14 o                         
 -18  20   5       7488.57       6949.69       625.41 o                         
 -16  20   5       9595.58      11639.44       640.35 o                         
 -14  20   5       4008.30       3804.35       318.23 o                         
 -12  20   5        762.49        170.15       329.74 o                         
 -10  20   5      12741.04      12445.98       680.48 o                         
  -8  20   5      16046.94      16439.29       726.94 o                         
  -6  20   5       7003.93       6671.98       417.34 o                         
  -4  20   5        921.12       1428.11       267.33 o                         
  -2  20   5       9052.79       7561.79       488.41 o                         
   0  20   5      13729.33      16502.87       822.20 o                         
   2  20   5       2798.77       2415.11       277.20 o                         
   4  20   5         97.24       -148.46       266.05 o                         
   6  20   5       6165.71       5036.21       348.61 o                         
   8  20   5       7383.86       5828.21       547.31 o                         
  10  20   5       1586.88       1236.82       518.14 o                         
  12  20   5        609.13        -73.17       678.12 o                         
  14  20   5       4436.15       1517.28       790.84 o                         
  16  20   5       2293.18       1014.62       495.39 o                         
 -19  21   5         48.19       1267.31       644.89 o                         
 -17  21   5        144.21        133.75       625.96 o                         
 -15  21   5         44.36       -335.78       335.78 o                         
 -13  21   5        163.13        256.48       432.37 o                         
 -11  21   5        472.83        157.55       278.42 o                         
  -9  21   5       3576.39       2266.16       403.61 o                         
  -7  21   5       4369.50       4402.31       553.69 o                         
  -5  21   5        429.11        479.91       211.42 o                         
  -3  21   5       4593.78       4454.90       330.86 o                         
  -1  21   5      24086.23      23823.91       813.81 o                         
   1  21   5       6031.37       7023.58       490.96 o                         
   3  21   5        192.61        215.65       295.78 o                         
   5  21   5       2053.82       2133.27       306.18 o                         
   7  21   5      14503.38      14903.02      1159.30 o                         
   9  21   5       9497.65       9556.35       813.35 o                         
  11  21   5        706.88        610.36       708.35 o                         
  13  21   5       2372.82        775.14       809.67 o                         
  15  21   5       9738.21       5560.77      1542.47 o                         
 -18  22   5      10165.73       8621.79       843.46 o                         
 -16  22   5      10176.10      11363.17      1103.27 o                         
 -14  22   5        582.18       -422.34       611.50 o                         
 -12  22   5       5324.74       4721.37       585.63 o                         
 -10  22   5      19594.52      20517.64      1303.36 o                         
  -8  22   5       4753.06       3556.48       415.13 o                         
  -6  22   5       1359.85        804.20       330.09 o                         
  -4  22   5      16310.02      16565.15       665.18 o                         
  -2  22   5      27450.40      29418.06       935.80 o                         
   0  22   5       3297.65       2797.97       371.28 o                         
   2  22   5       5270.45       5451.79       364.10 o                         
   4  22   5      26316.79      28133.88      1062.56 o                         
   6  22   5      22035.72      22107.16      1452.14 o                         
   8  22   5       2108.68       1135.07       481.26 o                         
  10  22   5       6422.93       3986.05       795.21 o                         
  12  22   5      22630.08      23329.87      1810.17 o                         
 -15  23   5      12250.97      11603.97      1073.99 o                         
 -13  23   5      21850.82      22013.70      1137.69 o                         
 -11  23   5       8916.87       6825.41       805.25 o                         
  -9  23   5       2811.36       2058.00       438.99 o                         
  -7  23   5      18772.34      19395.21      1141.67 o                         
  -5  23   5      21211.34      22891.05       878.97 o                         
  -3  23   5       2319.36       2560.92       388.05 o                         
  -1  23   5      15445.60      14533.31       834.29 o                         
   1  23   5      40459.47      42243.09      1268.41 o                         
   3  23   5      21799.01      24506.61       980.78 o                         
   5  23   5        446.34        356.36       464.57 o                         
   7  23   5      26914.84      27222.43      2058.20 o                         
   9  23   5      40639.76      41048.01      2642.73 o                         
  11  23   5      19539.47      18290.18      2133.64 o                         
 -14  24   5        196.40       -527.22       527.22 o                         
 -12  24   5       9939.61       9521.95      1163.39 o                         
 -10  24   5      20275.07      23631.17      1388.34 o                         
  -8  24   5       8761.02       8323.46       718.52 o                         
  -6  24   5        246.04       -358.71       476.66 o                         
  -4  24   5       4996.45       4866.58       491.20 o                         
  -2  24   5      18017.99      20013.91       939.23 o                         
   0  24   5       5923.80       4958.09       434.54 o                         
   2  24   5       1735.80        881.00       585.40 o                         
   4  24   5      21225.08      23511.71      1278.44 o                         
   6  24   5      29004.67      27059.30      1621.02 o                         
   8  24   5       6631.44       4569.31       848.49 o                         
  10  24   5       3424.76       1584.91       958.29 o                         
 -11  25   5        235.06        -31.56       670.44 o                         
  -9  25   5       1190.97        969.00       346.15 o                         
  -7  25   5       2971.30       3092.74       661.97 o                         
  -5  25   5       6216.81       5891.76       753.66 o                         
  -3  25   5        572.84        324.74       361.35 o                         
  -1  25   5        954.87        483.74       395.15 o                         
   1  25   5       1766.52       1505.20       419.94 o                         
   3  25   5       2504.30       1849.18       626.97 o                         
   5  25   5        281.65        179.59       560.24 o                         
   7  25   5       7018.41       5685.48       710.67 o                         
  -8  26   5        371.28       1006.94       606.98 o                         
  -6  26   5         58.50        324.38       821.75 o                         
  -4  26   5        930.21        425.13       696.33 o                         
  -2  26   5       1947.63        816.04       428.04 o                         
   0  26   5       3849.93       2278.56       491.93 o                         
   2  26   5        350.12        627.91       601.69 o                         
   4  26   5        152.35       -331.31      1177.15 o                         
 -30   0   6      42282.63      44656.86      2516.25 o                         
 -28   0   6       2593.99       2846.41       665.85 o                         
 -26   0   6      39516.46      43152.06      2338.19 o                         
 -24   0   6      45939.89      41227.21      1710.94 o                         
 -22   0   6       7398.51       5552.29       654.24 o                         
 -20   0   6      84702.77      82453.19      2134.61 o                         
 -18   0   6     163178.41     167062.83      4349.10 o                         
 -16   0   6     171942.14     167125.08      4988.22 o                         
 -14   0   6      35875.50      37377.73      1142.56 o                         
 -12   0   6     321069.81     299512.66      9774.89 o                         
 -10   0   6     944175.94     858406.44     25083.69 o                         
  -8   0   6     359620.72     329841.34      7394.37 o                         
  -6   0   6     215409.89     221151.69      6150.52 o                         
  -4   0   6      16940.69      13710.36       945.88 o                         
  -2   0   6     903102.44     879545.56     31953.69 o                         
   0   0   6      99895.99     105835.30      2928.81 o                         
   2   0   6      26972.87      26774.24       794.89 o                         
   4   0   6     438187.84     436774.75     11713.22 o                         
   6   0   6     557934.12     539379.81     13569.45 o                         
   8   0   6     101830.16      96992.69      2410.47 o                         
  10   0   6        465.28        959.75       208.23 o                         
  12   0   6     128851.81     141492.92      3706.35 o                         
  14   0   6     218782.69     222625.81      7309.23 o                         
  16   0   6      47244.27      44664.34      1693.53 o                         
  18   0   6       1501.14        182.45       502.01 o                         
  20   0   6      29619.35      27079.64      1774.05 o                         
  22   0   6      10866.43       7780.80      1135.39 o                         
  24   0   6       1886.68       -642.82       769.16 o                         
 -29   1   6      38375.36      40470.68      1611.40 o                         
 -27   1   6      32587.50      30729.33      1364.29 o                         
 -25   1   6        102.15        112.37       321.06 o                         
 -23   1   6      25489.14      26240.91       819.25 o                         
 -21   1   6      65908.56      62793.15      1412.07 o                         
 -19   1   6      15831.73      15528.95       465.25 o                         
 -17   1   6      35720.17      32028.95       697.22 o                         
 -15   1   6     330961.03     320076.50      5549.80 o                         
 -13   1   6     522356.78     499813.19     10045.40 o                         
 -11   1   6     278064.03     287263.66      5464.74 o                         
  -9   1   6       8331.13       8403.08       289.81 o                         
  -7   1   6     440491.19     395567.50      9139.35 o                         
  -5   1   6     373427.28     349304.91      7770.33 o                         
  -3   1   6     140676.67     144977.28      3247.91 o                         
  -1   1   6      42819.58      43112.89       888.14 o                         
   1   1   6     305977.53     280570.53      4968.73 o                         
   3   1   6     103630.77      98206.20      1834.57 o                         
   5   1   6      67708.83      68578.66      1272.52 o                         
   7   1   6      83904.83      85310.98      1637.33 o                         
   9   1   6     228494.86     237235.23      4404.53 o                         
  11   1   6     262925.84     274459.44      5488.00 o                         
  13   1   6      68922.58      69748.06      1608.92 o                         
  15   1   6        745.42        390.12       257.28 o                         
  17   1   6      24999.59      23199.10      1001.66 o                         
  19   1   6      24478.56      20370.77       966.27 o                         
  21   1   6        324.23       -185.96       525.19 o                         
  23   1   6      15062.84      10897.26       917.28 o                         
  25   1   6      12998.97       6473.50      2952.99 o                         
 -30   2   6       5798.78       4922.17       590.66 o                         
 -28   2   6         17.04       -258.35       452.46 o                         
 -26   2   6       2798.80       2858.84       385.23 o                         
 -24   2   6        174.09        432.27       294.09 o                         
 -22   2   6       4236.92       4094.44       276.17 o                         
 -20   2   6      37254.20      36340.45       821.63 o                         
 -18   2   6     117446.42     119800.54      2223.31 o                         
 -16   2   6      34297.22      34208.75      1002.69 o                         
 -14   2   6      12757.27      11481.18       338.54 o                         
 -12   2   6      53266.96      49591.97       947.01 o                         
 -10   2   6     114791.35      99987.99      1874.95 o                         
  -8   2   6     212279.88     201922.06      3847.51 o                         
  -6   2   6      65003.26      67051.22      1307.46 o                         
  -4   2   6       8632.40       6505.98       236.31 o                         
  -2   2   6      48732.99      46177.97       988.19 o                         
   0   2   6      13186.00      11312.09       258.96 o                         
   2   2   6       4316.52       5465.96       185.37 o                         
   4   2   6      74528.52      76271.91      1407.60 o                         
   6   2   6     186941.44     188376.03      3291.50 o                         
   8   2   6     138614.36     138469.53      2380.00 o                         
  10   2   6       6325.47       6320.17       295.17 o                         
  12   2   6       6250.71       5060.77       317.51 o                         
  14   2   6      40128.71      48208.45      1239.03 o                         
  16   2   6      20617.41      17310.07       883.60 o                         
  18   2   6       9609.38       7139.47       617.17 o                         
  20   2   6        254.85       -383.55       383.55 o                         
  22   2   6        978.94        140.07       613.11 o                         
  24   2   6        120.92       -561.24       561.24 o                         
 -29   3   6        808.38        369.43       492.36 o                         
 -27   3   6       1833.27       2493.81       425.95 o                         
 -25   3   6       4782.87       5082.91       444.29 o                         
 -23   3   6         84.32        257.89       240.70 o                         
 -21   3   6       9144.23       9093.22       516.96 o                         
 -19   3   6      17607.56      17574.55       548.30 o                         
 -17   3   6      75213.27      75512.47      1417.45 o                         
 -15   3   6      53873.40      53064.49      1033.33 o                         
 -13   3   6      15555.80      14746.92       427.24 o                         
 -11   3   6       8303.58       8103.20       239.36 o                         
  -9   3   6       6841.19       6753.00       191.56 o                         
  -7   3   6       9844.83      12507.50       303.28 o                         
  -5   3   6       2934.58       2110.45       115.54 o                         
  -3   3   6      13094.88      14446.61       324.74 o                         
  -1   3   6      11370.29      13940.08       298.30 o                         
   1   3   6      23034.75      26494.91       540.93 o                         
   3   3   6       3793.65       3331.64       159.06 o                         
   5   3   6        959.61       1087.85       105.01 o                         
   7   3   6       2091.79       1824.11       151.85 o                         
   9   3   6       1860.54       1776.74       147.14 o                         
  11   3   6      44215.51      45763.29       992.80 o                         
  13   3   6      75105.73      83587.52      1991.47 o                         
  15   3   6      57546.71      57382.87      1700.63 o                         
  17   3   6      34805.29      33013.32      1308.61 o                         
  19   3   6       1280.77         85.55       521.04 o                         
  21   3   6       4655.35       2883.65       620.59 o                         
  23   3   6       8781.53       6577.54       866.97 o                         
 -30   4   6      11577.71      11938.79       826.08 o                         
 -28   4   6       2237.67       1710.79       469.87 o                         
 -26   4   6      16649.46      18309.50       843.79 o                         
 -24   4   6      48353.29      50087.64      1340.71 o                         
 -22   4   6      47402.23      47689.57      1086.39 o                         
 -20   4   6        184.70        527.45       165.26 o                         
 -18   4   6      15195.87      15705.63       468.18 o                         
 -16   4   6      39348.48      41926.28       903.79 o                         
 -14   4   6       5539.94       6086.17       230.11 o                         
 -12   4   6       1154.45        900.17       107.02 o                         
 -10   4   6       2198.55       1712.64       105.22 o                         
  -8   4   6      14285.64      17105.09       359.40 o                         
  -6   4   6      46851.64      51632.11      1025.54 o                         
  -4   4   6     173497.09     185216.48      3821.36 o                         
  -2   4   6     105298.92     107988.75      2010.72 o                         
   0   4   6       7534.83       9028.20       255.48 o                         
   2   4   6        760.02       1020.44       109.58 o                         
   4   4   6      49312.15      51399.66      1036.61 o                         
   6   4   6      14703.63      16147.79       395.85 o                         
   8   4   6        710.04        979.84       127.69 o                         
  10   4   6      43565.36      42045.16       924.70 o                         
  12   4   6      79979.38      87212.73      1733.49 o                         
  14   4   6      21505.80      21421.37       663.29 o                         
  16   4   6       9088.88       7298.72       576.68 o                         
  18   4   6      55766.54      53281.43      2028.22 o                         
  20   4   6      91676.44      93431.76      3168.13 o                         
  22   4   6      34717.12      37592.54      2410.09 o                         
  24   4   6        114.01       -101.99       557.88 o                         
 -29   5   6      25245.08      25496.63      1302.23 o                         
 -27   5   6      31244.74      31159.53      1154.62 o                         
 -25   5   6       2139.82       2989.51       452.94 o                         
 -23   5   6      17833.52      16479.20       625.85 o                         
 -21   5   6     100367.69      99003.04      1890.65 o                         
 -19   5   6     124449.45     120550.13      2233.38 o                         
 -17   5   6      10884.30      10628.37       351.85 o                         
 -15   5   6      14627.58      15928.60       419.97 o                         
 -13   5   6      39547.65      39377.19       729.82 o                         
 -11   5   6      12572.46      13593.47       321.80 o                         
  -9   5   6      13097.21      12143.88       297.26 o                         
  -7   5   6     173236.02     166749.30      3079.28 o                         
  -5   5   6     114789.37     120186.85      2166.67 o                         
  -3   5   6       3280.55       3181.02       174.39 o                         
  -1   5   6      58974.23      60906.07      1126.67 o                         
   1   5   6     180882.23     183835.56      3437.74 o                         
   3   5   6      64817.93      67995.65      1225.19 o                         
   5   5   6        337.33        669.90       107.35 o                         
   7   5   6      21871.42      21896.48       527.76 o                         
   9   5   6      38253.31      40014.02       888.25 o                         
  11   5   6      19184.45      21899.83       612.83 o                         
  13   5   6      29520.26      29549.25       875.26 o                         
  15   5   6     104418.93     105761.90      2427.35 o                         
  17   5   6      75070.38      73831.38      1980.08 o                         
  19   5   6      19063.48      18451.70      1320.37 o                         
  21   5   6       5579.78       5653.89       821.19 o                         
  23   5   6      55954.89      60161.43      2646.95 o                         
 -28   6   6       3229.95       2421.67       472.74 o                         
 -26   6   6      35099.41      36936.30      1244.46 o                         
 -24   6   6      53070.91      55269.14      1501.44 o                         
 -22   6   6      27285.47      24071.95       779.15 o                         
 -20   6   6        193.63       -162.72       201.67 o                         
 -18   6   6      50616.77      48228.43       980.69 o                         
 -16   6   6      57092.66      55444.83      1076.65 o                         
 -14   6   6       7400.38       7529.35       235.99 o                         
 -12   6   6       8745.31       9297.30       269.52 o                         
 -10   6   6      29539.63      27758.50       569.47 o                         
  -8   6   6       8554.46       9185.49       245.26 o                         
  -6   6   6       5151.17       5319.21       203.10 o                         
  -4   6   6      58379.18      58032.21      1151.56 o                         
  -2   6   6     115561.64     114133.32      2134.59 o                         
   0   6   6     195993.98     208302.88      3845.13 o                         
   2   6   6       2962.97       4802.87       186.92 o                         
   4   6   6     141072.84     150182.00      2423.76 o                         
   6   6   6      41663.14      45193.54       921.46 o                         
   8   6   6       2915.56       2278.55       180.59 o                         
  10   6   6      17008.32      19357.01       600.25 o                         
  12   6   6      95770.92      99989.53      2029.36 o                         
  14   6   6      43656.86      44726.82      1166.12 o                         
  16   6   6       1844.73        777.55       328.80 o                         
  18   6   6      33093.87      31473.88      1208.25 o                         
  20   6   6      75321.31      76092.48      2173.65 o                         
  22   6   6      33726.06      35191.21      2528.68 o                         
  24   6   6       1570.36        390.28       887.88 o                         
 -29   7   6       6932.85       7741.63       671.90 o                         
 -27   7   6       5801.89       5257.49       507.53 o                         
 -25   7   6         67.30         76.86       333.66 o                         
 -23   7   6      12995.19       9491.70       485.81 o                         
 -21   7   6      17942.51      16305.17       622.89 o                         
 -19   7   6       6833.37       5578.71       252.90 o                         
 -17   7   6      12824.69      12317.56       380.14 o                         
 -15   7   6       1993.72       1525.72       134.36 o                         
 -13   7   6      14397.20      13605.18       371.06 o                         
 -11   7   6       1643.84       1495.58       118.09 o                         
  -9   7   6       7345.16       5530.57       207.23 o                         
  -7   7   6      55486.54      59866.31      1117.26 o                         
  -5   7   6      47878.36      50543.00      1017.67 o                         
  -3   7   6       1382.97       1423.54        95.25 o                         
  -1   7   6       2370.35       2032.71       115.37 o                         
   1   7   6      38829.06      36166.21       691.72 o                         
   3   7   6      46907.65      46442.38       800.32 o                         
   5   7   6       4106.27       3629.33       165.01 o                         
   7   7   6       4471.96       3596.28       223.79 o                         
   9   7   6       4075.06       3846.60       232.49 o                         
  11   7   6       4059.40       4036.28       267.92 o                         
  13   7   6       4775.50       3350.33       326.76 o                         
  15   7   6      18965.85      18029.37       937.44 o                         
  17   7   6      27001.67      26357.36      1116.26 o                         
  19   7   6      16557.24      13967.78       834.96 o                         
  21   7   6        210.21       -198.55       607.14 o                         
  23   7   6       2887.75       3923.62       947.88 o                         
 -28   8   6       1230.89        696.15       365.36 o                         
 -26   8   6         44.43       -255.41       456.29 o                         
 -24   8   6        242.47       -133.60       240.47 o                         
 -22   8   6        407.90        212.59       236.84 o                         
 -20   8   6         27.01       -160.46       160.46 o                         
 -18   8   6       6879.42       5986.87       306.19 o                         
 -16   8   6       1265.45        997.60       170.21 o                         
 -14   8   6        931.44        551.33       134.03 o                         
 -12   8   6       3164.03       3117.46       151.64 o                         
 -10   8   6      16580.34      14130.19       347.16 o                         
  -8   8   6        136.07        493.49        94.96 o                         
  -6   8   6       2528.34       1871.66       113.95 o                         
  -4   8   6        322.55        368.65        78.15 o                         
  -2   8   6       7276.63       6764.65       205.51 o                         
   0   8   6       5811.84       5813.40       206.22 o                         
   2   8   6      11466.58      11947.68       321.72 o                         
   4   8   6      10180.06      10630.05       266.53 o                         
   6   8   6        781.14       1063.96       121.98 o                         
   8   8   6         19.96        159.02       147.22 o                         
  10   8   6       1825.66       1808.12       186.75 o                         
  12   8   6       3033.96       2567.88       237.39 o                         
  14   8   6        550.38        425.39       261.50 o                         
  16   8   6        153.65        221.81       423.18 o                         
  18   8   6        108.53       -538.30       538.30 o                         
  20   8   6        506.23        148.87       714.43 o                         
  22   8   6        116.80       -726.23       726.23 o                         
 -29   9   6       7995.02      10512.39      1684.58 o                         
 -27   9   6      19969.22      16338.15      1223.95 o                         
 -25   9   6       7940.93       8566.54       580.79 o                         
 -23   9   6        984.86        296.84       233.04 o                         
 -21   9   6      10378.36       9811.64       479.04 o                         
 -19   9   6      17951.29      15436.20       644.08 o                         
 -17   9   6       1449.66        432.21       212.21 o                         
 -15   9   6      20933.40      19825.47       512.57 o                         
 -13   9   6      70103.77      68347.20      1271.81 o                         
 -11   9   6       9896.66      10052.24       310.22 o                         
  -9   9   6       1116.25       1638.72       124.38 o                         
  -7   9   6      29447.21      30366.56       635.98 o                         
  -5   9   6      66843.43      71668.71      1254.33 o                         
  -3   9   6        696.88        894.69        84.81 o                         
  -1   9   6       1104.36       1369.40       113.08 o                         
   1   9   6      43568.67      42779.09       820.46 o                         
   3   9   6      39165.61      40668.36       711.48 o                         
   5   9   6      27745.04      29198.21       572.53 o                         
   7   9   6      50499.90      54434.68      1025.44 o                         
   9   9   6      76928.99      77810.83      1418.78 o                         
  11   9   6      16043.84      14983.25       492.87 o                         
  13   9   6       6031.40       5515.09       375.09 o                         
  15   9   6      25773.72      25956.78      1016.44 o                         
  17   9   6      22414.28      18686.50      1161.03 o                         
  19   9   6       2639.56       7683.93      1285.48 o                         
  21   9   6       9092.31       8320.54      1061.98 o                         
  23   9   6      24748.58      24187.30      1951.38 o                         
 -28  10   6         21.13        212.92       487.01 o                         
 -26  10   6      18645.62      22019.23      1587.76 o                         
 -24  10   6      54629.32      54437.94      1998.21 o                         
 -22  10   6      19631.80      18194.38       984.55 o                         
 -20  10   6       1256.50        311.09       263.06 o                         
 -18  10   6      27680.64      26508.53       743.70 o                         
 -16  10   6      69039.97      66924.77      1362.91 o                         
 -14  10   6       4946.39       4719.59       239.26 o                         
 -12  10   6      11417.69      10675.27       352.46 o                         
 -10  10   6      36576.51      42374.47       829.91 o                         
  -8  10   6      93451.04      98964.70      1720.58 o                         
  -6  10   6         29.47        172.97        92.68 o                         
  -4  10   6      52676.67      58031.45      1009.15 o                         
  -2  10   6      39653.21      42067.92       786.28 o                         
   0  10   6      43782.79      47541.24       908.31 o                         
   2  10   6       4770.00       4614.01       203.92 o                         
   4  10   6     107589.94     113215.05      1778.16 o                         
   6  10   6      79899.92      81361.41      1452.17 o                         
   8  10   6       1340.61       1837.66       171.44 o                         
  10  10   6      26465.67      26815.07       647.55 o                         
  12  10   6     105661.87     104896.89      2301.89 o                         
  14  10   6      52788.07      50426.59      1400.07 o                         
  16  10   6        891.63        290.47       594.08 o                         
  18  10   6      27724.36      27925.17      1943.16 o                         
  20  10   6      57482.73      51906.44      2890.58 o                         
  22  10   6      13972.81      14506.85      1860.41 o                         
 -27  11   6      25184.56      30032.72      1657.04 o                         
 -25  11   6       6835.99       5571.27       550.71 o                         
 -23  11   6       8875.02       7151.49       587.06 o                         
 -21  11   6      33430.35      34783.24      1516.41 o                         
 -19  11   6      18258.27      18119.20       808.85 o                         
 -17  11   6       4420.12       3602.25       240.76 o                         
 -15  11   6       8030.76       7859.57       318.10 o                         
 -13  11   6      41141.01      42574.94       821.87 o                         
 -11  11   6      25238.44      22592.82       511.77 o                         
  -9  11   6        322.99        661.11       152.23 o                         
  -7  11   6      24893.31      28428.36       604.95 o                         
  -5  11   6      45649.55      49916.75       911.83 o                         
  -3  11   6        282.81        570.81       111.66 o                         
  -1  11   6      43878.58      45505.84       854.96 o                         
   1  11   6      42363.25      46881.24       877.91 o                         
   3  11   6      35717.19      38134.76       720.02 o                         
   5  11   6        251.45        420.59       124.45 o                         
   7  11   6      49996.80      49500.14       922.28 o                         
   9  11   6      40232.24      38436.51       817.50 o                         
  11  11   6      12587.89      13447.80       554.61 o                         
  13  11   6       9263.42       8432.25       596.06 o                         
  15  11   6      61309.79      60514.08      1654.26 o                         
  17  11   6      44835.64      47263.69      1811.78 o                         
  19  11   6      10537.33      10735.89       954.91 o                         
  21  11   6      11016.21       8412.69       849.51 o                         
 -26  12   6       3206.41       3480.10       690.63 o                         
 -24  12   6       8529.59       9880.27       725.32 o                         
 -22  12   6       6358.95       5565.08       454.65 o                         
 -20  12   6         23.19         30.12       249.03 o                         
 -18  12   6       2828.95       2852.33       266.05 o                         
 -16  12   6       4285.98       3936.14       268.92 o                         
 -14  12   6         98.44       -149.86       152.32 o                         
 -12  12   6       2187.56       1916.55       161.36 o                         
 -10  12   6        956.98        623.15       138.55 o                         
  -8  12   6       2919.12       2106.56       137.64 o                         
  -6  12   6       3663.09       3324.77       165.41 o                         
  -4  12   6        435.37        855.05       119.98 o                         
  -2  12   6       1860.26       2486.82       166.08 o                         
   0  12   6        331.84        824.40       135.01 o                         
   2  12   6       1752.34       1300.32       152.62 o                         
   4  12   6      14223.79      13329.27       344.95 o                         
   6  12   6       4259.75       4344.81       223.44 o                         
   8  12   6        453.61        277.10       150.65 o                         
  10  12   6       6689.60       5614.42       349.55 o                         
  12  12   6      22775.18      21284.25       762.85 o                         
  14  12   6       5088.54       4464.06       423.38 o                         
  16  12   6       2865.80       1333.56       472.31 o                         
  18  12   6      11826.64       9131.49       819.80 o                         
  20  12   6      15433.46      13370.92      1184.20 o                         
 -27  13   6       1143.71       1796.65       885.00 o                         
 -25  13   6        353.59        679.36       288.27 o                         
 -23  13   6       2821.71       2715.74       429.44 o                         
 -21  13   6       1119.28       1596.50       311.91 o                         
 -19  13   6        699.38        746.25       290.26 o                         
 -17  13   6       6610.38       5165.68       370.75 o                         
 -15  13   6      24566.18      23819.93       688.12 o                         
 -13  13   6      42590.03      43791.90       929.51 o                         
 -11  13   6      19940.20      17468.21       467.75 o                         
  -9  13   6        350.68        424.98       124.57 o                         
  -7  13   6       9830.88       9049.52       359.69 o                         
  -5  13   6      36559.04      34616.04       735.07 o                         
  -3  13   6      21053.56      20694.94       469.91 o                         
  -1  13   6        581.28        573.75       158.13 o                         
   1  13   6      16962.46      17370.98       443.32 o                         
   3  13   6      41450.96      41741.46       825.02 o                         
   5  13   6      11854.50      11322.64       320.67 o                         
   7  13   6        117.15        371.83       139.87 o                         
   9  13   6       9801.32      10939.27       387.83 o                         
  11  13   6       5315.16       4500.01       337.39 o                         
  13  13   6      10752.11       9020.78       550.61 o                         
  15  13   6       2107.24       2622.07       649.72 o                         
  17  13   6        182.46        134.73       584.56 o                         
  19  13   6        110.63        935.67      1127.76 o                         
  21  13   6        294.60        402.02      1458.99 o                         
 -26  14   6      10520.80      16030.31      1324.92 o                         
 -24  14   6      17651.15      23821.83      1358.72 o                         
 -22  14   6        150.84         22.52       292.47 o                         
 -20  14   6      20190.16      20920.78      1124.54 o                         
 -18  14   6      51146.05      50320.78      1409.64 o                         
 -16  14   6      33838.81      33225.51      1328.20 o                         
 -14  14   6        666.86        551.73       207.57 o                         
 -12  14   6      22326.07      20068.45       596.76 o                         
 -10  14   6     127658.52     130335.44      2349.02 o                         
  -8  14   6      82733.48      82613.48      1505.87 o                         
  -6  14   6       7505.21       7420.64       287.47 o                         
  -4  14   6      19671.05      19733.68       492.86 o                         
  -2  14   6      98217.86      97630.63      1782.42 o                         
   0  14   6      16321.57      16664.21       439.22 o                         
   2  14   6        577.13        845.50       152.44 o                         
   4  14   6      28849.41      30831.82       688.06 o                         
   6  14   6     111066.62     117482.03      2085.04 o                         
   8  14   6      42065.01      39428.30       839.11 o                         
  10  14   6        697.11        487.69       267.64 o                         
  12  14   6      16991.75      16308.40       643.51 o                         
  14  14   6      30660.62      30848.10      1128.00 o                         
  16  14   6      15532.96      13449.42       823.42 o                         
  18  14   6       1002.05       -361.11       592.85 o                         
  20  14   6       5717.23       4764.59       897.07 o                         
 -25  15   6        186.95       1088.92       536.89 o                         
 -23  15   6      20066.92      24347.16      1635.93 o                         
 -21  15   6      44447.60      53560.32      2781.00 o                         
 -19  15   6       9832.53       9014.21       596.60 o                         
 -17  15   6       9114.53       7855.03       506.81 o                         
 -15  15   6      81214.95      81931.04      1925.82 o                         
 -13  15   6     133020.22     132741.22      3106.65 o                         
 -11  15   6      47932.32      50330.95      1090.73 o                         
  -9  15   6       3334.98       2431.76       179.76 o                         
  -7  15   6      88471.86      90010.14      1623.06 o                         
  -5  15   6     143790.73     150555.44      2539.05 o                         
  -3  15   6      42416.13      41518.93       833.59 o                         
  -1  15   6      20690.64      20406.71       504.19 o                         
   1  15   6      96172.53      97857.31      1749.48 o                         
   3  15   6      77158.21      79636.60      1491.31 o                         
   5  15   6      18655.80      18848.60       547.30 o                         
   7  15   6      31964.94      32707.59       777.30 o                         
   9  15   6     151511.27     154329.50      3302.80 o                         
  11  15   6      62626.46      68094.08      1666.80 o                         
  13  15   6       9531.50       8369.23       447.71 o                         
  15  15   6       5614.96       4429.70       470.65 o                         
  17  15   6      29249.42      29128.89      1467.14 o                         
  19  15   6      12932.36      11774.22      1329.40 o                         
 -24  16   6      16670.36      20616.95      1704.90 o                         
 -22  16   6       2575.47       2759.76       584.73 o                         
 -20  16   6      28649.96      31224.12      1417.46 o                         
 -18  16   6      67664.01      70308.60      2010.25 o                         
 -16  16   6      43480.36      42934.16      1150.15 o                         
 -14  16   6       4159.72       4646.95       303.64 o                         
 -12  16   6      71683.55      70724.92      1674.89 o                         
 -10  16   6     147023.11     155784.41      2976.04 o                         
  -8  16   6      93031.24      94861.75      1822.49 o                         
  -6  16   6      29076.25      29245.97       639.70 o                         
  -4  16   6      22480.69      21707.71       519.96 o                         
  -2  16   6      98016.73     101251.95      1857.68 o                         
   0  16   6      48143.12      48480.20       946.32 o                         
   2  16   6        498.87        852.75       180.29 o                         
   4  16   6      57764.60      58232.83      1259.55 o                         
   6  16   6     120995.44     118847.81      2476.92 o                         
   8  16   6      50281.35      50410.00      1259.79 o                         
  10  16   6        849.03        425.49       280.46 o                         
  12  16   6      33998.81      33982.57      1104.42 o                         
  14  16   6      49299.78      58164.80      2070.52 o                         
  16  16   6      16478.06      15140.92      1229.92 o                         
  18  16   6        293.74        352.92       408.80 o                         
 -23  17   6       3287.13       5054.68       780.04 o                         
 -21  17   6       9203.58      10448.02       807.67 o                         
 -19  17   6       1632.45        933.95       403.37 o                         
 -17  17   6       6948.95       6484.17       455.13 o                         
 -15  17   6      39179.27      39487.55      1143.95 o                         
 -13  17   6      77593.60      79341.53      1945.30 o                         
 -11  17   6      29173.74      31660.79       863.26 o                         
  -9  17   6       2224.57       2007.49       232.91 o                         
  -7  17   6      16098.61      15643.63       647.77 o                         
  -5  17   6      43917.89      44025.82       941.87 o                         
  -3  17   6      25948.55      27138.66       644.55 o                         
  -1  17   6       1768.58       1924.54       209.99 o                         
   1  17   6      26225.74      27570.99       738.27 o                         
   3  17   6      38153.83      39426.34       930.31 o                         
   5  17   6        668.99        445.11       219.58 o                         
   7  17   6      14488.65      14182.68       625.37 o                         
   9  17   6      31770.49      33924.31      1176.07 o                         
  11  17   6      53803.13      59487.30      2235.29 o                         
  13  17   6      11247.65      11376.56       688.54 o                         
  15  17   6        633.21         95.83       443.43 o                         
  17  17   6       3401.23       2689.20       658.34 o                         
 -22  18   6       2525.72       2878.79       715.54 o                         
 -20  18   6       2946.01       3276.41       522.60 o                         
 -18  18   6       8040.33       9472.13       644.69 o                         
 -16  18   6       3465.33       3456.96       341.98 o                         
 -14  18   6        687.33        448.72       237.51 o                         
 -12  18   6       6679.12       6486.15       396.69 o                         
 -10  18   6      11689.58      11320.85       635.71 o                         
  -8  18   6      14901.42      15790.02       738.75 o                         
  -6  18   6       5317.19       5003.49       253.70 o                         
  -4  18   6       1257.21       1182.17       207.90 o                         
  -2  18   6         34.05        450.05       202.77 o                         
   0  18   6       1919.44       1768.52       247.68 o                         
   2  18   6          5.09        -29.14       199.40 o                         
   4  18   6       6754.51       6398.34       360.74 o                         
   6  18   6       8406.03       8112.38       403.02 o                         
   8  18   6       5927.16       4999.68       395.24 o                         
  10  18   6       7182.85       6231.26       723.22 o                         
  12  18   6         78.97       -384.31       384.31 o                         
  14  18   6       3139.60       2397.87       607.59 o                         
  16  18   6       2771.08       1335.23       689.67 o                         
 -21  19   6      14016.19      14485.04      1101.78 o                         
 -19  19   6      13160.17      15800.91      1077.34 o                         
 -17  19   6       8293.12       8239.18       584.24 o                         
 -15  19   6       2054.09       2247.82       301.96 o                         
 -13  19   6       2227.48       2571.71       279.88 o                         
 -11  19   6       1922.51       1628.70       296.40 o                         
  -9  19   6      10523.81      11498.88       632.14 o                         
  -7  19   6       2606.50       2199.43       257.79 o                         
  -5  19   6       7987.65       9155.49       483.70 o                         
  -3  19   6       4471.44       3667.56       281.83 o                         
  -1  19   6       3008.15       3098.33       289.40 o                         
   1  19   6      21061.81      22004.53       769.41 o                         
   3  19   6       8948.79       7346.26       395.45 o                         
   5  19   6         35.48        -72.79       270.93 o                         
   7  19   6       1537.32       1177.74       280.08 o                         
   9  19   6       5456.15       4021.88       509.22 o                         
  11  19   6        764.84       -534.46       639.47 o                         
  13  19   6      10206.84       8790.40       746.54 o                         
  15  19   6      17413.16      16171.13      1436.79 o                         
 -20  20   6        655.07        323.25       930.71 o                         
 -18  20   6      11355.76      10354.10       853.91 o                         
 -16  20   6      18081.68      20519.09      1027.34 o                         
 -14  20   6       7494.94       6894.07       453.74 o                         
 -12  20   6       4704.59       4384.98       364.88 o                         
 -10  20   6      11922.96      12615.94       760.48 o                         
  -8  20   6       1433.39       1084.44       306.37 o                         
  -6  20   6       1544.09       1194.72       204.85 o                         
  -4  20   6      39615.02      40773.25      1108.96 o                         
  -2  20   6      66423.27      67310.69      1587.22 o                         
   0  20   6      34571.31      34544.56      1048.49 o                         
   2  20   6         36.12       -249.36       249.36 o                         
   4  20   6      15915.55      15641.92       689.60 o                         
   6  20   6      16338.58      17198.34       817.94 o                         
   8  20   6       2040.02       1379.72       432.74 o                         
  10  20   6       9922.75       8851.69       888.45 o                         
  12  20   6      25962.39      24649.32      1859.33 o                         
  14  20   6      12887.75       9366.08      1135.52 o                         
 -19  21   6      21139.20      26014.57      2609.96 o                         
 -17  21   6       2536.57       1684.12       496.17 o                         
 -15  21   6       6208.01       5532.83       493.64 o                         
 -13  21   6      12985.96      11358.89       668.29 o                         
 -11  21   6       2304.71       1622.29       367.12 o                         
  -9  21   6       3398.27       2101.90       420.67 o                         
  -7  21   6      31472.63      32172.94      1033.08 o                         
  -5  21   6      31594.71      32348.77       963.19 o                         
  -3  21   6       2120.50       1732.73       264.02 o                         
  -1  21   6      14783.49      14574.01       684.54 o                         
   1  21   6      46087.24      48044.69      1261.96 o                         
   3  21   6      39091.93      39127.70      1151.64 o                         
   5  21   6       6848.78       5782.99       618.11 o                         
   7  21   6       6160.22       4997.48       483.48 o                         
   9  21   6      22128.86      20509.27      1221.16 o                         
  11  21   6       2184.96       1075.96       643.07 o                         
  13  21   6       3481.29        632.49       628.11 o                         
 -18  22   6       7488.19       7074.02       918.65 o                         
 -16  22   6       6450.35       5637.30       597.97 o                         
 -14  22   6       2045.42        948.34       419.70 o                         
 -12  22   6       1323.67        524.84       306.37 o                         
 -10  22   6       7411.91       5603.83       458.51 o                         
  -8  22   6       4776.41       2843.68       459.45 o                         
  -6  22   6       2386.69       1492.42       363.22 o                         
  -4  22   6      30925.88      31948.78       968.19 o                         
  -2  22   6      30285.65      33219.84      1016.54 o                         
   0  22   6      13562.92      12673.73       632.34 o                         
   2  22   6       1266.52        379.49       331.25 o                         
   4  22   6       2127.34       1209.85       772.31 o                         
   6  22   6       8906.77       8106.13       836.84 o                         
   8  22   6       2866.86       2033.22       521.31 o                         
  10  22   6       1397.71       -169.89       644.39 o                         
  12  22   6       7748.37       7004.51       961.36 o                         
 -15  23   6        708.24       -475.72       753.52 o                         
 -13  23   6        190.85        669.61       840.23 o                         
 -11  23   6        762.59        723.60       456.52 o                         
  -9  23   6       3624.22       3036.21       573.13 o                         
  -7  23   6       7237.24       6680.70       591.46 o                         
  -5  23   6       4402.45       2913.68       332.84 o                         
  -3  23   6        548.49        157.43       260.72 o                         
  -1  23   6        436.03       -274.92       275.97 o                         
   1  23   6       1913.99       1704.72       314.60 o                         
   3  23   6       2349.49       1665.77       446.80 o                         
   5  23   6       2656.68       1714.22       448.78 o                         
   7  23   6       3559.73       2403.65       663.38 o                         
   9  23   6        441.16        141.20       722.37 o                         
 -14  24   6        267.77       -140.07       517.96 o                         
 -12  24   6        337.92        285.64       353.23 o                         
 -10  24   6       7546.51       5962.62       755.93 o                         
  -8  24   6      10344.73       9512.74      1118.82 o                         
  -6  24   6       3541.13       2454.35       527.66 o                         
  -4  24   6         99.03       -147.18       317.53 o                         
  -2  24   6        153.42         41.41       327.71 o                         
   0  24   6        390.43       -369.64       369.64 o                         
   2  24   6        936.03        703.91       462.84 o                         
   4  24   6       7154.08       6803.20       713.14 o                         
   6  24   6       8036.72       5928.48       724.85 o                         
   8  24   6        284.67         93.31       473.97 o                         
 -11  25   6       9868.02       9172.01       785.47 o                         
  -9  25   6         16.79       -442.38       631.29 o                         
  -7  25   6       7460.66       6175.46       772.55 o                         
  -5  25   6       8890.72       7741.90       661.48 o                         
  -3  25   6        627.89         56.05       240.35 o                         
  -1  25   6       1965.02        643.27       706.11 o                         
   1  25   6       6312.96       5422.50       638.52 o                         
   3  25   6       3392.74       3732.59       580.65 o                         
   5  25   6       1764.51        803.56       790.12 o                         
  -6  26   6        834.10        471.84       707.87 o                         
  -4  26   6       4071.56       3203.18       650.19 o                         
  -2  26   6       5262.15       4813.38       683.29 o                         
   0  26   6        981.95        275.34       601.10 o                         
   2  26   6       5218.41       3353.36       816.02 o                         
 -29   1   7      16859.10      16872.23       987.52 o                         
 -27   1   7       4319.61       4040.29       456.38 o                         
 -25   1   7         29.62       -241.46       303.11 o                         
 -23   1   7      14551.00      12726.74       599.91 o                         
 -21   1   7      27307.18      25677.34       783.96 o                         
 -19   1   7       9281.09       7751.39       335.32 o                         
 -17   1   7       5248.98       5264.03       265.83 o                         
 -15   1   7      27241.65      27029.78       672.12 o                         
 -13   1   7      22068.55      21415.00       482.69 o                         
 -11   1   7        693.62       1130.92       106.09 o                         
  -9   1   7      13958.84      13389.79       315.98 o                         
  -7   1   7      60349.47      54144.61      1153.30 o                         
  -5   1   7     138620.05     134454.19      2944.74 o                         
  -3   1   7       4366.84       5812.67       228.69 o                         
  -1   1   7       1250.40       1190.39       101.86 o                         
   1   1   7      94712.73      98287.97      2053.91 o                         
   3   1   7     147498.41     157285.27      2740.73 o                         
   5   1   7       6738.01       7241.47       280.18 o                         
   7   1   7      21670.57      20953.21       512.04 o                         
   9   1   7      53013.48      52267.68      1065.18 o                         
  11   1   7      18310.06      20235.39       546.29 o                         
  13   1   7       3470.72       3132.14       235.04 o                         
  15   1   7      30764.97      29834.74      1280.42 o                         
  17   1   7      43056.97      41091.56      1465.32 o                         
  19   1   7      11860.88       7214.72       690.73 o                         
  21   1   7        664.32       -495.35       495.35 o                         
  23   1   7      11272.24       7991.01       899.31 o                         
 -30   2   7       4477.16       3167.22       557.79 o                         
 -28   2   7      12941.94      11919.21       680.25 o                         
 -26   2   7      57188.88      56260.50      1519.35 o                         
 -24   2   7      59193.05      61175.03      1590.01 o                         
 -22   2   7       4201.68       3814.48       316.16 o                         
 -20   2   7      25111.68      23407.46       644.23 o                         
 -18   2   7      89572.50      85816.47      1630.49 o                         
 -16   2   7      48284.27      47057.16      1020.33 o                         
 -14   2   7      19215.41      18120.55       439.14 o                         
 -12   2   7     131951.14     128664.12      2412.00 o                         
 -10   2   7     220935.56     218930.88      4334.66 o                         
  -8   2   7      66185.62      70135.67      1575.16 o                         
  -6   2   7      45267.26      44733.48       970.53 o                         
  -4   2   7     211938.19     209191.06      3975.40 o                         
  -2   2   7     209810.06     203301.34      4274.82 o                         
   0   2   7     114742.51     116525.18      2327.41 o                         
   2   2   7       3309.53       2216.31       204.37 o                         
   4   2   7     207272.97     210743.97      3770.03 o                         
   6   2   7     143243.62     144386.36      2407.80 o                         
   8   2   7      16821.00      18141.07       457.70 o                         
  10   2   7      23509.48      25990.72       642.68 o                         
  12   2   7     204561.45     212423.36      4367.71 o                         
  14   2   7     104307.29     106685.94      2465.95 o                         
  16   2   7       2477.95       1236.47       414.08 o                         
  18   2   7      31207.38      24240.17      1356.37 o                         
  20   2   7      72023.35      73653.79      2418.96 o                         
  22   2   7      32830.57      29085.17      1815.34 o                         
 -29   3   7      38204.64      38490.80      1439.27 o                         
 -27   3   7      12654.35      11276.96       805.63 o                         
 -25   3   7       1739.41       1506.40       379.42 o                         
 -23   3   7      46379.54      43591.20      1072.42 o                         
 -21   3   7      73084.87      66649.63      1483.35 o                         
 -19   3   7      20496.15      19368.40       514.83 o                         
 -17   3   7      19425.80      15323.15       504.73 o                         
 -15   3   7      87328.19      85979.98      1651.82 o                         
 -13   3   7     109272.55     111430.29      2174.68 o                         
 -11   3   7       2597.75       2969.27       188.77 o                         
  -9   3   7     227885.75     213147.31      4245.78 o                         
  -7   3   7     231334.38     222610.34      4581.19 o                         
  -5   3   7     217612.47     217974.16      6553.71 o                         
  -3   3   7      42476.69      52326.43      1162.82 o                         
  -1   3   7     280190.00     272857.03      5845.70 o                         
   1   3   7     488160.78     481193.44      9102.62 o                         
   3   3   7     195281.97     196530.53      3627.77 o                         
   5   3   7          9.97        392.36       110.62 o                         
   7   3   7     151229.94     157162.94      2694.13 o                         
   9   3   7     204132.94     209412.22      3788.27 o                         
  11   3   7      74870.38      84625.75      1782.70 o                         
  13   3   7      16677.50      16440.58       709.73 o                         
  15   3   7     115864.13     118239.73      3021.69 o                         
  17   3   7     104335.55     103583.50      2902.13 o                         
  19   3   7      29204.76      24280.00      1945.80 o                         
  21   3   7       2316.97         50.66       593.06 o                         
  23   3   7      48817.29      47578.56      2745.83 o                         
 -30   4   7        637.96        -47.20       502.59 o                         
 -28   4   7       9509.05       8724.85       608.35 o                         
 -26   4   7      28593.27      26203.58       993.85 o                         
 -24   4   7      24240.12      23096.80      1121.37 o                         
 -22   4   7        291.65        300.04       227.03 o                         
 -20   4   7      34899.22      33330.51       806.18 o                         
 -18   4   7      42110.06      40754.94       927.54 o                         
 -16   4   7      26829.99      27635.77       738.76 o                         
 -14   4   7       8414.86       6746.36       277.34 o                         
 -12   4   7     109939.09     105906.63      1999.25 o                         
 -10   4   7     137466.19     138255.80      2417.06 o                         
  -8   4   7      46693.75      49912.23       971.35 o                         
  -6   4   7     162716.44     161826.12      3348.09 o                         
  -4   4   7     386335.75     401353.69      7608.82 o                         
  -2   4   7     321281.22     327804.44      7039.03 o                         
   0   4   7      39933.51      40963.78       908.66 o                         
   2   4   7      12007.79      10627.32       299.53 o                         
   4   4   7     130187.30     125082.41      2201.35 o                         
   6   4   7     105100.80     105973.46      1947.11 o                         
   8   4   7      26255.90      26830.88       572.84 o                         
  10   4   7      33345.18      30912.63       776.35 o                         
  12   4   7     109113.97     112287.32      2112.20 o                         
  14   4   7      66814.80      71571.72      1925.37 o                         
  16   4   7       3929.31       2413.21       500.03 o                         
  18   4   7      19372.60      13505.05      1162.35 o                         
  20   4   7      46755.20      45846.05      1987.54 o                         
  22   4   7      24312.68      17739.71      1376.28 o                         
 -29   5   7         50.85        370.33       507.97 o                         
 -27   5   7       1441.02       1740.28       385.67 o                         
 -25   5   7       2746.63       2277.77       341.47 o                         
 -23   5   7       3372.71       2943.41       353.80 o                         
 -21   5   7       1392.82       1087.03       225.34 o                         
 -19   5   7       2559.33       1614.78       215.86 o                         
 -17   5   7       1594.54       1027.02       188.90 o                         
 -15   5   7       5115.99       4363.31       202.69 o                         
 -13   5   7       4179.28       4122.08       184.03 o                         
 -11   5   7      53570.70      46416.00       891.74 o                         
  -9   5   7      64646.63      58796.80      1069.44 o                         
  -7   5   7     152458.61     149016.23      2682.85 o                         
  -5   5   7      61618.32      70097.60      1380.32 o                         
  -3   5   7        668.69        586.89        89.27 o                         
  -1   5   7      27156.46      22185.27       472.88 o                         
   1   5   7      64994.36      62003.14      1125.12 o                         
   3   5   7       7838.81       7047.84       227.36 o                         
   5   5   7       6176.89       5861.81       243.02 o                         
   7   5   7      21554.98      20526.66       499.79 o                         
   9   5   7       9442.81       9957.35       406.38 o                         
  11   5   7       1084.53       1246.61       213.74 o                         
  13   5   7        664.39        208.80       248.68 o                         
  15   5   7       9118.80       6545.74       502.49 o                         
  17   5   7      34965.00      31314.55      1494.30 o                         
  19   5   7      13376.64       7850.04       738.95 o                         
  21   5   7       2728.80       -570.01       622.28 o                         
  23   5   7         75.07      -1143.94      1143.94 o                         
 -30   6   7      24263.66      29345.71      2585.25 o                         
 -28   6   7       3703.16       3650.58       485.97 o                         
 -26   6   7       4275.44       4520.86       534.30 o                         
 -24   6   7      11825.05      10684.36       643.60 o                         
 -22   6   7       8533.89       6426.82       359.06 o                         
 -20   6   7       4679.70       4169.89       243.73 o                         
 -18   6   7      48347.31      49983.90      1115.74 o                         
 -16   6   7      73171.61      70288.70      1476.27 o                         
 -14   6   7      43566.22      39935.29       782.22 o                         
 -12   6   7      12138.68      11903.13       311.97 o                         
 -10   6   7      15636.65      15761.12       340.47 o                         
  -8   6   7      63551.62      62271.86      1096.03 o                         
  -6   6   7      43828.36      42241.01       846.79 o                         
  -4   6   7      30114.38      28642.69       640.65 o                         
  -2   6   7      32416.31      34529.05       695.32 o                         
   0   6   7        955.32       1161.75        92.61 o                         
   2   6   7      10436.44      12226.05       299.96 o                         
   4   6   7      12988.65      15651.63       367.99 o                         
   6   6   7      11976.79      14053.07       354.48 o                         
   8   6   7        380.05        441.39       154.80 o                         
  10   6   7        386.76        359.04       179.65 o                         
  12   6   7       2120.91       1564.53       256.41 o                         
  14   6   7        924.48        311.88       282.16 o                         
  16   6   7      17460.92      13620.83       724.14 o                         
  18   6   7       8527.03       6429.97       758.72 o                         
  20   6   7       5668.56       2929.56       704.28 o                         
  22   6   7        535.16       -455.35       940.64 o                         
 -29   7   7      41323.51      44123.70      1966.59 o                         
 -27   7   7      38838.42      44590.57      1614.00 o                         
 -25   7   7       4954.38       3922.70       494.21 o                         
 -23   7   7      13097.66      11537.63       662.43 o                         
 -21   7   7      73957.86      69279.66      1519.08 o                         
 -19   7   7      49103.91      44290.35       954.48 o                         
 -17   7   7         76.31       -130.97       130.97 o                         
 -15   7   7      86336.48      85402.57      1653.29 o                         
 -13   7   7     165237.30     162037.12      2939.14 o                         
 -11   7   7     149724.17     152310.34      2678.32 o                         
  -9   7   7      75268.03      74172.45      1385.23 o                         
  -7   7   7      42288.29      51388.79       983.09 o                         
  -5   7   7      51780.48      56447.17      1179.34 o                         
  -3   7   7       2508.67       2569.25       140.56 o                         
  -1   7   7       1701.62       2114.70       124.17 o                         
   1   7   7      22145.46      23923.73       474.43 o                         
   3   7   7      20886.91      23319.48       469.40 o                         
   5   7   7       8420.52       8540.42       288.48 o                         
   7   7   7      54886.67      57273.68      1205.19 o                         
   9   7   7      44536.46      46734.68      1036.53 o                         
  11   7   7      23612.89      24467.04       679.29 o                         
  13   7   7        843.08        647.85       252.93 o                         
  15   7   7      11054.46       8682.50       537.90 o                         
  17   7   7       5323.75       3528.49       519.74 o                         
  19   7   7       3512.86       1695.77       690.76 o                         
  21   7   7      35576.98      34173.30      2060.10 o                         
  23   7   7      43045.06      52073.16      3936.39 o                         
 -28   8   7       1509.11       1781.16       554.27 o                         
 -26   8   7      24012.78      24267.34      1016.32 o                         
 -24   8   7      46754.52      44579.29      1357.82 o                         
 -22   8   7       9134.15       9726.67       550.52 o                         
 -20   8   7      10962.20       8996.46       379.97 o                         
 -18   8   7      90709.34      85939.53      1745.10 o                         
 -16   8   7     149198.39     148748.98      2915.28 o                         
 -14   8   7      40845.46      36660.19       798.75 o                         
 -12   8   7       7638.28       9682.38       370.98 o                         
 -10   8   7      63578.91      64328.56      1260.33 o                         
  -8   8   7     136764.69     134257.22      2440.41 o                         
  -6   8   7      42516.87      40989.51       802.03 o                         
  -4   8   7       7822.94      11700.60       295.37 o                         
  -2   8   7       9267.29       8732.06       276.96 o                         
   0   8   7       1961.31       1891.01       135.29 o                         
   2   8   7       5015.27       5053.19       187.85 o                         
   4   8   7      85874.96      94187.80      1559.45 o                         
   6   8   7      58477.53      58747.75      1160.80 o                         
   8   8   7       6136.32       6058.47       296.94 o                         
  10   8   7       9559.84       7122.24       327.83 o                         
  12   8   7      47041.62      48127.62      1264.00 o                         
  14   8   7      15969.84      15036.55       788.90 o                         
  16   8   7       1326.88        524.17       404.88 o                         
  18   8   7      26620.64      19701.87      1190.51 o                         
  20   8   7      38162.12      35388.79      1869.66 o                         
  22   8   7        510.68       -460.03      1125.58 o                         
 -29   9   7      17805.52      17085.93      1803.54 o                         
 -27   9   7      25401.45      29016.29      1536.43 o                         
 -25   9   7       4089.08       3218.27       337.31 o                         
 -23   9   7       8690.11       7292.66       484.49 o                         
 -21   9   7      14849.27      12824.11       601.49 o                         
 -19   9   7      27357.56      25017.58       731.32 o                         
 -17   9   7       1616.52        763.55       171.07 o                         
 -15   9   7      78235.95      71491.99      1378.11 o                         
 -13   9   7     108750.03     109164.35      2019.20 o                         
 -11   9   7     106691.67     103681.56      1915.20 o                         
  -9   9   7      43524.75      39500.06       797.41 o                         
  -7   9   7       2884.14       2166.44       130.80 o                         
  -5   9   7      10760.08      12533.47       314.06 o                         
  -3   9   7       2210.95       1839.21       121.57 o                         
  -1   9   7        849.56       1210.53       123.05 o                         
   1   9   7       9419.46      10307.02       303.50 o                         
   3   9   7       7031.48       7791.43       244.33 o                         
   5   9   7       4653.44       3636.45       198.12 o                         
   7   9   7      25258.67      25356.07       543.85 o                         
   9   9   7      17494.40      18450.40       521.75 o                         
  11   9   7      13992.74      13217.47       548.36 o                         
  13   9   7        589.94        592.87       333.11 o                         
  15   9   7       1341.68       1118.08       526.83 o                         
  17   9   7       2397.44       2370.89       728.94 o                         
  19   9   7        236.39        -80.00       664.69 o                         
  21   9   7      20084.37      16024.23      1045.94 o                         
 -28  10   7       3412.22       4492.66       808.42 o                         
 -26  10   7        256.75       1419.80       565.12 o                         
 -24  10   7        727.32        640.92       359.54 o                         
 -22  10   7         88.17        310.14       247.38 o                         
 -20  10   7        120.22       -242.39       242.39 o                         
 -18  10   7      10422.68       9966.89       436.72 o                         
 -16  10   7      20603.67      18263.30       573.05 o                         
 -14  10   7      27837.55      23718.17       559.93 o                         
 -12  10   7       7737.91       7296.87       284.33 o                         
 -10  10   7       7949.83       7684.12       298.53 o                         
  -8  10   7      20009.24      20007.10       465.01 o                         
  -6  10   7      46999.15      45644.63       874.68 o                         
  -4  10   7      58994.36      59719.14      1071.11 o                         
  -2  10   7      31774.64      28441.47       556.30 o                         
   0  10   7      31136.22      31564.01       627.24 o                         
   2  10   7       1276.48       1351.36       138.77 o                         
   4  10   7      10323.75      10473.99       291.40 o                         
   6  10   7       1019.99       1707.08       147.11 o                         
   8  10   7       2821.87       2381.25       196.84 o                         
  10  10   7       6846.32       6805.46       309.61 o                         
  12  10   7       3516.53       3276.75       329.66 o                         
  14  10   7       7013.78       5446.25       603.24 o                         
  16  10   7       1064.43       -120.83       675.79 o                         
  18  10   7         62.24       -653.56       653.56 o                         
  20  10   7        598.33       -314.03       987.52 o                         
  22  10   7       3942.82      37378.95      8772.42 o                         
 -27  11   7       1404.82       2333.40       749.27 o                         
 -25  11   7        755.32        987.63       470.54 o                         
 -23  11   7      15578.71      14186.99       774.30 o                         
 -21  11   7      10569.57       8234.61       515.73 o                         
 -19  11   7       1081.16        515.69       309.60 o                         
 -17  11   7          3.31        -51.56       195.50 o                         
 -15  11   7       5791.54       3966.97       242.36 o                         
 -13  11   7       2237.15       2006.39       165.59 o                         
 -11  11   7      22121.44      21400.05       488.81 o                         
  -9  11   7      82269.01      80245.51      1482.78 o                         
  -7  11   7     139174.64     137135.34      2435.17 o                         
  -5  11   7      82398.44      85547.80      1462.35 o                         
  -3  11   7       5967.33       6419.62       215.44 o                         
  -1  11   7      36551.22      35560.69       730.01 o                         
   1  11   7      49363.51      49819.74       971.33 o                         
   3  11   7      36872.84      33521.38       644.40 o                         
   5  11   7      10836.07      10477.08       338.57 o                         
   7  11   7       5342.77       6250.27       284.15 o                         
   9  11   7      31705.96      29960.55       790.97 o                         
  11  11   7       1635.40       1083.16       257.11 o                         
  13  11   7       8959.75       8200.05       606.28 o                         
  15  11   7      28008.54      25921.86      1265.45 o                         
  17  11   7      54719.00      51707.47      2079.36 o                         
  19  11   7      12820.12       8096.10       798.96 o                         
  21  11   7        562.37       2737.87      1802.10 o                         
 -26  12   7      38768.14      42899.45      1701.83 o                         
 -24  12   7      54418.08      59563.58      1779.17 o                         
 -22  12   7       6786.06       6652.82       485.12 o                         
 -20  12   7       4460.79       4044.87       325.16 o                         
 -18  12   7      19350.73      17605.94       653.13 o                         
 -16  12   7      22614.52      23387.18       748.67 o                         
 -14  12   7       1090.66       1155.95       174.12 o                         
 -12  12   7      71248.48      67319.55      1215.06 o                         
 -10  12   7      66038.43      65354.38      1201.47 o                         
  -8  12   7      21107.25      21782.79       505.87 o                         
  -6  12   7      20308.94      19809.23       449.30 o                         
  -4  12   7     183819.38     186276.31      3273.63 o                         
  -2  12   7     192758.11     202404.50      3655.85 o                         
   0  12   7      92792.98      91107.15      1615.86 o                         
   2  12   7       1211.39       1169.25       152.74 o                         
   4  12   7      49494.52      49784.66       876.14 o                         
   6  12   7      67600.83      67905.48      1196.65 o                         
   8  12   7       4518.12       4070.20       240.65 o                         
  10  12   7      55933.86      56696.57      1492.15 o                         
  12  12   7      70389.76      70452.87      1729.84 o                         
  14  12   7      38260.72      38763.27      1323.34 o                         
  16  12   7       4187.36       3664.93       623.85 o                         
  18  12   7      25785.26      24532.37      1545.88 o                         
  20  12   7      56070.66      58739.79      4639.31 o                         
 -27  13   7      13103.30      13339.43      2130.39 o                         
 -25  13   7         29.20        508.43       388.58 o                         
 -23  13   7      38761.54      41736.13      1516.22 o                         
 -21  13   7      73902.66      76455.88      2234.40 o                         
 -19  13   7      38459.84      35970.64      1106.48 o                         
 -17  13   7         24.48        -79.88       236.50 o                         
 -15  13   7      53263.67      48145.74      1083.50 o                         
 -13  13   7      53090.77      56164.50      1113.88 o                         
 -11  13   7        257.44        216.91       149.17 o                         
  -9  13   7      81086.47      81640.27      1478.38 o                         
  -7  13   7     208510.80     214760.50      3668.17 o                         
  -5  13   7     152680.08     156253.94      2770.79 o                         
  -3  13   7       6205.33       6080.35       282.94 o                         
  -1  13   7      51896.80      54460.90      1062.93 o                         
   1  13   7     186310.81     188979.19      3234.37 o                         
   3  13   7      91543.52      97760.55      1735.49 o                         
   5  13   7         39.15        158.45       113.61 o                         
   7  13   7      26445.76      26372.21       630.56 o                         
   9  13   7      58314.42      62495.04      1778.74 o                         
  11  13   7       8683.55       8110.66       464.90 o                         
  13  13   7      11756.71       9122.62       686.22 o                         
  15  13   7      59934.11      61712.95      1839.31 o                         
  17  13   7      84900.91      91105.44      3376.55 o                         
  19  13   7      20762.72      19586.79      1356.77 o                         
 -26  14   7      22573.32      27771.91      1537.13 o                         
 -24  14   7      31773.37      37339.73      1594.14 o                         
 -22  14   7       9365.50       8012.35       653.00 o                         
 -20  14   7       1076.74        338.72       310.95 o                         
 -18  14   7      25228.46      25641.05       865.57 o                         
 -16  14   7      14932.66      14224.58       595.46 o                         
 -14  14   7        466.97        328.52       200.03 o                         
 -12  14   7      24027.50      23216.07       632.15 o                         
 -10  14   7      64362.32      64778.57      1219.67 o                         
  -8  14   7      17123.98      15676.54       452.47 o                         
  -6  14   7      10594.64      10041.68       352.36 o                         
  -4  14   7      95988.26      98907.93      1711.44 o                         
  -2  14   7     157535.86     157026.92      2805.80 o                         
   0  14   7      55556.23      60817.87      1133.85 o                         
   2  14   7         54.35        414.43       164.84 o                         
   4  14   7      36313.37      35347.86       749.26 o                         
   6  14   7      18194.13      19325.78       562.24 o                         
   8  14   7        197.26        292.04       251.95 o                         
  10  14   7      14721.41      15281.52       584.77 o                         
  12  14   7      61339.26      62630.09      1694.10 o                         
  14  14   7      23713.41      24410.92      1026.94 o                         
  16  14   7         83.28        391.08       578.97 o                         
  18  14   7      14166.21      13791.84      1545.50 o                         
 -25  15   7         14.26        874.92       328.12 o                         
 -23  15   7       4377.63       4465.82       591.30 o                         
 -21  15   7      10755.17      10485.16       626.57 o                         
 -19  15   7       7009.03       5144.76       360.95 o                         
 -17  15   7       4468.50       3726.97       314.86 o                         
 -15  15   7        707.53        863.23       226.22 o                         
 -13  15   7        414.24        697.17       211.18 o                         
 -11  15   7       4369.70       3974.97       235.52 o                         
  -9  15   7       3320.90       2205.02       206.64 o                         
  -7  15   7      41853.98      43609.86       947.52 o                         
  -5  15   7      20787.24      19811.09       502.21 o                         
  -3  15   7       1435.20       1372.33       172.45 o                         
  -1  15   7       1265.78       1386.82       177.52 o                         
   1  15   7       3812.35       3548.10       220.39 o                         
   3  15   7       5794.41       6094.84       361.49 o                         
   5  15   7        179.62        307.77       172.19 o                         
   7  15   7        632.32       1076.02       170.01 o                         
   9  15   7         86.21        568.82       227.99 o                         
  11  15   7        998.03        604.90       346.24 o                         
  13  15   7       2988.21       1092.83       366.52 o                         
  15  15   7       6929.26       5740.54       623.03 o                         
  17  15   7       6223.62       6169.81       821.19 o                         
  19  15   7       8329.97       6735.46      2028.85 o                         
 -24  16   7        207.28        139.91       570.83 o                         
 -22  16   7         51.18        -60.86       353.98 o                         
 -20  16   7       3549.06       2468.22       470.42 o                         
 -18  16   7      13474.29      16462.27       869.18 o                         
 -16  16   7       4564.17       4557.23       346.67 o                         
 -14  16   7          7.07       -175.01       243.86 o                         
 -12  16   7      18093.73      18502.79       603.02 o                         
 -10  16   7      20629.47      21604.24       690.48 o                         
  -8  16   7        368.60         55.16       197.57 o                         
  -6  16   7       1102.60        598.14       147.67 o                         
  -4  16   7        417.82        592.51       183.13 o                         
  -2  16   7      14271.62      14836.98       490.58 o                         
   0  16   7       1380.43       1492.43       216.89 o                         
   2  16   7      44063.62      45347.16      1084.67 o                         
   4  16   7      33055.55      34632.45       889.24 o                         
   6  16   7      25851.46      25479.99       873.42 o                         
   8  16   7       2038.94       2016.31       301.51 o                         
  10  16   7       2979.17       2559.25       586.42 o                         
  12  16   7       4118.10       4073.29       431.75 o                         
  14  16   7       4924.59       3899.16       469.35 o                         
  16  16   7        107.19       -517.50       517.50 o                         
  18  16   7       1779.99       -173.64       606.24 o                         
 -23  17   7       8361.95       8372.75       787.12 o                         
 -21  17   7      25540.30      30224.61      1674.10 o                         
 -19  17   7       3390.47       2803.21       441.32 o                         
 -17  17   7       6444.84       6229.34       574.24 o                         
 -15  17   7      39467.89      41138.17      1231.61 o                         
 -13  17   7      65574.70      66768.29      1605.22 o                         
 -11  17   7       9946.91      10144.94       471.92 o                         
  -9  17   7      14328.83      13610.49       553.23 o                         
  -7  17   7      46680.12      49383.81      1237.72 o                         
  -5  17   7      37934.71      39487.79       921.48 o                         
  -3  17   7        211.90        281.71       192.71 o                         
  -1  17   7      48171.78      51406.94      1148.52 o                         
   1  17   7      66916.44      66495.95      1541.96 o                         
   3  17   7      13389.76      14659.54       594.96 o                         
   5  17   7       5450.19       5301.59       348.02 o                         
   7  17   7      41471.22      44817.93      1227.81 o                         
   9  17   7      73057.60      76839.14      2160.91 o                         
  11  17   7      20389.01      19163.06       884.68 o                         
  13  17   7        702.71       -197.22       403.37 o                         
  15  17   7      16562.02      16967.27       954.09 o                         
  17  17   7      15954.25      15695.49       993.69 o                         
 -22  18   7        266.60        267.39       663.86 o                         
 -20  18   7      29842.04      32055.96      1946.67 o                         
 -18  18   7      42600.14      43473.73      1661.01 o                         
 -16  18   7      21955.07      23184.42      1044.51 o                         
 -14  18   7        179.77        386.04       237.96 o                         
 -12  18   7      38748.79      41336.30      1267.93 o                         
 -10  18   7      78057.95      80568.16      2093.96 o                         
  -8  18   7      42836.58      45093.67      1293.88 o                         
  -6  18   7       3031.75       2024.29       199.72 o                         
  -4  18   7      77261.45      81313.53      1861.47 o                         
  -2  18   7      62918.45      63502.79      1437.66 o                         
   0  18   7       9798.13      12273.91       522.27 o                         
   2  18   7      16089.13      18196.71       646.57 o                         
   4  18   7      88276.27      91302.47      2033.00 o                         
   6  18   7      90709.92      90789.62      2390.73 o                         
   8  18   7      10433.63       8760.01       559.29 o                         
  10  18   7      17235.50      14907.54       910.58 o                         
  12  18   7      50754.18      56276.21      1658.18 o                         
  14  18   7      28230.82      32497.97      1378.76 o                         
  16  18   7       1070.82        629.26       674.65 o                         
 -21  19   7      17138.98      19582.62      1215.22 o                         
 -19  19   7        256.97       -285.00       809.26 o                         
 -17  19   7      10070.83      10558.93       688.88 o                         
 -15  19   7      28925.53      30877.84      1215.21 o                         
 -13  19   7      49166.27      49817.43      1802.49 o                         
 -11  19   7       3629.37       2896.03       313.36 o                         
  -9  19   7      17045.13      15913.96       721.09 o                         
  -7  19   7      40172.38      42974.71      1276.44 o                         
  -5  19   7      22520.89      21427.49       686.27 o                         
  -3  19   7        595.14        431.26       223.69 o                         
  -1  19   7      44258.62      45751.54      1180.93 o                         
   1  19   7      50398.85      51698.70      1353.69 o                         
   3  19   7      23819.11      25016.15       806.45 o                         
   5  19   7         30.99       -114.34       338.19 o                         
   7  19   7      34922.39      35906.86      1227.66 o                         
   9  19   7      54755.80      57383.54      1963.67 o                         
  11  19   7      24898.46      24730.40      1282.19 o                         
  13  19   7        201.94       -600.55       600.55 o                         
  15  19   7      17942.90      19271.85      1388.84 o                         
 -20  20   7       3266.81       2802.10       669.94 o                         
 -18  20   7       3595.31       3253.48       606.35 o                         
 -16  20   7        879.50        941.43       426.36 o                         
 -14  20   7       1586.35        609.96       379.60 o                         
 -12  20   7       9033.18       7324.12       546.88 o                         
 -10  20   7       9963.80       9635.39       531.31 o                         
  -8  20   7        511.70        414.09       431.89 o                         
  -6  20   7        183.25        -28.00       214.41 o                         
  -4  20   7       6778.67       6308.55       348.45 o                         
  -2  20   7      16885.05      18896.88       724.24 o                         
   0  20   7       2090.46       1738.48       268.25 o                         
   2  20   7       4310.27       3152.76       326.91 o                         
   4  20   7      22239.70      21829.88       956.25 o                         
   6  20   7      22099.53      21543.97      1154.27 o                         
   8  20   7       5365.85       4644.24       704.52 o                         
  10  20   7        444.57       -475.06       475.06 o                         
  12  20   7      10471.37       8856.10       939.07 o                         
  14  20   7       9116.31       7647.29       911.93 o                         
 -19  21   7       2438.14       1316.88       560.34 o                         
 -17  21   7       1481.04        966.44       447.56 o                         
 -15  21   7       1010.71       -122.89       541.37 o                         
 -13  21   7       1863.54        671.99       436.67 o                         
 -11  21   7       6507.86       5050.59       397.29 o                         
  -9  21   7       2034.99        934.63       312.45 o                         
  -7  21   7        509.51        177.10       277.53 o                         
  -5  21   7        789.87        238.89       275.79 o                         
  -3  21   7        489.87         26.50       243.82 o                         
  -1  21   7         24.96         36.37       279.93 o                         
   1  21   7        573.44        830.69       330.06 o                         
   3  21   7        228.23        296.24       442.45 o                         
   5  21   7        160.97       -374.82       374.82 o                         
   7  21   7        901.64        -36.22       428.30 o                         
   9  21   7         30.44       -456.95       456.95 o                         
  11  21   7       1659.50         -5.15       577.15 o                         
 -16  22   7      17632.80      16973.75      1428.47 o                         
 -14  22   7       5833.52       4672.22       558.81 o                         
 -12  22   7       3493.84       2239.84       436.93 o                         
 -10  22   7      17715.44      16024.28       852.68 o                         
  -8  22   7       7635.42       7308.88       739.91 o                         
  -6  22   7        749.11        154.31       304.02 o                         
  -4  22   7       4498.74       3894.32       354.74 o                         
  -2  22   7      15486.91      15068.63       711.10 o                         
   0  22   7       2348.60       2438.07       312.09 o                         
   2  22   7       1453.10        502.35       443.91 o                         
   4  22   7       7676.73       5070.26       597.95 o                         
   6  22   7       8327.08       6544.52       613.80 o                         
   8  22   7         99.41       -470.46       470.46 o                         
  10  22   7       2634.11        823.10       601.02 o                         
 -15  23   7      12059.38      10053.95       744.51 o                         
 -13  23   7      33500.51      37061.65      2132.29 o                         
 -11  23   7       8465.63       8517.78       713.98 o                         
  -9  23   7        671.87       -278.63       529.06 o                         
  -7  23   7       8038.38       7143.58       492.26 o                         
  -5  23   7      13931.08      14545.21       688.79 o                         
  -3  23   7       2667.55       2198.06       352.86 o                         
  -1  23   7       6258.65       5282.57       466.45 o                         
   1  23   7      18507.66      18204.99       958.40 o                         
   3  23   7       6201.63       4330.29       497.54 o                         
   5  23   7        405.02        -73.03       597.22 o                         
   7  23   7       9945.80       8022.05       904.34 o                         
   9  23   7      14281.09       9640.14       923.26 o                         
 -12  24   7       4474.37       2970.11       758.97 o                         
 -10  24   7      10860.38       8771.29      1200.89 o                         
  -8  24   7      10987.69       9214.61       808.47 o                         
  -6  24   7       2131.83        938.49       452.73 o                         
  -4  24   7       2932.06       1449.53       452.85 o                         
  -2  24   7       8466.61       8081.48       626.98 o                         
   0  24   7       6076.91       4680.48       598.97 o                         
   2  24   7       1417.72        255.68       489.90 o                         
   4  24   7      16478.44      14741.60       961.47 o                         
   6  24   7      11401.80       9567.23      1129.31 o                         
  -9  25   7        195.76         48.12       763.29 o                         
  -7  25   7        547.10        317.50       731.54 o                         
  -5  25   7        631.95       -427.67       653.07 o                         
  -3  25   7        115.39        302.65       377.88 o                         
  -1  25   7         50.18       -388.37       388.37 o                         
   1  25   7        894.93        275.45       457.94 o                         
   3  25   7        978.50         76.22       774.65 o                         
  -4  26   7       4249.44       3479.34       746.30 o                         
  -2  26   7       4099.54       3651.63       984.98 o                         
 -30   0   8      10879.41       8169.47       955.69 o                         
 -28   0   8       1016.41        643.85       601.11 o                         
 -26   0   8      10904.10       8620.53       906.30 o                         
 -24   0   8       4732.08       3489.14       546.25 o                         
 -22   0   8       2740.82       2276.16       379.09 o                         
 -20   0   8      61371.05      53253.56      1819.47 o                         
 -18   0   8      91558.04      91530.70      2442.81 o                         
 -16   0   8      15762.13      18482.21       960.21 o                         
 -14   0   8       4792.27       3902.77       256.41 o                         
 -12   0   8     112635.55     116019.80      3920.99 o                         
 -10   0   8      61554.52      63853.25      1572.36 o                         
  -8   0   8       1148.32       1133.47       119.28 o                         
  -6   0   8      29951.57      24758.22       815.82 o                         
  -4   0   8     209114.55     199327.27     10782.04 o                         
  -2   0   8      72780.64      70424.52      2312.39 o                         
   0   0   8      87243.91      76893.57      3074.99 o                         
   2   0   8     457049.06     423600.16     11338.86 o                         
   4   0   8     340576.22     343490.00      7751.08 o                         
   6   0   8     189409.83     182282.61      5003.03 o                         
   8   0   8        503.81        741.86       235.68 o                         
  10   0   8      74052.26      67365.11      2007.91 o                         
  12   0   8     175620.17     186878.44      5592.26 o                         
  14   0   8      29319.68      34580.04      1729.28 o                         
  16   0   8      17574.29      16064.10      1546.66 o                         
  18   0   8      75269.80      69392.09      4722.92 o                         
  20   0   8      57092.50      54937.37      3234.20 o                         
  22   0   8      23272.19      17698.93      1804.04 o                         
 -29   1   8       4599.69       2642.31       610.89 o                         
 -27   1   8        893.83        -52.10       392.86 o                         
 -25   1   8       2224.74       1671.77       300.47 o                         
 -23   1   8      12662.55       9929.67       550.75 o                         
 -21   1   8      11891.67       9482.68       540.33 o                         
 -19   1   8       2209.30       1537.91       177.26 o                         
 -17   1   8      40363.18      37087.07       765.30 o                         
 -15   1   8      95732.61      93046.16      1847.92 o                         
 -13   1   8      49411.82      49990.84      1129.45 o                         
 -11   1   8        493.86       1261.32       114.51 o                         
  -9   1   8      18882.44      17596.72       548.38 o                         
  -7   1   8      92346.59      97698.34      1962.83 o                         
  -5   1   8       1157.75        856.62        96.51 o                         
  -3   1   8     315050.25     302380.66      6473.21 o                         
  -1   1   8     368314.69     343131.00      6766.32 o                         
   1   1   8     244590.12     240861.77      4158.44 o                         
   3   1   8      46441.34      50158.02       959.39 o                         
   5   1   8     106310.16     100010.91      1789.49 o                         
   7   1   8     177324.67     165778.97      3219.88 o                         
   9   1   8     180643.55     178795.53      3158.38 o                         
  11   1   8      42948.39      43385.45       971.98 o                         
  13   1   8      11973.27      14800.12       920.73 o                         
  15   1   8      79582.30      85234.46      2670.18 o                         
  17   1   8      33894.55      32137.99      1729.92 o                         
  19   1   8         18.29          8.33       498.79 o                         
  21   1   8      25621.41      20067.09      1534.27 o                         
  23   1   8      60153.70      67748.01      6459.76 o                         
 -30   2   8       4419.60       4367.76       584.22 o                         
 -28   2   8       4111.17       3811.08       476.50 o                         
 -26   2   8       5741.33       5566.25       409.48 o                         
 -24   2   8      13653.64      10786.69       635.43 o                         
 -22   2   8      15987.02      12921.33       532.63 o                         
 -20   2   8      16376.44      13205.23       509.00 o                         
 -18   2   8       8981.94       8668.19       365.31 o                         
 -16   2   8        227.29        208.23       132.14 o                         
 -14   2   8        560.07        766.30       132.16 o                         
 -12   2   8        846.41        900.48       189.59 o                         
 -10   2   8        357.53        594.01        97.41 o                         
  -8   2   8      71758.63      69702.27      1423.65 o                         
  -6   2   8      34063.57      29748.59       760.02 o                         
  -4   2   8       8607.23       7039.72       248.79 o                         
  -2   2   8       2243.54       1245.59       155.54 o                         
   0   2   8      30443.68      25630.21       631.25 o                         
   2   2   8     138929.44     135427.48      2826.69 o                         
   4   2   8     331520.78     326123.19      5467.18 o                         
   6   2   8      90955.57      95519.94      1714.18 o                         
   8   2   8         85.22        199.51       142.15 o                         
  10   2   8       8204.20       6948.27       339.36 o                         
  12   2   8      23941.69      23361.31       628.32 o                         
  14   2   8       4907.49       3941.44       390.20 o                         
  16   2   8       1527.19        241.53       395.62 o                         
  18   2   8      22903.05      18297.99      1063.62 o                         
  20   2   8      25358.21      20012.28      1359.16 o                         
  22   2   8       5925.04       4135.42       878.94 o                         
 -29   3   8      18567.22      20880.19      1364.71 o                         
 -27   3   8      11714.24      11038.14       749.55 o                         
 -25   3   8       1245.76        543.20       336.52 o                         
 -23   3   8       6123.10       5403.03       333.00 o                         
 -21   3   8      25808.38      23334.59       800.51 o                         
 -19   3   8      19648.18      17593.14       495.98 o                         
 -17   3   8       9498.28       7862.95       377.14 o                         
 -15   3   8       8900.57       9208.00       367.60 o                         
 -13   3   8      12579.38      10449.08       306.66 o                         
 -11   3   8        776.67        756.27       111.59 o                         
  -9   3   8       1588.97       1674.15       163.44 o                         
  -7   3   8     138351.70     129576.51      2696.73 o                         
  -5   3   8     127074.95     126847.46      2892.72 o                         
  -3   3   8      34251.20      27091.73       725.75 o                         
  -1   3   8      16220.24      13122.63       362.13 o                         
   1   3   8        264.36        449.46        95.03 o                         
   3   3   8       5499.42       4199.38       212.85 o                         
   5   3   8       9147.17       8563.13       278.80 o                         
   7   3   8      16447.82      14178.32       395.23 o                         
   9   3   8       6718.83       6721.58       262.62 o                         
  11   3   8        622.12        306.35       183.44 o                         
  13   3   8       3452.36       2780.69       301.74 o                         
  15   3   8       5228.70       3679.94       408.45 o                         
  17   3   8       2609.34        824.01       458.93 o                         
  19   3   8       2547.95        382.52       608.75 o                         
  21   3   8       3668.55        460.52       789.41 o                         
  23   3   8       3410.05      -1356.26      2443.19 o                         
 -30   4   8       1690.10       2167.08       521.51 o                         
 -28   4   8      16794.42      16327.08       987.80 o                         
 -26   4   8      72571.35      76104.76      1987.69 o                         
 -24   4   8      78694.01      78516.10      2097.94 o                         
 -22   4   8      19539.96      17014.39       617.70 o                         
 -20   4   8       4657.12       3999.35       250.54 o                         
 -18   4   8      49234.94      46605.10      1065.36 o                         
 -16   4   8      50991.54      51832.21      1192.37 o                         
 -14   4   8        707.96        172.11       138.08 o                         
 -12   4   8      84608.05      79707.96      1583.34 o                         
 -10   4   8     135070.89     126388.34      2365.63 o                         
  -8   4   8     139497.22     134032.00      2762.14 o                         
  -6   4   8       2802.15       2268.30       144.13 o                         
  -4   4   8      92185.37     102219.03      1920.34 o                         
  -2   4   8      84406.78      86928.09      1975.78 o                         
   0   4   8     169836.27     161587.98      3042.40 o                         
   2   4   8      17872.25      17120.23       394.21 o                         
   4   4   8      25199.54      27722.98       592.37 o                         
   6   4   8      10326.36       9981.74       319.83 o                         
   8   4   8       4305.16       4224.55       244.19 o                         
  10   4   8      16784.57      17481.27       540.72 o                         
  12   4   8      32443.38      33720.78       920.21 o                         
  14   4   8      19782.69      18325.31      1066.42 o                         
  16   4   8         26.94       -423.83       423.83 o                         
  18   4   8      13073.26       8671.21       965.16 o                         
  20   4   8      12822.84       8367.57      1043.38 o                         
  22   4   8       6413.54       2913.00       783.50 o                         
 -29   5   8      52495.48      59208.20      1900.63 o                         
 -27   5   8      34333.44      35196.86      1393.79 o                         
 -25   5   8         81.81        402.80       322.33 o                         
 -23   5   8      48762.78      45303.09      1253.34 o                         
 -21   5   8      78964.03      73697.19      1741.39 o                         
 -19   5   8      76166.22      70527.03      1530.21 o                         
 -17   5   8        184.60        381.25       133.43 o                         
 -15   5   8      79041.86      75902.02      1530.58 o                         
 -13   5   8      73189.11      72579.27      1410.06 o                         
 -11   5   8      42687.90      40885.92       803.36 o                         
  -9   5   8      61814.59      61422.48      1082.18 o                         
  -7   5   8     344530.75     354621.12      6514.15 o                         
  -5   5   8     239382.67     231700.81      4272.40 o                         
  -3   5   8      56616.56      51263.45      1049.90 o                         
  -1   5   8       1645.02       1544.69       145.37 o                         
   1   5   8      93650.85      97987.95      1723.78 o                         
   3   5   8     103991.03     110156.51      2014.72 o                         
   5   5   8       1108.71       1813.74       127.73 o                         
   7   5   8      41256.37      42065.02       903.31 o                         
   9   5   8      60724.48      67180.42      1360.45 o                         
  11   5   8       7307.57       6023.67       357.29 o                         
  13   5   8       7786.78       6805.44       498.27 o                         
  15   5   8      52298.68      49152.92      1710.13 o                         
  17   5   8      56883.95      55714.94      1925.79 o                         
  19   5   8       6414.84       2108.22       747.33 o                         
  21   5   8       7905.58       3635.99       822.41 o                         
 -28   6   8       7201.36       7175.03       568.34 o                         
 -26   6   8      53139.13      54617.43      1666.80 o                         
 -24   6   8      61515.50      66027.20      1794.80 o                         
 -22   6   8       5378.86       4343.26       376.81 o                         
 -20   6   8       2313.26       2005.18       198.22 o                         
 -18   6   8      58292.50      57204.19      1169.89 o                         
 -16   6   8      55433.99      51113.35      1186.52 o                         
 -14   6   8       1563.91       1632.98       132.43 o                         
 -12   6   8      32613.53      30569.14       618.24 o                         
 -10   6   8     102902.70     103115.51      1781.20 o                         
  -8   6   8      29103.24      27708.61       561.50 o                         
  -6   6   8        147.88        658.58       147.07 o                         
  -4   6   8      78079.94      77395.87      1592.19 o                         
  -2   6   8     238857.39     252405.47      4246.68 o                         
   0   6   8      86625.09      93802.01      1724.39 o                         
   2   6   8        518.95        601.66       106.66 o                         
   4   6   8      29513.59      30072.98       589.88 o                         
   6   6   8      20240.38      21500.62       524.72 o                         
   8   6   8         33.14        165.97       165.01 o                         
  10   6   8      48179.76      46946.10      1150.28 o                         
  12   6   8      83136.07      84339.06      2287.05 o                         
  14   6   8      19004.52      19077.31       876.96 o                         
  16   6   8       1481.54        842.78       369.12 o                         
  18   6   8      20862.04      13990.43      1048.71 o                         
  20   6   8      30104.65      27451.90      1806.66 o                         
  22   6   8       8869.08       5225.01       999.13 o                         
 -29   7   8       9524.66      10884.34       885.30 o                         
 -27   7   8       5498.11       5591.83       501.11 o                         
 -25   7   8        378.25         80.16       300.81 o                         
 -23   7   8      13031.12       9808.62       719.34 o                         
 -21   7   8      22142.74      20762.63       718.03 o                         
 -19   7   8       3943.45       2933.18       207.03 o                         
 -17   7   8       2787.83       2164.64       231.35 o                         
 -15   7   8       9783.93       9286.58       361.86 o                         
 -13   7   8       5410.46       5100.28       339.23 o                         
 -11   7   8       1479.76       1454.82       122.99 o                         
  -9   7   8      33907.25      35700.41       697.76 o                         
  -7   7   8      66783.20      67510.09      1313.37 o                         
  -5   7   8      37386.31      43427.71       891.28 o                         
  -3   7   8       5709.13       6587.33       266.95 o                         
  -1   7   8        494.00        598.78       103.48 o                         
   1   7   8      13373.69      12867.32       322.80 o                         
   3   7   8        464.08        754.12       115.90 o                         
   5   7   8         81.32        270.67       129.40 o                         
   7   7   8        537.10        707.39       172.92 o                         
   9   7   8      25311.39      26624.07       731.85 o                         
  11   7   8        415.92       1009.90       296.98 o                         
  13   7   8       9527.41       6540.95       431.16 o                         
  15   7   8      18730.81      14967.76       904.90 o                         
  17   7   8      28131.30      24394.55      1261.72 o                         
  19   7   8       1759.90       -211.15       753.51 o                         
  21   7   8         51.69        531.79      1317.51 o                         
 -28   8   8          8.87        824.13       427.11 o                         
 -26   8   8        647.19        766.70       401.89 o                         
 -24   8   8        251.21        568.05       259.29 o                         
 -22   8   8        672.59        609.94       249.34 o                         
 -20   8   8       5333.05       3699.38       327.35 o                         
 -18   8   8      22807.92      22166.00       718.57 o                         
 -16   8   8      15210.23      13528.23       455.87 o                         
 -14   8   8       4557.93       3843.58       197.30 o                         
 -12   8   8        210.93        227.70       124.68 o                         
 -10   8   8       8264.70       9694.12       327.13 o                         
  -8   8   8       2043.68       1042.69       120.65 o                         
  -6   8   8        334.74        340.78       112.28 o                         
  -4   8   8       2357.56       2636.27       173.39 o                         
  -2   8   8       7058.12       6334.48       231.07 o                         
   0   8   8        337.28        329.59       105.85 o                         
   2   8   8        105.12        279.43       108.28 o                         
   4   8   8       8915.71       9102.43       396.24 o                         
   6   8   8       9740.80       9536.60       355.93 o                         
   8   8   8       1098.15        566.70       190.58 o                         
  10   8   8         40.37       -124.92       232.51 o                         
  12   8   8         99.35        306.43       298.74 o                         
  14   8   8         77.53       -434.22       434.22 o                         
  16   8   8        523.65         64.37       471.37 o                         
  18   8   8        283.42          2.64       825.41 o                         
  20   8   8       1021.53       3800.88      1441.40 o                         
 -29   9   8      13006.81       9587.51      3443.56 o                         
 -27   9   8       8124.67       7923.14       693.99 o                         
 -25   9   8         20.20        823.86       434.90 o                         
 -23   9   8      19710.27      19948.05       926.52 o                         
 -21   9   8      32777.45      29741.46      1056.88 o                         
 -19   9   8      14461.66      13288.74       556.36 o                         
 -17   9   8       2219.97       2129.99       196.11 o                         
 -15   9   8      54257.71      49947.77      1013.55 o                         
 -13   9   8      53829.11      52098.70      1004.36 o                         
 -11   9   8      26100.33      23267.04       569.68 o                         
  -9   9   8       6174.84       4846.01       241.82 o                         
  -7   9   8      74900.85      76983.62      1403.40 o                         
  -5   9   8      47872.25      46560.73       859.58 o                         
  -3   9   8      10860.94      12245.91       324.72 o                         
  -1   9   8      16082.88      16490.71       388.70 o                         
   1   9   8      97989.83      95315.49      1720.61 o                         
   3   9   8      16433.08      15696.44       423.56 o                         
   5   9   8       1386.11       1694.84       155.49 o                         
   7   9   8      17376.38      17745.54       473.07 o                         
   9   9   8      45453.36      45230.08      1063.97 o                         
  11   9   8       8539.23       6670.20       396.14 o                         
  13   9   8       3906.16       3218.31       549.50 o                         
  15   9   8       6726.06       5604.93       676.40 o                         
  17   9   8      13930.94      10453.84       846.72 o                         
  19   9   8        491.22         23.58      1102.85 o                         
  21   9   8      13016.97       7406.10      1442.79 o                         
 -28  10   8       5598.49       7024.33       843.72 o                         
 -26  10   8      46807.94      55482.22      2105.67 o                         
 -24  10   8      57737.59      60546.94      1815.28 o                         
 -22  10   8       1786.47       1553.23       347.95 o                         
 -20  10   8      32278.76      31609.66       937.01 o                         
 -18  10   8      93094.63      87123.68      1909.93 o                         
 -16  10   8      84370.00      78040.59      1613.41 o                         
 -14  10   8          6.06         29.88       145.82 o                         
 -12  10   8      83413.19      79955.95      1563.67 o                         
 -10  10   8     104086.37     100608.91      1939.17 o                         
  -8  10   8      73707.09      72011.95      1333.52 o                         
  -6  10   8        316.83        327.12       119.23 o                         
  -4  10   8      74311.20      74330.98      1317.68 o                         
  -2  10   8     101977.06     102851.81      1790.67 o                         
   0  10   8      45203.20      42035.00       891.41 o                         
   2  10   8      17928.92      18486.14       435.42 o                         
   4  10   8      71925.88      74763.57      1251.11 o                         
   6  10   8      43734.92      45600.29       910.42 o                         
   8  10   8      24043.54      25026.85       628.55 o                         
  10  10   8      18452.19      17302.76       688.14 o                         
  12  10   8      48242.59      47079.82      1754.99 o                         
  14  10   8      16004.32      13273.24       911.01 o                         
  16  10   8        466.61       1325.59       829.68 o                         
  18  10   8      18427.12      12302.37       975.45 o                         
  20  10   8      25466.31      39861.79      4031.53 o                         
 -27  11   8      21743.45      26447.95      1728.95 o                         
 -25  11   8        210.98       1387.39       519.06 o                         
 -23  11   8      39124.64      39105.16      1438.43 o                         
 -21  11   8      61060.59      60120.97      1769.27 o                         
 -19  11   8      30413.24      31056.99       898.96 o                         
 -17  11   8       5160.88       4908.79       302.69 o                         
 -15  11   8      81736.53      75135.82      1555.35 o                         
 -13  11   8     109995.93     106893.04      1995.59 o                         
 -11  11   8      43109.26      42119.99       861.33 o                         
  -9  11   8       3526.26       3733.46       192.11 o                         
  -7  11   8      76162.87      76126.95      1449.68 o                         
  -5  11   8      82929.77      81986.09      1584.39 o                         
  -3  11   8      17363.66      16180.97       418.96 o                         
  -1  11   8      14626.63      13317.77       356.77 o                         
   1  11   8      40513.32      40550.52       799.81 o                         
   3  11   8      45646.88      48913.38       861.80 o                         
   5  11   8      15069.42      15333.14       429.59 o                         
   7  11   8       8224.84       9125.14       399.03 o                         
   9  11   8      40736.35      42749.98      1160.87 o                         
  11  11   8      13217.20      12797.19       661.16 o                         
  13  11   8       2030.02       1092.09       624.29 o                         
  15  11   8      17275.30      16059.60       918.44 o                         
  17  11   8      25411.41      20777.08      1408.23 o                         
  19  11   8        441.70       4610.59      1426.81 o                         
 -26  12   8      23158.30      27814.68      1246.35 o                         
 -24  12   8      18621.00      22187.75      1146.70 o                         
 -22  12   8        166.79        435.55       323.79 o                         
 -20  12   8       1962.53       1209.58       320.97 o                         
 -18  12   8      17918.47      16658.47       617.15 o                         
 -16  12   8      42222.07      40920.73      1076.52 o                         
 -14  12   8        354.57        199.41       175.21 o                         
 -12  12   8      14151.01      12079.79       391.28 o                         
 -10  12   8      29146.42      28269.88       669.32 o                         
  -8  12   8      80612.17      84084.66      1605.34 o                         
  -6  12   8      13865.82      11807.82       326.85 o                         
  -4  12   8      17716.37      19019.67       457.76 o                         
  -2  12   8      23412.30      25156.83       656.13 o                         
   0  12   8      43667.89      42527.06       842.69 o                         
   2  12   8      17633.52      17452.52       454.41 o                         
   4  12   8       5287.74       5442.33       211.47 o                         
   6  12   8      26010.50      26872.25       652.97 o                         
   8  12   8       8836.72       9247.46       413.42 o                         
  10  12   8        436.20        814.66       265.53 o                         
  12  12   8       4483.56       3986.25       381.53 o                         
  14  12   8       5357.77       3877.53       844.73 o                         
  16  12   8       1454.51        979.02       574.55 o                         
  18  12   8        463.97       1828.25      1055.12 o                         
 -25  13   8         11.60       -160.53       445.14 o                         
 -23  13   8        985.11        710.30       421.72 o                         
 -21  13   8       2302.42       2402.60       403.31 o                         
 -19  13   8       6785.33       5898.26       366.68 o                         
 -17  13   8       2130.74       1508.25       238.91 o                         
 -15  13   8         12.46       -134.20       191.77 o                         
 -13  13   8        526.68        473.67       189.56 o                         
 -11  13   8       5497.53       3558.80       209.01 o                         
  -9  13   8       5465.72       4853.78       255.40 o                         
  -7  13   8       3665.57       2891.87       178.58 o                         
  -5  13   8      12995.13      12532.88       409.64 o                         
  -3  13   8      11339.00      10177.90       354.84 o                         
  -1  13   8      62364.35      64307.33      1234.64 o                         
   1  13   8      12752.53      13187.22       429.09 o                         
   3  13   8      13543.66      13522.36       423.40 o                         
   5  13   8       6220.51       7415.78       373.94 o                         
   7  13   8      19122.64      19784.05       620.44 o                         
   9  13   8       5938.65       5599.82       360.04 o                         
  11  13   8        770.61        344.92       316.23 o                         
  13  13   8       5201.58       3928.16       490.62 o                         
  15  13   8       3026.76       2472.97       491.28 o                         
  17  13   8        339.99        787.04      1073.30 o                         
  19  13   8        189.28        436.76      1035.41 o                         
 -26  14   8       1328.86       1150.75       393.71 o                         
 -24  14   8       2776.25       2443.02       547.67 o                         
 -22  14   8        158.55        -11.79       271.99 o                         
 -20  14   8      13070.07      12894.22       712.06 o                         
 -18  14   8       5834.44       4494.12       307.59 o                         
 -16  14   8        787.43        299.89       239.91 o                         
 -14  14   8       1225.15        872.53       212.66 o                         
 -12  14   8      25661.65      25999.39       700.98 o                         
 -10  14   8       8260.91       6448.16       316.32 o                         
  -8  14   8       3081.03       2107.50       194.80 o                         
  -6  14   8      20650.54      20243.42       529.62 o                         
  -4  14   8      42112.34      43925.80       911.09 o                         
  -2  14   8       6792.17       5982.27       283.56 o                         
   0  14   8      25940.06      23985.77       577.98 o                         
   2  14   8      63762.51      64275.17      1320.39 o                         
   4  14   8      63958.80      67861.11      1349.16 o                         
   6  14   8      58177.04      58948.70      1248.13 o                         
   8  14   8       1111.71        927.43       256.74 o                         
  10  14   8      33155.11      35896.15      1304.77 o                         
  12  14   8      35287.33      35615.34      1188.81 o                         
  14  14   8       9862.70       6559.39       711.85 o                         
  16  14   8       3812.76       3203.29       767.85 o                         
  18  14   8      20595.44      20470.99      1987.38 o                         
 -25  15   8        615.14       -392.70       392.70 o                         
 -23  15   8      11153.22       9068.13       799.07 o                         
 -21  15   8      17009.42      16728.98       918.72 o                         
 -19  15   8        279.82         21.33       297.16 o                         
 -17  15   8       8702.78       7119.35       389.17 o                         
 -15  15   8      23558.32      22346.38       691.90 o                         
 -13  15   8      30388.62      31769.55       819.04 o                         
 -11  15   8        434.00        423.00       207.53 o                         
  -9  15   8      16935.02      17013.52       546.18 o                         
  -7  15   8      35566.29      35658.50       791.25 o                         
  -5  15   8       3933.03       3134.77       229.97 o                         
  -3  15   8      30770.39      28558.61       700.75 o                         
  -1  15   8      85531.16      88978.92      1764.27 o                         
   1  15   8      84574.38      86263.11      1774.94 o                         
   3  15   8      28656.55      29001.62       769.33 o                         
   5  15   8      12019.78      11259.16       536.56 o                         
   7  15   8     101676.16     106552.47      2269.32 o                         
   9  15   8      76990.70      81288.03      2283.56 o                         
  11  15   8      13658.76      11777.86       728.90 o                         
  13  15   8      10424.34       8429.68       730.23 o                         
  15  15   8      44888.77      47904.89      1977.79 o                         
  17  15   8      35925.03      35026.90      2029.05 o                         
 -24  16   8       3101.41       2197.64       750.36 o                         
 -22  16   8       1688.76       1088.79       522.36 o
[truncated: 340,446 more chars]
