# Supplementary material for: Crystal structures of metallocene complexes with uranium–germanium bonds
Source: Acta Crystallogr E Crystallogr Commun. 2021 Nov 9;77(Pt 12):1258–62. doi: 10.1107/S2056989021011269 (PMC8647732; doi:10.1107/S2056989021011269)
Supplement: Supplementary file 3 [file e-77-01258-2sup3.hkl]

data_2                                                                          
_shelx_title ' 11MLT29_0m_a.res in C2/c'                                        
_shelx_refln_list_code          4                                               
_shelx_F_calc_maximum      945.08                                               
_exptl_crystal_F_000      4016.00                                               
_reflns_d_resolution_high  0.7977                                               
                                                                                
loop_                                                                           
 _space_group_symop_operation_xyz                                               
 'x, y, z'                                                                      
 '-x, y, -z+1/2'                                                                
 'x+1/2, y+1/2, z'                                                              
 '-x+1/2, y+1/2, -z+1/2'                                                        
 '-x, -y, -z'                                                                   
 'x, -y, z-1/2'                                                                 
 '-x+1/2, -y+1/2, -z'                                                           
 'x+1/2, -y+1/2, z-1/2'                                                         
                                                                                
_cell_length_a    34.1596                                                       
_cell_length_b    13.5237                                                       
_cell_length_c    16.2986                                                       
_cell_angle_alpha  90.000                                                       
_cell_angle_beta   95.028                                                       
_cell_angle_gamma  90.000                                                       
                                                                                
_shelx_F_squared_multiplier     1.000                                           
                                                                                
loop_                                                                           
 _refln_index_h                                                                 
 _refln_index_k                                                                 
 _refln_index_l                                                                 
 _refln_F_squared_calc                                                          
 _refln_F_squared_meas                                                          
 _refln_F_squared_sigma                                                         
 _refln_observed_status                                                         
   4   0   0     794807.62     910961.94      4672.81 o                         
   6   0   0       7551.55      10635.70       247.71 o                         
   8   0   0      31998.69      43635.78       572.20 o                         
  10   0   0     119121.15     130420.76      1110.26 o                         
  12   0   0     293693.50     324773.56      2370.16 o                         
  14   0   0       6406.55       6342.00       446.95 o                         
  16   0   0     236330.27     240150.75      1893.83 o                         
  18   0   0      17721.12      17679.29       577.82 o                         
  20   0   0      54244.80      49167.48       894.24 o                         
  22   0   0      53033.88      51467.00       970.93 o                         
  24   0   0      59844.90      62429.04      1097.38 o                         
  26   0   0      38193.61      36376.13      1004.26 o                         
  28   0   0      92619.12      94793.68      1343.95 o                         
  30   0   0      18919.03      19758.12       817.04 o                         
  32   0   0      54056.54      60497.40      1302.45 o                         
  34   0   0      12244.73      12951.33       885.46 o                         
  36   0   0      28345.17      29713.41      1364.65 o                         
  38   0   0      14316.21      17248.47      1182.70 o                         
  40   0   0      46048.09      54819.39      2418.99 o                         
  42   0   0       4014.74       5306.57      1376.05 o                         
   1   1   0      27022.79      36419.20       222.90 o                         
   3   1   0      48360.81      61705.61       281.60 o                         
   5   1   0      72717.45      82540.01       359.71 o                         
   7   1   0     146846.64     152371.56       618.50 o                         
   9   1   0     132757.73     132521.30       730.64 o                         
  11   1   0     213806.42     213934.08      1083.20 o                         
  13   1   0     196121.45     196755.09      1065.90 o                         
  15   1   0      54303.61      57705.35       587.75 o                         
  17   1   0     181418.38     168077.98      1046.46 o                         
  19   1   0      27377.80      26827.25       534.45 o                         
  21   1   0      76678.59      73852.26       763.51 o                         
  23   1   0      60840.66      59983.77       735.12 o                         
  25   1   0      58144.19      60630.41       786.91 o                         
  27   1   0      18860.20      21091.16       554.49 o                         
  29   1   0      47199.37      45079.64       811.90 o                         
  31   1   0       4275.46       5406.19       503.92 o                         
  33   1   0      41350.09      48302.18       943.60 o                         
  35   1   0       2270.33       3837.09       680.49 o                         
  37   1   0      27370.65      28602.00       902.86 o                         
  39   1   0       2414.33       2347.70       746.67 o                         
  41   1   0      14974.89      16652.30       975.05 o                         
   0   2   0     218577.58     255024.44      1408.40 o                         
   2   2   0       1908.92       2292.35       153.40 o                         
   4   2   0      32887.12      36210.75       407.28 o                         
   6   2   0      12866.15      11738.73       239.56 o                         
   8   2   0       1512.62       3044.43       181.64 o                         
  10   2   0      75662.98      78096.20       559.93 o                         
  12   2   0      23680.26      25181.17       424.36 o                         
  14   2   0      64337.45      62056.51       656.04 o                         
  16   2   0     113649.94     110058.94       832.11 o                         
  18   2   0      16008.43      14772.04       398.44 o                         
  20   2   0     106420.04      99994.77       849.21 o                         
  22   2   0       1618.49       2211.29       340.34 o                         
  24   2   0      49344.48      47264.79       734.10 o                         
  26   2   0       2457.03       3112.93       408.91 o                         
  28   2   0      15634.30      14132.93       569.47 o                         
  30   2   0        488.55       -124.18       467.15 o                         
  32   2   0       6260.46       5839.41       575.56 o                         
  34   2   0         15.18       -539.71       539.71 o                         
  36   2   0       2147.04       1399.34       618.57 o                         
  38   2   0       1938.76       1388.54       693.30 o                         
  40   2   0       1155.88        165.21       835.15 o                         
  42   2   0       3842.23       4033.56       947.64 o                         
   1   3   0      88561.76      90632.35       729.78 o                         
   3   3   0      86554.87      85127.90       874.94 o                         
   5   3   0      26414.86      30247.67       828.41 o                         
   7   3   0       7349.27       6811.73       279.14 o                         
   9   3   0       7278.81       7327.02       257.16 o                         
  11   3   0      11503.86      10422.72       284.13 o                         
  13   3   0       4158.64       3977.69       262.89 o                         
  15   3   0       3202.96       4795.08       307.70 o                         
  17   3   0      21316.12      20409.71       512.39 o                         
  19   3   0      13044.72      13796.56       462.38 o                         
  21   3   0       3182.19       3384.36       362.05 o                         
  23   3   0       9407.85       9437.72       452.36 o                         
  25   3   0        530.60        614.97       396.02 o                         
  27   3   0       3226.49       2395.02       455.10 o                         
  29   3   0         82.33       -379.64       472.16 o                         
  31   3   0       4172.39       4173.51       560.80 o                         
  33   3   0          5.47       -584.91       584.91 o                         
  35   3   0        260.89       -678.41       678.41 o                         
  37   3   0        299.40        -65.93       769.96 o                         
  39   3   0        574.52        -21.63       814.14 o                         
  41   3   0         10.76       -890.64       890.64 o                         
   0   4   0     342492.25     368905.28      2704.37 o                         
   2   4   0         58.73         16.54       200.45 o                         
   4   4   0     119538.05     133147.92       889.03 o                         
   6   4   0      20767.76      21594.08       478.45 o                         
   8   4   0     241105.67     254297.41      1375.00 o                         
  10   4   0       6759.92       6354.38       259.40 o                         
  12   4   0      28437.97      27810.32       447.87 o                         
  14   4   0      20903.25      20963.20       455.42 o                         
  16   4   0      44640.30      42519.52       641.41 o                         
  18   4   0      26646.39      26915.02       631.99 o                         
  20   4   0      98417.86      99666.85      1049.74 o                         
  22   4   0      12989.85      13496.44       554.12 o                         
  24   4   0      74875.98      73054.84      1082.84 o                         
  26   4   0        407.87       -478.58       478.58 o                         
  28   4   0      22387.62      22845.73       763.33 o                         
  30   4   0       1484.60       1110.13       575.06 o                         
  32   4   0       6227.13       7812.81       745.34 o                         
  34   4   0        311.45        521.86       762.68 o                         
  36   4   0       6595.32       5388.74       880.61 o                         
  38   4   0       1264.51        277.54       820.30 o                         
  40   4   0       6746.43       6130.62       999.46 o                         
   1   5   0     314292.38     335142.44      1822.46 o                         
   3   5   0     378970.12     380472.12      2117.24 o                         
   5   5   0     109143.90     111159.26      1041.95 o                         
   7   5   0      65440.58      62062.71       761.99 o                         
   9   5   0      30141.26      28802.50       612.37 o                         
  11   5   0     131150.09     120771.99       901.89 o                         
  13   5   0      59109.07      58117.89       635.94 o                         
  15   5   0     220822.02     210654.11      1520.88 o                         
  17   5   0      26141.23      23856.23       613.51 o                         
  19   5   0      20721.64      20473.35       636.14 o                         
  21   5   0      10017.46       9407.30       517.46 o                         
  23   5   0        785.32        330.83       454.19 o                         
  25   5   0      74441.73      72962.91      1147.90 o                         
  27   5   0       1504.08       2266.37       567.13 o                         
  29   5   0      75029.91      74651.74      1616.80 o                         
  31   5   0       6286.45       6556.01       898.35 o                         
  33   5   0      60372.67      64614.09      1605.45 o                         
  35   5   0       8392.68      10283.19       999.11 o                         
  37   5   0      51589.98      55969.77      1632.88 o                         
  39   5   0       4663.06       5485.91      1098.53 o                         
   0   6   0      55475.29      52891.66       999.93 o                         
   2   6   0       2002.96       2049.12       309.00 o                         
   4   6   0     188891.34     192805.50      1295.55 o                         
   6   6   0         73.40        446.69       383.84 o                         
   8   6   0     245662.97     241966.77      1819.66 o                         
  10   6   0       9381.32       9820.98       467.07 o                         
  12   6   0      92513.83      88664.80      1011.11 o                         
  14   6   0      30126.63      27871.40       537.35 o                         
  16   6   0     126158.09     117001.22      1460.17 o                         
  18   6   0      15010.01      15175.84       579.86 o                         
  20   6   0     166311.30     157467.31      1414.21 o                         
  22   6   0       8915.17       9572.69       604.70 o                         
  24   6   0     112110.42     114195.28      1576.66 o                         
  26   6   0        827.37        470.20       691.08 o                         
  28   6   0      36453.55      34202.10      1307.16 o                         
  30   6   0       7483.13       8505.11       929.13 o                         
  32   6   0      22627.18      24756.61      1192.80 o                         
  34   6   0       7428.22       9270.30      1052.55 o                         
  36   6   0      22422.12      21374.34      1270.16 o                         
  38   6   0       6337.04       6209.49      1115.72 o                         
   1   7   0      23081.35      24519.11       638.65 o                         
   3   7   0      15486.71      16205.71       443.19 o                         
   5   7   0      62984.82      59364.12       831.95 o                         
   7   7   0       2651.86       3278.20       417.29 o                         
   9   7   0     119846.39     112338.47      1146.89 o                         
  11   7   0       6614.48       6779.30       470.31 o                         
  13   7   0     104027.61      97787.70      1122.39 o                         
  15   7   0      10525.03      10283.70       533.62 o                         
  17   7   0     113686.45     108849.95      1249.42 o                         
  19   7   0      23833.16      22610.42       822.99 o                         
  21   7   0      65575.98      66997.52      1252.00 o                         
  23   7   0      19558.65      20457.93       911.75 o                         
  25   7   0      31038.69      28943.14      1105.10 o                         
  27   7   0      16005.92      15076.22      1003.99 o                         
  29   7   0       7640.33       9200.25       956.63 o                         
  31   7   0      10930.47      10476.79      1033.75 o                         
  33   7   0       7155.35       8078.66      1122.75 o                         
  35   7   0       4050.74       4164.87      1116.01 o                         
  37   7   0       5120.65       4389.29      1123.68 o                         
   0   8   0      80165.20      74631.97      1153.48 o                         
   2   8   0       1477.32       1183.01       311.02 o                         
   4   8   0      31095.88      31971.41       589.73 o                         
   6   8   0      19704.94      19010.54       613.96 o                         
   8   8   0       1088.55        754.18       425.22 o                         
  10   8   0       4754.75       4615.44       475.93 o                         
  12   8   0      10242.93      10421.55       548.56 o                         
  14   8   0       4908.79       4767.39       506.05 o                         
  16   8   0         31.92       -449.51       449.51 o                         
  18   8   0       1438.89       1430.23       573.62 o                         
  20   8   0         51.84        485.71       616.57 o                         
  22   8   0        399.97        123.36       735.65 o                         
  24   8   0       2031.29       1274.03       783.98 o                         
  26   8   0       4526.38       3733.28       890.07 o                         
  28   8   0       2902.77       2124.05       925.73 o                         
  30   8   0       3444.93       2040.32       921.29 o                         
  32   8   0        882.32       -231.14      1016.78 o                         
  34   8   0       3500.01       2373.88      1119.98 o                         
  36   8   0       4233.15       4115.26      1191.34 o                         
   1   9   0        972.56        824.29       338.24 o                         
   3   9   0       1096.44        939.65       332.45 o                         
   5   9   0      17089.25      17021.36       479.26 o                         
   7   9   0        540.88        474.13       456.12 o                         
   9   9   0      16458.69      15750.85       637.19 o                         
  11   9   0       3938.58       2856.56       504.58 o                         
  13   9   0       8313.87       7446.44       562.29 o                         
  15   9   0       8008.26       7488.17       663.40 o                         
  17   9   0       2940.64       3210.70       633.38 o                         
  19   9   0      11626.11      11285.14       882.91 o                         
  21   9   0       5920.22       5372.47       852.76 o                         
  23   9   0       4461.69       2597.58       837.53 o                         
  25   9   0       9053.61       6340.76       944.46 o                         
  27   9   0       3869.85       4202.30       938.50 o                         
  29   9   0        863.24       1497.58      1048.11 o                         
  31   9   0       1478.94       2697.09      1087.26 o                         
  33   9   0       2730.17       2185.67      1147.67 o                         
  35   9   0       1093.75        966.78      1184.96 o                         
   0  10   0     184608.72     178635.69      1999.12 o                         
   2  10   0         26.42        292.27       360.15 o                         
   4  10   0      88949.09      86100.58      1059.79 o                         
   6  10   0       1239.69        457.10       494.18 o                         
   8  10   0      42798.35      37648.75       937.78 o                         
  10  10   0       3064.63       3273.73       561.19 o                         
  12  10   0      60301.90      59012.82      1122.94 o                         
  14  10   0       5436.52       5513.24       671.53 o                         
  16  10   0      47596.91      48580.68      1396.55 o                         
  18  10   0        547.71       1513.14       773.51 o                         
  20  10   0       6596.20       4555.35       874.44 o                         
  22  10   0       9928.97      10921.97       992.24 o                         
  24  10   0       4154.55       4029.84       929.67 o                         
  26  10   0       7955.83       7481.16      1096.51 o                         
  28  10   0      17740.56      16528.90      1995.13 o                         
  30  10   0       8085.79       8335.67      1230.53 o                         
  32  10   0      20870.44      20127.52      1441.66 o                         
  34  10   0       8755.28       8693.84      1317.17 o                         
   1  11   0      23655.19      23424.00       764.31 o                         
   3  11   0      18439.72      17315.73       707.16 o                         
   5  11   0      59198.39      55683.97      1113.45 o                         
   7  11   0      20436.04      20476.03       776.68 o                         
   9  11   0      56512.47      52737.77      1131.39 o                         
  11  11   0      25320.08      25394.20       926.72 o                         
  13  11   0      42020.64      44114.70      1338.32 o                         
  15  11   0      15745.99      14856.95       953.52 o                         
  17  11   0      55711.45      56323.90      1561.48 o                         
  19  11   0       7187.15       6736.89       944.13 o                         
  21  11   0      30074.42      29558.71      1468.20 o                         
  23  11   0       5252.86       6762.59      1100.88 o                         
  25  11   0      19730.34      21965.48      1355.09 o                         
  27  11   0      10477.02      10104.03      1218.05 o                         
  29  11   0      20507.52      21070.60      1432.36 o                         
  31  11   0       5728.82       3138.32      1242.92 o                         
   0  12   0      15516.73      13337.86      1252.58 o                         
   2  12   0       2111.31       2332.30       729.83 o                         
   4  12   0      19151.81      19297.07       860.51 o                         
   6  12   0       8273.48       8813.00       680.55 o                         
   8  12   0      35130.84      35942.21      1033.25 o                         
  10  12   0      10107.25      10357.16       873.64 o                         
  12  12   0      48185.84      45436.95      1397.74 o                         
  14  12   0       3872.73       6399.94       885.40 o                         
  16  12   0      57057.95      57556.92      1610.58 o                         
  18  12   0        654.85       1533.86       901.25 o                         
  20  12   0      61736.02      68246.94      1909.07 o                         
  22  12   0        533.44        -45.91      1030.22 o                         
  24  12   0      34160.52      35460.21      1629.63 o                         
  26  12   0        502.29       1316.55      1111.55 o                         
  28  12   0      22340.06      20847.45      1467.67 o                         
  30  12   0         40.59       -616.88      1529.70 o                         
   1  13   0      20283.76      21308.38      1042.95 o                         
   3  13   0      26056.36      24888.17      1076.73 o                         
   5  13   0       4213.06       4356.79       828.96 o                         
   7  13   0      10606.32      12729.22      1142.09 o                         
   9  13   0       4344.09       5200.81       884.09 o                         
  11  13   0      10874.74      12478.72      1100.14 o                         
  13  13   0       4715.20       6645.54       933.58 o                         
  15  13   0       4565.38       5688.87       963.64 o                         
  17  13   0        989.87        881.75       993.35 o                         
  19  13   0         83.70       -704.45      1021.30 o                         
  21  13   0       1406.87       1455.36      1078.60 o                         
  23  13   0         28.22      -1060.74      1096.29 o                         
  25  13   0       5443.69       4686.46      1222.44 o                         
  27  13   0         85.30      -1226.06      1241.39 o                         
   0  14   0         97.18        360.23      1176.33 o                         
   2  14   0        227.81        279.25       840.61 o                         
   4  14   0       1031.30       1129.01      1023.02 o                         
   6  14   0       3289.13       5252.59      1109.86 o                         
   8  14   0         26.51       1063.34      1038.28 o                         
  10  14   0       1456.16       1466.69      1229.72 o                         
  12  14   0       1567.66       1954.28      1112.78 o                         
  14  14   0        144.94      -1124.53      1124.53 o                         
  16  14   0       1138.71        621.79      1026.90 o                         
  18  14   0         16.44        -68.47      1073.99 o                         
  20  14   0       1054.21       -783.73      1527.97 o                         
  22  14   0         85.02        -49.69      1147.95 o                         
  24  14   0        408.41       -466.40      2626.01 o                         
   1  15   0       9971.60      14284.34      1445.47 o                         
   3  15   0      15872.74      17284.46      1402.38 o                         
   5  15   0       4019.21       2077.62      1645.73 o                         
   7  15   0      11992.48      12068.88      1286.28 o                         
   9  15   0       1550.10       1510.94      1140.82 o                         
  11  15   0       9170.18       9824.64      2252.79 o                         
  13  15   0        704.03        842.03      1321.54 o                         
  15  15   0       2344.03       2879.92      1420.34 o                         
  17  15   0       1205.25       1738.14      1642.80 o                         
  19  15   0         57.40       -495.27      1436.88 o                         
   0  16   0      16240.15      19032.16      2453.79 o                         
   2  16   0        270.65         91.06      1439.88 o                         
   4  16   0      14871.41      13928.71      1382.12 o                         
   6  16   0        898.77       1282.24      1625.33 o                         
   8  16   0      14675.16      16316.04      2467.83 o                         
  10  16   0        633.24       -267.25      1668.32 o                         
  12  16   0      13820.34      13142.03      1657.75 o                         
  14  16   0        597.38      -2727.40      2727.40 o                         
 -41   1   1        408.05       -302.67       799.45 o                         
 -39   1   1      17762.14      16966.77       821.69 o                         
 -37   1   1       5018.58       3923.74       611.24 o                         
 -35   1   1      23993.04      24297.62       736.33 o                         
 -33   1   1       8355.58      10026.39       543.50 o                         
 -31   1   1      19248.74      18726.12       584.78 o                         
 -29   1   1       7214.03       6751.15       469.63 o                         
 -27   1   1       6877.23       6214.15       441.87 o                         
 -25   1   1       6605.35       6692.54       413.03 o                         
 -23   1   1        840.04       1257.11       330.19 o                         
 -21   1   1        204.77        864.28       303.99 o                         
 -19   1   1       6380.74       6912.16       335.52 o                         
 -17   1   1        209.75        410.95       262.42 o                         
 -15   1   1      27662.05      29871.56       516.73 o                         
 -13   1   1      26793.00      27232.56       479.08 o                         
 -11   1   1      84565.47      86823.38       678.56 o                         
  -9   1   1        270.31        381.10       175.97 o                         
  -7   1   1      41854.73      47376.60       343.21 o                         
  -5   1   1      32526.86      34666.61       268.07 o                         
  -3   1   1     224821.81     267681.31       970.57 o                         
  -1   1   1       7107.85       7730.24       120.29 o                         
   1   1   1     218330.50     261167.72       971.89 o                         
   3   1   1       5622.98       6025.27       172.28 o                         
   5   1   1     431429.91     446715.31      1500.63 o                         
   7   1   1      30689.22      28471.08       296.27 o                         
   9   1   1     208798.45     219276.31      1124.21 o                         
  11   1   1      27778.64      27763.96       491.32 o                         
  13   1   1      61517.49      68338.33       627.54 o                         
  15   1   1       7260.29       7503.68       310.68 o                         
  17   1   1       1772.95       1526.77       288.50 o                         
  19   1   1      34024.94      32239.36       564.25 o                         
  21   1   1       2432.41       2766.08       342.55 o                         
  23   1   1      22616.27      22423.79       537.38 o                         
  25   1   1      11577.29      12465.22       481.66 o                         
  27   1   1      47859.78      47951.75       796.30 o                         
  29   1   1      28908.09      27289.16       656.55 o                         
  31   1   1      26118.72      26286.98       712.47 o                         
  33   1   1      24403.04      28075.39       815.80 o                         
  35   1   1      13170.73      13534.34       732.08 o                         
  37   1   1      14517.71      17448.35       910.61 o                         
  39   1   1       2750.07       2766.91       793.68 o                         
  41   1   1       9414.26       9990.90      1005.28 o                         
 -42   2   1       1698.24       1256.99      1075.14 o                         
 -40   2   1      14465.97      13720.14       989.42 o                         
 -38   2   1       7840.41       8416.42       701.39 o                         
 -36   2   1      15643.08      17331.32       715.05 o                         
 -34   2   1      11940.09      12976.31       663.00 o                         
 -32   2   1      24329.95      22626.06       715.14 o                         
 -30   2   1      27359.03      27936.15       700.60 o                         
 -28   2   1      66743.49      65958.84       919.01 o                         
 -26   2   1      49753.35      50480.49       802.21 o                         
 -24   2   1     102207.38      98717.24       945.62 o                         
 -22   2   1      72042.82      69895.96       783.54 o                         
 -20   2   1     110823.56     103230.16       919.64 o                         
 -18   2   1     134322.86     134114.83      1028.78 o                         
 -16   2   1     131060.84     121087.02       929.03 o                         
 -14   2   1     147092.28     158929.48      1047.53 o                         
 -12   2   1     237473.70     234755.39      1360.66 o                         
 -10   2   1     261708.38     287443.31      1338.82 o                         
  -8   2   1     459593.88     496704.28      2075.03 o                         
  -6   2   1       2666.02       2867.37       175.58 o                         
  -4   2   1     222117.73     242242.00      1010.02 o                         
  -2   2   1     209695.58     236929.69       928.04 o                         
   0   2   1     145428.64     158409.84       658.49 o                         
   2   2   1     269917.97     312001.84      1178.64 o                         
   4   2   1      88352.20      88753.16       584.96 o                         
   6   2   1       3656.02       4403.65       212.66 o                         
   8   2   1      24720.26      24995.61       331.90 o                         
  10   2   1     223271.16     228940.17      1179.69 o                         
  12   2   1      72141.96      72392.95       577.12 o                         
  14   2   1     324857.03     317995.19      1532.11 o                         
  16   2   1      66444.26      60062.12       645.64 o                         
  18   2   1     191312.59     185362.78      1165.48 o                         
  20   2   1      49706.66      48858.47       661.07 o                         
  22   2   1      85451.59      80071.52       839.35 o                         
  24   2   1      31337.12      32205.69       666.81 o                         
  26   2   1      32193.17      33457.90       716.59 o                         
  28   2   1      13942.45      14111.66       551.15 o                         
  30   2   1      31430.85      32960.36       809.70 o                         
  32   2   1       2969.52       4015.69       587.12 o                         
  34   2   1      19626.39      19457.28       799.73 o                         
  36   2   1         22.27        192.37       669.42 o                         
  38   2   1      29662.95      33353.86      1154.73 o                         
  40   2   1        128.44         51.34       828.82 o                         
  42   2   1      19366.61      20280.24      1330.75 o                         
 -41   3   1       3838.63       4625.92      1031.70 o                         
 -39   3   1      24010.89      24348.25      1088.66 o                         
 -37   3   1        328.01        364.83       748.26 o                         
 -35   3   1      41027.67      43133.94      1031.35 o                         
 -33   3   1         38.26        589.24       537.44 o                         
 -31   3   1      44585.89      42088.56       911.81 o                         
 -29   3   1        569.22          0.59       441.31 o                         
 -27   3   1      97175.88      98759.37      1021.80 o                         
 -25   3   1        573.39        -80.87       372.15 o                         
 -23   3   1     148818.38     145963.50      1180.48 o                         
 -21   3   1       3805.34       3463.25       366.04 o                         
 -19   3   1     243831.47     237385.86      1493.06 o                         
 -17   3   1        697.58        779.45       305.24 o                         
 -15   3   1     403098.03     389338.00      2111.55 o                         
 -13   3   1      31498.73      26665.64       553.22 o                         
 -11   3   1     321737.50     323540.66      1656.18 o                         
  -9   3   1     224360.89     226550.75      1137.20 o                         
  -7   3   1     103184.77     119106.65       720.46 o                         
  -5   3   1        259.23        932.88       242.03 o                         
  -3   3   1     170659.55     172822.55       863.29 o                         
  -1   3   1       3552.48       4764.75       268.66 o                         
   1   3   1     167617.78     186817.70      1095.71 o                         
   3   3   1       7536.66       8960.86       311.64 o                         
   5   3   1     700030.19     747712.12      3370.87 o                         
   7   3   1      69264.53      74127.33       581.52 o                         
   9   3   1     292439.69     288407.38      1305.61 o                         
  11   3   1      52688.16      54364.01       488.42 o                         
  13   3   1     360051.16     345878.44      1801.93 o                         
  15   3   1      31643.80      32204.69       552.85 o                         
  17   3   1     179855.27     172965.98      1170.15 o                         
  19   3   1      44649.95      40380.58       686.73 o                         
  21   3   1     127204.66     123707.87      1120.50 o                         
  23   3   1      18605.08      18211.00       566.75 o                         
  25   3   1     119157.40     118307.07      1399.47 o                         
  27   3   1      15259.52      15458.71       675.79 o                         
  29   3   1      69875.26      74504.79      1191.07 o                         
  31   3   1       5706.28       5885.16       659.30 o                         
  33   3   1      26029.01      28237.37       962.23 o                         
  35   3   1      12037.22      13696.66       853.93 o                         
  37   3   1      11747.44      13626.77       953.15 o                         
  39   3   1      13338.92      15050.01      1002.07 o                         
  41   3   1       5883.11       5383.65      1080.37 o                         
 -40   4   1      23037.13      22404.80      1359.67 o                         
 -38   4   1       7310.93       7182.62      1053.58 o                         
 -36   4   1      32120.78      34695.78      1258.55 o                         
 -34   4   1       6766.44       6933.39       876.57 o                         
 -32   4   1      44718.67      46754.60      1057.24 o                         
 -30   4   1       1848.33       1074.38       530.88 o                         
 -28   4   1      50469.73      48963.91       947.48 o                         
 -26   4   1       2800.24       2982.44       462.78 o                         
 -24   4   1      31281.47      29747.80       736.27 o                         
 -22   4   1        493.80         64.76       391.11 o                         
 -20   4   1      13900.20      13022.33       488.81 o                         
 -18   4   1       5072.86       5096.93       390.89 o                         
 -16   4   1        703.27        682.61       312.16 o                         
 -14   4   1     112677.57     112587.80       941.87 o                         
 -12   4   1      21539.94      22169.27       451.94 o                         
 -10   4   1     163344.38     164779.62      1018.86 o                         
  -8   4   1      40736.45      41766.42       662.25 o                         
  -6   4   1     338589.28     349917.75      2095.09 o                         
  -4   4   1      88338.80      93986.75       853.04 o                         
  -2   4   1     402170.47     420057.06      2481.38 o                         
   0   4   1     103180.06     106353.82       704.91 o                         
   2   4   1     115015.88     118417.45       729.86 o                         
   4   4   1     147822.84     153766.58       893.28 o                         
   6   4   1      97462.89      97259.18       667.09 o                         
   8   4   1     179105.66     168321.06       973.03 o                         
  10   4   1      42910.71      43020.09       444.25 o                         
  12   4   1      22687.44      21614.84       487.10 o                         
  14   4   1      51091.26      49225.35       776.14 o                         
  16   4   1      37693.40      34002.47       572.93 o                         
  18   4   1      71902.58      67241.63       766.66 o                         
  20   4   1         68.44        -62.30       340.55 o                         
  22   4   1      68191.99      67995.18       895.93 o                         
  24   4   1       2777.95       2742.48       446.73 o                         
  26   4   1      46836.18      45771.04       977.95 o                         
  28   4   1         38.15       -299.75       531.14 o                         
  30   4   1      65484.13      66817.31      1359.68 o                         
  32   4   1         25.85        301.98       722.52 o                         
  34   4   1      47851.93      51434.73      1870.11 o                         
  36   4   1       1142.60        871.10       801.03 o                         
  38   4   1      36609.67      42220.41      1295.78 o                         
  40   4   1       2553.62       2828.83       925.38 o                         
 -39   5   1       2949.38       2632.67      1150.22 o                         
 -37   5   1         17.89       -926.82       926.82 o                         
 -35   5   1       6032.20       5021.38       926.95 o                         
 -33   5   1       1675.16       1208.22       807.53 o                         
 -31   5   1       8390.33       8145.72       866.44 o                         
 -29   5   1       6905.90       7038.25       710.60 o                         
 -27   5   1       5625.44       5286.80       635.45 o                         
 -25   5   1       2789.77       2447.34       530.85 o                         
 -23   5   1       6672.82       6547.87       533.87 o                         
 -21   5   1        117.81       -175.28       414.77 o                         
 -19   5   1       8303.70       8445.87       495.46 o                         
 -17   5   1       9355.73       9079.30       465.11 o                         
 -15   5   1      47880.91      45503.36       665.82 o                         
 -13   5   1          7.10        153.81       288.32 o                         
 -11   5   1      54589.70      54662.65       845.83 o                         
  -9   5   1       4406.71       4131.25       397.77 o                         
  -7   5   1      31050.76      30799.11       802.96 o                         
  -5   5   1       2597.18       2404.78       371.00 o                         
  -3   5   1      17684.02      17661.40       422.36 o                         
  -1   5   1       3110.21       3721.65       262.98 o                         
   1   5   1     112227.61     105844.01       781.61 o                         
   3   5   1       1142.49        731.41       239.30 o                         
   5   5   1      23259.97      22223.17       399.90 o                         
   7   5   1       9470.58      10375.24       316.16 o                         
   9   5   1      20455.24      18985.34       342.63 o                         
  11   5   1       2711.59       3171.44       227.30 o                         
  13   5   1      16217.55      14698.96       441.00 o                         
  15   5   1       1414.27       1152.77       276.89 o                         
  17   5   1      10513.97      10316.71       407.56 o                         
  19   5   1        273.89         20.57       413.24 o                         
  21   5   1      11419.03      11175.22       492.93 o                         
  23   5   1        180.53       -333.65       452.07 o                         
  25   5   1       8014.24       7158.52       570.05 o                         
  27   5   1         80.72        245.69       622.60 o                         
  29   5   1       2634.69       3026.30       765.88 o                         
  31   5   1       1679.19       1485.27       804.54 o                         
  33   5   1       2934.26       3452.53       879.92 o                         
  35   5   1       1830.32       1787.48       953.99 o                         
  37   5   1       1881.07        317.81       936.27 o                         
  39   5   1       1762.67       1844.87       974.27 o                         
 -38   6   1       1281.01       1584.94      1138.32 o                         
 -36   6   1       4988.84       4075.28      1035.50 o                         
 -34   6   1        206.66        -61.36       899.61 o                         
 -32   6   1       9290.22      10708.65       964.07 o                         
 -30   6   1        826.56       -326.41       792.12 o                         
 -28   6   1      10040.99      10171.64       844.47 o                         
 -26   6   1       2248.38       2437.19       672.81 o                         
 -24   6   1        410.36         64.09       581.11 o                         
 -22   6   1         34.89       -171.45       513.85 o                         
 -20   6   1       2464.24       2925.18       450.75 o                         
 -18   6   1       3097.16       2544.72       421.40 o                         
 -16   6   1       7767.36       7390.13       364.88 o                         
 -14   6   1       4111.67       3453.96       464.81 o                         
 -12   6   1      14176.43      13954.07       553.85 o                         
 -10   6   1      79132.32      77334.06      1124.98 o                         
  -8   6   1       2349.00       2536.52       424.61 o                         
  -6   6   1      89819.57      93693.57      1050.77 o                         
  -4   6   1       9805.94      11113.34       571.21 o                         
  -2   6   1      33570.58      34663.73       571.15 o                         
   0   6   1       5775.81       6485.45       349.11 o                         
   2   6   1      12145.47      11493.80       453.21 o                         
   4   6   1       8105.61       8479.87       338.42 o                         
   6   6   1       3544.64       3503.49       285.77 o                         
   8   6   1      18091.96      17341.39       402.66 o                         
  10   6   1        734.09        149.67       201.43 o                         
  12   6   1        112.22         83.84       213.10 o                         
  14   6   1       4941.03       4872.73       292.43 o                         
  16   6   1       1729.79       2709.30       390.55 o                         
  18   6   1        109.58       -193.77       417.48 o                         
  20   6   1       2723.74       2582.11       488.69 o                         
  22   6   1         89.03        578.46       504.83 o                         
  24   6   1       3959.22       5206.26       761.65 o                         
  26   6   1        219.80       -458.35       732.43 o                         
  28   6   1       1366.27       2659.00       831.71 o                         
  30   6   1      13595.99      12304.76       994.18 o                         
  32   6   1         30.75       -158.87       897.96 o                         
  34   6   1      17181.66      16294.79      1172.93 o                         
  36   6   1       1651.80       -158.01      1015.44 o                         
  38   6   1       4279.89       4514.33      1146.00 o                         
 -37   7   1        892.21        315.72      1169.12 o                         
 -35   7   1      14002.42      15406.06      1216.50 o                         
 -33   7   1         53.72       -471.28       921.94 o                         
 -31   7   1       8394.47       8625.73      1058.54 o                         
 -29   7   1       4303.62       5500.97       894.53 o                         
 -27   7   1      33812.60      32509.21      1184.32 o                         
 -25   7   1        456.61        315.45       720.17 o                         
 -23   7   1     100597.63      96193.62      1506.04 o                         
 -21   7   1       1373.20       1960.14       603.21 o                         
 -19   7   1     113544.90     111853.48      1331.94 o                         
 -17   7   1        515.16        365.82       456.62 o                         
 -15   7   1      78760.14      72967.52      1077.57 o                         
 -13   7   1       1418.18       1490.29       452.96 o                         
 -11   7   1      69644.17      67396.97      1007.40 o                         
  -9   7   1      15223.90      16847.79       606.22 o                         
  -7   7   1      58610.58      58528.38       929.13 o                         
  -5   7   1        462.21        461.74       281.46 o                         
  -3   7   1      67595.63      65122.32       680.20 o                         
  -1   7   1         91.55        680.55       303.93 o                         
   1   7   1      55153.10      59391.88       882.66 o                         
   3   7   1      12582.21      11806.93       399.30 o                         
   5   7   1     117202.05     119336.43       968.99 o                         
   7   7   1       7699.25       8190.39       327.81 o                         
   9   7   1      31390.53      31164.82       710.27 o                         
  11   7   1      19414.18      18517.08       558.50 o                         
  13   7   1      85762.24      81358.91       915.17 o                         
  15   7   1       4579.23       4340.73       366.34 o                         
  17   7   1      65286.03      63449.19      1121.31 o                         
  19   7   1       5570.45       6125.73       608.84 o                         
  21   7   1      63598.24      61055.64      1372.91 o                         
  23   7   1      17666.79      16767.83       950.01 o                         
  25   7   1      45038.10      42354.95      1448.57 o                         
  27   7   1       6636.65       6635.84       882.12 o                         
  29   7   1      15044.32      15052.22      1047.28 o                         
  31   7   1        197.65       -548.33       909.59 o                         
  33   7   1       6626.39       6286.58      1052.83 o                         
  35   7   1       3635.53       3361.67      1082.99 o                         
  37   7   1       2699.41        949.95      1165.49 o                         
 -36   8   1      10113.17       9214.46      1304.01 o                         
 -34   8   1      15776.03      14470.92      1207.81 o                         
 -32   8   1      13505.92      14523.93      1205.00 o                         
 -30   8   1      27664.16      30230.60      1374.75 o                         
 -28   8   1      29550.71      30668.37      1356.49 o                         
 -26   8   1      33579.97      34746.61      1240.43 o                         
 -24   8   1      51447.76      53393.07      1466.56 o                         
 -22   8   1      70656.62      68736.29      1369.78 o                         
 -20   8   1      49294.35      48299.64      1171.90 o                         
 -18   8   1      48223.69      46269.96      1084.42 o                         
 -16   8   1      46406.00      44719.85       983.76 o                         
 -14   8   1      10077.52      10728.71       620.96 o                         
 -12   8   1     112616.27     113630.68      1340.37 o                         
 -10   8   1      37990.18      35032.15       999.44 o                         
  -8   8   1      65993.41      65745.02      1044.47 o                         
  -6   8   1     113897.91     115147.98      1276.74 o                         
  -4   8   1      21712.99      23054.79       522.68 o                         
  -2   8   1      56433.45      54440.35       774.86 o                         
   0   8   1      17386.58      17900.96       535.89 o                         
   2   8   1      47720.17      46585.02       745.29 o                         
   4   8   1      11458.20      12900.10       475.28 o                         
   6   8   1     136853.19     130756.39      1064.34 o                         
   8   8   1      20918.09      19657.04       629.97 o                         
  10   8   1     144940.78     140364.80      1355.93 o                         
  12   8   1       2324.00       2590.35       434.43 o                         
  14   8   1     153568.67     148908.34      1435.31 o                         
  16   8   1      33269.14      31495.57       891.79 o                         
  18   8   1     101256.93      94059.46      2152.45 o                         
  20   8   1       9049.07       8362.79       819.12 o                         
  22   8   1      69673.47      71277.89      1673.82 o                         
  24   8   1       6230.25       5627.85       881.73 o                         
  26   8   1      20587.73      19721.42      1099.62 o                         
  28   8   1       9316.21       8510.79      1000.51 o                         
  30   8   1      26892.12      24789.29      1239.78 o                         
  32   8   1       4503.51       3959.96      1040.18 o                         
  34   8   1      31192.10      28472.17      1484.93 o                         
  36   8   1        463.30      -1109.08      1109.08 o                         
 -35   9   1      30476.67      30609.54      1677.61 o                         
 -33   9   1       7203.01       9715.90      1208.98 o                         
 -31   9   1      27561.53      30986.02      1475.00 o                         
 -29   9   1       5212.80       5006.93      1076.53 o                         
 -27   9   1      17079.97      17951.98      1184.92 o                         
 -25   9   1      11548.27      11262.09      1002.92 o                         
 -23   9   1      21092.63      22831.48      1084.18 o                         
 -21   9   1       6899.25       6101.86       886.05 o                         
 -19   9   1      35841.24      35748.28      1045.71 o                         
 -17   9   1       3720.92       2847.39       647.82 o                         
 -15   9   1      51387.38      50614.39      1048.88 o                         
 -13   9   1      38698.95      36671.08      1017.02 o                         
 -11   9   1      85768.75      84039.20      1228.88 o                         
  -9   9   1      31866.27      29245.49       873.27 o                         
  -7   9   1     160055.34     159483.09      1607.56 o                         
  -5   9   1      10213.91       9724.15       483.05 o                         
  -3   9   1     141267.31     138887.70      1318.27 o                         
  -1   9   1       6999.87       6614.62       427.84 o                         
   1   9   1     174837.12     161581.14      1343.63 o                         
   3   9   1        818.74       1594.76       384.17 o                         
   5   9   1     167648.23     161017.53      1356.41 o                         
   7   9   1        961.84       1060.49       342.45 o                         
   9   9   1      78868.38      77465.09      1091.55 o                         
  11   9   1        510.00        663.43       456.86 o                         
  13   9   1      30365.12      33366.15      1597.08 o                         
  15   9   1        494.51        877.35       567.47 o                         
  17   9   1      31076.14      29939.77      1074.08 o                         
  19   9   1       7906.15       9712.81       874.29 o                         
  21   9   1      25289.74      24283.34      1274.76 o                         
  23   9   1      28131.62      28113.44      1186.25 o                         
  25   9   1      23228.00      22193.70      1152.31 o                         
  27   9   1      17951.65      19106.20      1169.98 o                         
  29   9   1      25665.82      26434.99      1308.65 o                         
  31   9   1      11562.36      12769.86      1269.79 o                         
  33   9   1      22990.45      22808.39      1433.74 o                         
  35   9   1      14600.86      15691.59      1416.73 o                         
 -34  10   1       1770.74        223.17      1317.99 o                         
 -32  10   1       6497.92       4322.99      1199.16 o                         
 -30  10   1       5914.87       6508.86      1175.42 o                         
 -28  10   1       8926.53       9067.65      1169.60 o                         
 -26  10   1       5011.90       4941.19      1058.97 o                         
 -24  10   1      12791.08      11148.78      1112.27 o                         
 -22  10   1       8122.84       6018.25       918.50 o                         
 -20  10   1       8135.85       8570.42       902.73 o                         
 -18  10   1       8461.90       9270.49       876.39 o                         
 -16  10   1       6535.91       8148.61       734.39 o                         
 -14  10   1       4010.66       4386.95       658.76 o                         
 -12  10   1      19734.65      19519.06       760.87 o                         
 -10  10   1      14378.85      13562.39       682.35 o                         
  -8  10   1      27519.14      29162.16      1103.43 o                         
  -6  10   1      25014.40      25586.34       833.18 o                         
  -4  10   1      21173.65      21015.55       769.11 o                         
  -2  10   1      31661.58      30615.62       784.27 o                         
   0  10   1      22522.25      20770.01       637.74 o                         
   2  10   1      35905.04      34119.65       808.00 o                         
   4  10   1      26834.97      28902.63       661.06 o                         
   6  10   1      21501.85      23355.04       763.17 o                         
   8  10   1      16934.88      16430.90       684.51 o                         
  10  10   1      28226.33      28939.00       854.43 o                         
  12  10   1       5805.03       5717.60       656.83 o                         
  14  10   1      22815.75      23196.58       996.63 o                         
  16  10   1       3279.94       2277.57       851.53 o                         
  18  10   1      17217.97      18297.02      1013.81 o                         
  20  10   1       5421.23       5193.86       880.54 o                         
  22  10   1      12821.40      12342.61      1096.92 o                         
  24  10   1        535.20         44.48       963.91 o                         
  26  10   1      11420.33      11779.50      1087.87 o                         
  28  10   1         28.38       -917.62      1049.04 o                         
  30  10   1       9623.26      11956.07      1290.50 o                         
  32  10   1        278.33       -712.40      1158.82 o                         
  34  10   1       8025.84       8641.58      1475.18 o                         
 -31  11   1         54.48       -699.04      1135.93 o                         
 -29  11   1        692.90        552.18      1109.22 o                         
 -27  11   1       1721.28       2220.80      1106.33 o                         
 -25  11   1        556.14      -1009.54      1009.54 o                         
 -23  11   1       6641.95       7078.78      1075.90 o                         
 -21  11   1        190.37       -241.05       929.75 o                         
 -19  11   1       7133.77       6529.98       909.69 o                         
 -17  11   1       1096.24        480.82       779.40 o                         
 -15  11   1       7110.76       8051.53       868.09 o                         
 -13  11   1       3073.82       3097.88       694.28 o                         
 -11  11   1       7944.96       8916.68       688.22 o                         
  -9  11   1       5441.84       5652.06       633.79 o                         
  -7  11   1        719.06        795.04       558.12 o                         
  -5  11   1       6628.19       7499.24       626.49 o                         
  -3  11   1      23405.12      21242.47       761.10 o                         
  -1  11   1         56.96       -326.19       493.05 o                         
   1  11   1       8751.60       7325.06       541.77 o                         
   3  11   1       3615.14       3259.20       544.88 o                         
   5  11   1       3008.30       2470.49       546.90 o                         
   7  11   1      23219.28      22373.95       789.37 o                         
   9  11   1       1189.04       2357.67       606.80 o                         
  11  11   1       7340.47       7729.73       830.21 o                         
  13  11   1       7260.18       8967.22       872.78 o                         
  15  11   1        151.83        -61.29       764.78 o                         
  17  11   1       8652.70      10534.11       969.29 o                         
  19  11   1        330.22       1010.12       871.80 o                         
  21  11   1       3068.96       2014.79       930.44 o                         
  23  11   1        189.35       -908.87       908.87 o                         
  25  11   1       1959.28       1965.72      1029.08 o                         
  27  11   1       1161.09       2286.41      1104.38 o                         
  29  11   1        158.29         80.44      1378.86 o                         
  31  11   1       1285.76        999.37      1205.16 o                         
 -30  12   1       5326.31       5439.70      1530.75 o                         
 -28  12   1        876.00       -128.86      1393.51 o                         
 -26  12   1       7448.18       7906.86      1219.98 o                         
 -24  12   1       6217.20       5507.54      1148.81 o                         
 -22  12   1       6776.08       8533.94      1149.77 o                         
 -20  12   1      16415.87      15162.72      1199.15 o                         
 -18  12   1       8078.15       8103.89      1056.94 o                         
 -16  12   1       8900.17       8099.01       936.87 o                         
 -14  12   1       7179.05       6644.09       878.51 o                         
 -12  12   1       5647.37       6837.64       849.14 o                         
 -10  12   1       1213.33        569.61       670.53 o                         
  -8  12   1       5384.73       5305.25       666.45 o                         
  -6  12   1        168.24       -202.68       580.05 o                         
  -4  12   1       2249.79       2120.22       611.24 o                         
  -2  12   1       9676.64       7332.82      1018.74 o                         
   0  12   1       2209.47       1107.39       722.75 o                         
   2  12   1      14669.65      14399.80       894.08 o                         
   4  12   1        101.17        717.46       654.54 o                         
   6  12   1       5476.93       4568.88       630.19 o                         
   8  12   1        498.61        507.94       700.45 o                         
  10  12   1       8609.90       6067.94       824.06 o                         
  12  12   1       5076.55       2819.55       815.39 o                         
  14  12   1      20295.47      19895.86      1392.43 o                         
  16  12   1       4771.27       4536.28       925.67 o                         
  18  12   1       8304.51       7990.69       999.74 o                         
  20  12   1        194.37       -114.65       944.67 o                         
  22  12   1       5165.41       4485.53      1042.93 o                         
  24  12   1       2092.35       1175.82      1099.38 o                         
  26  12   1       3309.92       2070.86      1159.12 o                         
  28  12   1       1389.96       -887.60      1259.78 o                         
 -27  13   1      19625.73      19490.82      1504.74 o                         
 -25  13   1         60.81       -725.81      1150.88 o                         
 -23  13   1      23111.69      24210.18      1438.88 o                         
 -21  13   1          4.51       -236.45      1044.87 o                         
 -19  13   1      37241.38      39512.23      1570.86 o                         
 -17  13   1       2059.98       1676.08      1194.82 o                         
 -15  13   1      40218.47      38905.27      1479.27 o                         
 -13  13   1       1837.86        982.49      1039.48 o                         
 -11  13   1      25535.40      25669.27      1131.43 o                         
  -9  13   1        200.06       -327.24       760.39 o                         
  -7  13   1      21767.43      19852.18      1079.27 o                         
  -5  13   1       2886.12       3650.02       820.96 o                         
  -3  13   1      24932.39      25914.81      1098.10 o                         
  -1  13   1       3124.14       3688.59       830.06 o                         
   1  13   1      20106.35      19114.42      1025.90 o                         
   3  13   1       1524.60       1127.63       779.45 o                         
   5  13   1      22192.08      19196.73      1252.68 o                         
   7  13   1      10172.69      11054.97      1137.91 o                         
   9  13   1      22071.70      21431.31      1240.50 o                         
  11  13   1      13194.82      13523.82      1002.92 o                         
  13  13   1      26959.70      29463.29      1376.19 o                         
  15  13   1      12145.27      15759.06      1087.31 o                         
  17  13   1      33149.38      32122.66      1585.44 o                         
  19  13   1       8254.08       8247.17      1107.95 o                         
  21  13   1      25279.93      24114.66      1404.65 o                         
  23  13   1        858.31        177.68      1097.20 o                         
  25  13   1      18618.69      16658.58      1851.38 o                         
  27  13   1        118.65      -1507.59      1635.93 o                         
 -24  14   1      12638.59      14687.53      2044.14 o                         
 -22  14   1       2025.25        650.94      1166.45 o                         
 -20  14   1       9717.43       9438.64      1238.84 o                         
 -18  14   1       9200.39       9181.42      1193.44 o                         
 -16  14   1       4460.64       3131.25      1051.70 o                         
 -14  14   1      16495.52      15211.60      1280.94 o                         
 -12  14   1       3778.52       2220.63      1250.38 o                         
 -10  14   1      25388.55      28896.75      1495.67 o                         
  -8  14   1       8129.16       8033.42      1144.59 o                         
  -6  14   1      43437.54      44357.45      1639.40 o                         
  -4  14   1      18122.72      18294.11      1070.22 o                         
  -2  14   1      53873.99      52707.20      2055.72 o                         
   0  14   1      28172.35      27243.17      1181.57 o                         
   2  14   1      41038.04      42847.43      1623.31 o                         
   4  14   1      28172.66      26966.23      1439.40 o                         
   6  14   1      21494.28      20305.28      1350.50 o                         
   8  14   1      18943.08      18396.18      1433.45 o                         
  10  14   1      14950.22      15256.99      1659.98 o                         
  12  14   1      10214.69      12275.80      2136.03 o                         
  14  14   1      10072.39      10837.13      1297.72 o                         
  16  14   1       4674.69       4627.78      1185.40 o                         
  18  14   1      13549.72      13811.85      1277.05 o                         
  20  14   1        301.91       1176.79      1175.39 o                         
  22  14   1      18908.27      18554.06      1415.83 o                         
 -19  15   1      12409.70      12065.98      1594.47 o                         
 -17  15   1         50.65         39.03      1379.52 o                         
 -15  15   1      16327.11      16812.09      1922.52 o                         
 -13  15   1        122.52       -561.03      1282.76 o                         
 -11  15   1      21405.50      22766.42      2314.93 o                         
  -9  15   1         11.09       -409.50      1266.42 o                         
  -7  15   1      13899.90      15336.46      1516.90 o                         
  -5  15   1        491.41       -811.66      1042.10 o                         
  -3  15   1      15001.53      14999.21      1303.78 o                         
  -1  15   1       2601.20       1892.01       995.93 o                         
   1  15   1      29455.77      29220.59      1508.15 o                         
   3  15   1        531.82        688.99      1210.66 o                         
   5  15   1      20200.66      19980.53      1450.91 o                         
   7  15   1        471.56       1392.40      1125.73 o                         
   9  15   1      15225.19      16215.43      1842.97 o                         
  11  15   1       1085.50        816.97      1367.02 o                         
  13  15   1      14594.70      17291.76      1945.75 o                         
  15  15   1       1468.27        879.37      1822.26 o                         
  17  15   1       6259.82       4876.93      2345.87 o                         
  19  15   1        909.43      -1083.65      1859.28 o                         
 -14  16   1       1107.55        223.06      2666.57 o                         
 -12  16   1       9187.16       9519.58      1929.36 o                         
 -10  16   1         40.10         66.26      2549.12 o                         
  -8  16   1       1817.39       1216.00      1365.77 o                         
  -6  16   1        288.68        806.70      1665.20 o                         
  -4  16   1        365.94       1356.63      1478.48 o                         
  -2  16   1         49.95       1737.83      1448.15 o                         
   0  16   1         14.88       1889.67      1452.47 o                         
   2  16   1        371.73        846.91      1484.84 o                         
   4  16   1        156.81       -531.52      1208.40 o                         
   6  16   1       3549.84       3943.30      1266.44 o                         
   8  16   1        705.27        914.52      1210.06 o                         
  10  16   1       7037.77       5532.04      1859.93 o                         
  12  16   1         27.88       -501.43      1921.61 o                         
 -42   0   2      32853.36      32123.82      1784.31 o                         
 -40   0   2        600.78        431.42      1086.53 o                         
 -38   0   2      60892.46      71073.55      1741.29 o                         
 -36   0   2       7043.92       7839.84       809.31 o                         
 -34   0   2      70429.39      71026.34      1398.00 o                         
 -32   0   2       6845.64       6356.53       698.15 o                         
 -30   0   2      89024.07      89833.15      1368.18 o                         
 -28   0   2       2715.56       3008.61       564.61 o                         
 -26   0   2      59338.50      58891.50      1065.67 o                         
 -24   0   2       7999.16       6969.29       550.06 o                         
 -22   0   2      67509.50      69575.22      1209.68 o                         
 -20   0   2        128.12        437.33       421.39 o                         
 -18   0   2      61644.57      60081.36       928.53 o                         
 -16   0   2      54088.81      56400.42       915.02 o                         
 -14   0   2     120845.59     126744.12      1390.03 o                         
 -12   0   2       9990.14      13092.88       530.52 o                         
 -10   0   2     330092.69     344273.28      2227.32 o                         
  -8   0   2      37397.06      37140.02       494.28 o                         
  -6   0   2     295821.72     301438.66      1485.78 o                         
  -4   0   2       3976.17       6820.81       224.16 o                         
  -2   0   2     497953.75     583838.06      2990.20 o                         
   0   0   2     253634.72     295959.91      1911.35 o                         
   2   0   2     893182.19     991331.38      4585.25 o                         
   4   0   2       5555.00       4215.47       211.15 o                         
   6   0   2      98314.88     109585.43       866.92 o                         
   8   0   2      61329.59      68480.80       777.19 o                         
  10   0   2     625604.69     672429.81      4363.79 o                         
  12   0   2      11363.28      13813.31       611.69 o                         
  14   0   2     102268.63      99921.44      1176.70 o                         
  16   0   2      64978.17      69065.09      1054.64 o                         
  18   0   2       3203.97       3431.51       486.15 o                         
  20   0   2      25882.88      24272.79       814.45 o                         
  22   0   2      30245.35      31798.87       972.73 o                         
  24   0   2      56261.12      53064.02      1216.98 o                         
  26   0   2      67332.91      73621.12      1330.60 o                         
  28   0   2     114826.36     117030.05      1742.75 o                         
  30   0   2      40768.06      45650.18      1243.79 o                         
  32   0   2      56084.96      57849.34      1477.26 o                         
  34   0   2      26343.78      29727.24      1984.00 o                         
  36   0   2      22786.09      26812.78      1400.39 o                         
  38   0   2      34101.48      42367.45      1827.53 o                         
  40   0   2      17121.28      20384.60      1731.95 o                         
  42   0   2      18894.63      22318.69      2635.40 o                         
 -41   1   2       5786.75       6095.74       898.90 o                         
 -39   1   2      10452.20       9782.67       740.21 o                         
 -37   1   2       9265.67       8475.96       631.94 o                         
 -35   1   2      13329.16      14296.36       627.10 o                         
 -33   1   2      19632.46      20097.84       641.80 o                         
 -31   1   2      13793.43      14070.24       553.30 o                         
 -29   1   2      37406.90      39762.90       786.33 o                         
 -27   1   2      32691.12      31708.49       662.41 o                         
 -25   1   2      49608.38      50486.26       741.24 o                         
 -23   1   2      51705.37      54288.62       729.43 o                         
 -21   1   2      86316.60      85780.02       832.22 o                         
 -19   1   2      69436.70      61154.52       706.65 o                         
 -17   1   2     103912.19     109800.29       870.44 o                         
 -15   1   2     105821.27     100492.16       820.48 o                         
 -13   1   2     127101.37     127420.27       924.43 o                         
 -11   1   2      97714.52      96295.14       704.32 o                         
  -9   1   2       9639.37      12005.31       253.15 o                         
  -7   1   2       9104.16       8714.99       221.03 o                         
  -5   1   2     245903.08     275770.69      1077.92 o                         
  -3   1   2      46538.20      53775.25       471.62 o                         
  -1   1   2     588322.25     686019.25      2262.64 o                         
   1   1   2      12424.70      13891.72       224.50 o                         
   3   1   2     217186.78     231563.08       962.67 o                         
   5   1   2        433.21        646.83       211.09 o                         
   7   1   2      91052.27      91899.91       603.72 o                         
   9   1   2     116131.88     127045.47       775.49 o                         
  11   1   2     232813.69     245417.06      1287.71 o                         
  13   1   2      46514.64      45178.11       580.18 o                         
  15   1   2     262852.81     269972.34      1601.74 o                         
  17   1   2       5980.33       6774.15       366.33 o                         
  19   1   2      98542.70      97011.65       952.07 o                         
  21   1   2      13859.42      13848.66       487.10 o                         
  23   1   2      97761.35      98593.33       998.96 o                         
  25   1   2      13086.93      14959.53       555.16 o                         
  27   1   2      97170.23      97224.58      1101.84 o                         
  29   1   2       4402.21       5914.87       523.01 o                         
  31   1   2      20361.81      21119.47       756.57 o                         
  33   1   2          0.54       -445.33       576.93 o                         
  35   1   2      14177.19      16083.04       961.30 o                         
  37   1   2       2367.37       2498.63       799.65 o                         
  39   1   2      22035.27      22342.38      1078.86 o                         
  41   1   2         99.66       -816.06       909.88 o                         
 -42   2   2       1053.44       -209.92      1322.50 o                         
 -40   2   2        168.65       -845.76       889.22 o                         
 -38   2   2       2415.46       1805.69       653.61 o                         
 -36   2   2        875.04       1352.28       545.27 o                         
 -34   2   2       3817.40       2998.34       540.13 o                         
 -32   2   2       3558.34       2606.42       507.56 o                         
 -30   2   2      17417.42      19291.85       622.17 o                         
 -28   2   2      10374.03      11826.40       527.36 o                         
 -26   2   2      46407.49      46667.51       778.48 o                         
 -24   2   2       4533.62       4866.63       404.85 o                         
 -22   2   2      34723.42      32749.45       703.10 o                         
 -20   2   2       2821.26       2688.59       330.25 o                         
 -18   2   2      36341.64      35407.10       623.47 o                         
 -16   2   2        154.34       -213.13       270.32 o                         
 -14   2   2     165842.92     170175.67      1100.60 o                         
 -12   2   2      17642.49      20563.85       444.73 o                         
 -10   2   2      91436.38      92833.80       641.45 o                         
  -8   2   2      47241.29      51814.67       475.75 o                         
  -6   2   2       5238.08       7232.30       207.00 o                         
  -4   2   2       2680.58       4081.75       293.58 o                         
  -2   2   2       2511.35       2900.36       224.87 o                         
   0   2   2      42616.68      46544.27       480.83 o                         
   2   2   2      36339.21      37521.36       367.04 o                         
   4   2   2      26522.43      26144.49       516.12 o                         
   6   2   2     127197.23     131846.12      1071.09 o                         
   8   2   2      22539.18      22846.56       395.44 o                         
  10   2   2      63325.43      62407.88       526.35 o                         
  12   2   2     117586.86     115549.23       741.48 o                         
  14   2   2      46047.09      43190.61       513.06 o                         
  16   2   2      45039.82      45537.99       577.97 o                         
  18   2   2     110922.01     100826.91       866.17 o                         
  20   2   2        325.47        693.41       320.34 o                         
  22   2   2      46922.16      46791.77       737.20 o                         
  24   2   2         89.55        215.50       377.93 o                         
  26   2   2      16059.42      15978.60       578.82 o                         
  28   2   2        339.14         -5.23       494.09 o                         
  30   2   2       7189.21       8105.91       654.50 o                         
  32   2   2         77.65        125.57       578.15 o                         
  34   2   2       1281.52       1026.77       661.12 o                         
  36   2   2        622.46        696.09       698.06 o                         
  38   2   2        401.68         22.20       833.32 o                         
  40   2   2       5310.41       4396.94       970.23 o                         
 -41   3   2         20.06       -161.29      1063.04 o                         
 -39   3   2        170.89        -11.54       979.29 o                         
 -37   3   2        446.62       -114.08       718.18 o                         
 -35   3   2        137.28        -60.69       569.29 o                         
 -33   3   2       2146.77       2546.72       548.20 o                         
 -31   3   2       1523.71        360.38       478.35 o                         
 -29   3   2      15290.47      14963.90       578.37 o                         
 -27   3   2        470.43        164.58       400.44 o                         
 -25   3   2      16716.91      17084.58       538.35 o                         
 -23   3   2        557.00        299.91       363.06 o                         
 -21   3   2       5781.80       5472.32       384.54 o                         
 -19   3   2      13398.36      12894.12       548.20 o                         
 -17   3   2       2732.04       2817.57       340.25 o                         
 -15   3   2       8457.86       8206.92       402.68 o                         
 -13   3   2      11989.69      12183.81       411.88 o                         
 -11   3   2       2018.48       1997.61       234.58 o                         
  -9   3   2      14664.92      18357.63       360.59 o                         
  -7   3   2      11091.75      12759.41       306.63 o                         
  -5   3   2        255.66        391.73       199.79 o                         
  -3   3   2      18192.10      18272.47       397.01 o                         
  -1   3   2         28.17        186.65       181.34 o                         
   1   3   2      26796.49      26111.11       342.35 o                         
   3   3   2       8800.55      10474.30       334.77 o                         
   5   3   2         63.53        226.88       232.04 o                         
   7   3   2      53466.34      55712.70       644.05 o                         
   9   3   2      22657.05      21797.76       453.53 o                         
  11   3   2      42555.28      42709.67       518.50 o                         
  13   3   2      36407.08      35436.23       444.70 o                         
  15   3   2      73188.48      75279.34       709.21 o                         
  17   3   2       1729.25       1979.75       291.35 o                         
  19   3   2      32068.65      30781.29       586.89 o                         
  21   3   2      30396.04      28497.08       665.42 o                         
  23   3   2         92.30        -81.08       391.91 o                         
  25   3   2       8447.60       8643.68       533.13 o                         
  27   3   2        841.66        741.42       525.57 o                         
  29   3   2        990.60       1119.53       611.60 o                         
  31   3   2        633.59         64.01       659.70 o                         
  33   3   2        979.84       -707.93       707.93 o                         
  35   3   2        905.86        376.79       722.56 o                         
  37   3   2          9.72       -179.24       801.74 o                         
  39   3   2        231.54       -879.48      1013.46 o                         
  41   3   2       1268.19       -494.47      1075.88 o                         
 -40   4   2        113.56      -1076.32      1076.32 o                         
 -38   4   2      12744.70      10896.18      1232.97 o                         
 -36   4   2        428.74         21.56       897.62 o                         
 -34   4   2       9323.99       8111.23       774.32 o                         
 -32   4   2        963.90        890.51       619.78 o                         
 -30   4   2      32171.43      32434.17       871.29 o                         
 -28   4   2         27.66        234.19       474.52 o                         
 -26   4   2      57848.19      54096.00       918.10 o                         
 -24   4   2       1418.45       1999.58       427.33 o                         
 -22   4   2      72638.47      73646.94       958.88 o                         
 -20   4   2         96.62        187.64       356.51 o                         
 -18   4   2      87810.07      86165.44       908.73 o                         
 -16   4   2        139.43        229.87       304.39 o                         
 -14   4   2      68836.16      69057.98       700.01 o                         
 -12   4   2         83.44        136.25       262.38 o                         
 -10   4   2      46268.47      46578.55       614.41 o                         
  -8   4   2      15824.08      17751.89       349.65 o                         
  -6   4   2     101231.80     108807.95       754.14 o                         
  -4   4   2        183.85        378.25       223.07 o                         
  -2   4   2      17602.71      19659.32       379.38 o                         
   0   4   2      84888.75      89698.80       628.54 o                         
   2   4   2      50172.53      52012.72       502.22 o                         
   4   4   2       8795.84       9774.89       290.81 o                         
   6   4   2      13183.69      13961.51       355.33 o                         
   8   4   2      53511.90      52556.21       546.94 o                         
  10   4   2     162308.66     167402.14      1221.50 o                         
  12   4   2      21364.19      19659.84       560.83 o                         
  14   4   2     121623.64     117817.68       954.54 o                         
  16   4   2      12075.77      12067.82       442.86 o                         
  18   4   2      61117.18      61990.61       695.88 o                         
  20   4   2      24343.15      24180.74       717.65 o                         
  22   4   2      21267.38      21894.45       680.46 o                         
  24   4   2       7539.58       7401.87       533.23 o                         
  26   4   2      26237.32      25301.33       753.34 o                         
  28   4   2       5110.97       4803.29       716.86 o                         
  30   4   2      18002.31      19666.90       922.03 o                         
  32   4   2      13215.81      11878.52       876.17 o                         
  34   4   2       4251.96       4743.39       860.96 o                         
  36   4   2       7110.31       7249.36       899.48 o                         
  38   4   2       1136.05       -177.33       853.83 o                         
  40   4   2       5249.44       5062.96      1145.72 o                         
 -39   5   2      29444.68      30041.98      1574.68 o                         
 -37   5   2      17473.73      17413.52      1322.41 o                         
 -35   5   2      45902.38      47689.23      1556.47 o                         
 -33   5   2      11654.38      12933.60      1026.96 o                         
 -31   5   2      38344.84      37362.92      1053.73 o                         
 -29   5   2       6589.85       4999.21       697.13 o                         
 -27   5   2      39016.59      37386.94       941.90 o                         
 -25   5   2      27251.85      28027.46       769.41 o                         
 -23   5   2      43561.15      44417.80       878.37 o                         
 -21   5   2      40284.66      39972.42       794.71 o                         
 -19   5   2       9370.44       9769.90       464.60 o                         
 -17   5   2      43740.45      40256.57       711.08 o                         
 -15   5   2        511.13        572.41       304.18 o                         
 -13   5   2     132428.14     128665.62       965.60 o                         
 -11   5   2      15497.83      17150.79       552.52 o                         
  -9   5   2     178140.48     178845.95      1463.76 o                         
  -7   5   2      83607.84      87886.73      1001.19 o                         
  -5   5   2     448224.78     445064.03      2437.47 o                         
  -3   5   2      87515.88      86874.41       765.95 o                         
  -1   5   2     237016.47     248057.30      1527.14 o                         
   1   5   2      59771.71      59161.70       715.46 o                         
   3   5   2     216007.94     222139.66      1239.88 o                         
   5   5   2     215226.81     214330.38      1202.62 o                         
   7   5   2     112381.29     116818.08       794.65 o                         
   9   5   2      21758.80      19140.40       381.44 o                         
  11   5   2      37099.90      35749.57       555.05 o                         
  13   5   2       1457.23        275.03       297.51 o                         
  15   5   2      35013.98      35473.93       794.14 o                         
  17   5   2       2379.99       1512.57       365.69 o                         
  19   5   2      48627.32      50597.09       814.90 o                         
  21   5   2        213.33        351.14       397.03 o                         
  23   5   2      76488.02      74399.61      1590.78 o                         
  25   5   2       3955.61       3907.61       645.63 o                         
  27   5   2      83246.53      88490.09      1446.25 o                         
  29   5   2       3287.18       2275.53       779.03 o                         
  31   5   2      46952.54      50045.68      1441.62 o                         
  33   5   2        432.82        695.28       848.73 o                         
  35   5   2      52332.29      56195.91      1579.25 o                         
  37   5   2        770.89        483.59       915.59 o                         
  39   5   2      31911.11      32239.59      1279.37 o                         
 -40   6   2        631.87       -496.81      3051.85 o                         
 -38   6   2      22906.32      23428.39      1477.37 o                         
 -36   6   2        141.76      -1060.59      1060.59 o                         
 -34   6   2      31626.46      29766.15      1288.47 o                         
 -32   6   2        460.34        114.26       866.48 o                         
 -30   6   2      44181.77      47306.47      1305.08 o                         
 -28   6   2        260.13        393.12       644.74 o                         
 -26   6   2      70455.61      68218.67      1345.96 o                         
 -24   6   2       4578.17       3585.98       636.41 o                         
 -22   6   2      99816.94     102938.17      1390.52 o                         
 -20   6   2        408.39       -190.96       457.05 o                         
 -18   6   2     109744.66     106415.48      1158.60 o                         
 -16   6   2        152.81       -193.71       339.43 o                         
 -14   6   2     184683.66     181667.53      1616.28 o                         
 -12   6   2       4607.58       3945.95       459.79 o                         
 -10   6   2     224860.06     222322.88      1764.91 o                         
  -8   6   2      20899.52      22472.73       664.52 o                         
  -6   6   2     189753.38     183109.34      1517.52 o                         
  -4   6   2      27823.37      29445.71       526.77 o                         
  -2   6   2     148253.11     144910.80      1102.01 o                         
   0   6   2      25816.12      25824.50       636.37 o                         
   2   6   2      53460.07      54019.45       705.24 o                         
   4   6   2      29109.28      27677.74       566.72 o                         
   6   6   2     200368.55     197238.12      1178.50 o                         
   8   6   2      37656.89      38756.79       512.22 o                         
  10   6   2     219442.20     209984.53      1227.59 o                         
  12   6   2      72595.37      70915.76       736.88 o                         
  14   6   2     120441.77     116934.93      1075.74 o                         
  16   6   2      44505.64      42281.02       743.22 o                         
  18   6   2     102876.99      99160.99      1417.00 o                         
  20   6   2      37423.20      35413.60       787.56 o                         
  22   6   2      42055.28      41322.28      1115.78 o                         
  24   6   2      21744.48      20745.35      1019.10 o                         
  26   6   2      51048.48      53622.78      1483.41 o                         
  28   6   2      10191.93       9629.36       955.69 o                         
  30   6   2      35385.25      36655.48      1326.67 o                         
  32   6   2      15562.94      13723.17      1118.36 o                         
  34   6   2      13919.84      16380.83      1188.97 o                         
  36   6   2      14333.17      14109.25      1208.74 o                         
  38   6   2       5205.11       4731.87      1153.85 o                         
 -37   7   2       2304.44       1755.08      1179.51 o                         
 -35   7   2       2435.37       1993.77      1129.19 o                         
 -33   7   2       7921.60       7658.19      1050.83 o                         
 -31   7   2       2280.60       1393.83       868.11 o                         
 -29   7   2      27321.30      27525.25      1277.08 o                         
 -27   7   2       7289.53       7028.46       788.27 o                         
 -25   7   2      65122.33      64218.65      1334.52 o                         
 -23   7   2      34969.05      33382.79      1019.30 o                         
 -21   7   2      56025.81      54820.95      1160.66 o                         
 -19   7   2      41332.88      41183.39      1020.90 o                         
 -17   7   2      46330.40      43958.30       985.30 o                         
 -15   7   2      57360.36      57965.07      1172.59 o                         
 -13   7   2      23731.72      24946.52       783.44 o                         
 -11   7   2      70300.90      68642.99      1031.79 o                         
  -9   7   2       1955.56       2408.26       455.04 o                         
  -7   7   2      31001.52      28508.81       772.05 o                         
  -5   7   2        924.83       1178.57       268.00 o                         
  -3   7   2        206.95         11.86       289.92 o                         
  -1   7   2      34652.63      35542.75       698.68 o                         
   1   7   2        145.71        415.23       324.71 o                         
   3   7   2     169253.34     167112.09      1285.72 o                         
   5   7   2       6010.87       7482.04       501.28 o                         
   7   7   2      97002.47      94004.78       867.94 o                         
   9   7   2         39.69        -39.51       289.96 o                         
  11   7   2      81632.77      76323.45       682.54 o                         
  13   7   2       5065.66       4683.38       307.93 o                         
  15   7   2      81833.22      74127.00      1003.28 o                         
  17   7   2      17334.32      16151.88       603.15 o                         
  19   7   2      77849.17      79188.34      1450.65 o                         
  21   7   2      19921.57      18480.54       935.06 o                         
  23   7   2      47353.95      44758.11      1340.20 o                         
  25   7   2       1846.88        720.18       781.53 o                         
  27   7   2      15570.09      14486.58      1036.70 o                         
  29   7   2        614.41        868.39       903.79 o                         
  31   7   2       7357.64       6944.92      1036.77 o                         
  33   7   2        166.54        221.59       995.48 o                         
  35   7   2       9451.46       9368.94      1178.58 o                         
  37   7   2        350.42       -686.18      1086.24 o                         
 -36   8   2       1116.02       -478.15      1166.54 o                         
 -34   8   2       6763.61       5650.99      1215.51 o                         
 -32   8   2       1267.94       1188.62       957.53 o                         
 -30   8   2        382.21        223.61       934.78 o                         
 -28   8   2       2012.84       1476.87       938.42 o                         
 -26   8   2        325.16       -538.46       838.19 o                         
 -24   8   2       6150.03       7280.00       764.91 o                         
 -22   8   2         14.49       -592.11       609.46 o                         
 -20   8   2          5.70       -326.74       618.29 o                         
 -18   8   2        488.55        410.53       562.85 o                         
 -16   8   2       6143.63       6106.42       593.09 o                         
 -14   8   2        140.66        384.20       493.64 o                         
 -12   8   2       9862.87       8985.16       584.83 o                         
 -10   8   2       7073.02       8251.68       581.46 o                         
  -8   8   2       3564.65       3341.46       493.68 o                         
  -6   8   2      27650.25      28383.80       786.13 o                         
  -4   8   2       4898.78       5261.17       353.21 o                         
  -2   8   2      54378.13      56281.50       851.26 o                         
   0   8   2       3172.25       2761.53       406.04 o                         
   2   8   2      15880.16      17174.97       521.23 o                         
   4   8   2       6552.05       6088.31       406.49 o                         
   6   8   2       7202.36       8170.04       415.82 o                         
   8   8   2       9230.38       9253.21       429.77 o                         
  10   8   2         76.35        -15.47       353.33 o                         
  12   8   2       1948.98       2771.46       344.95 o                         
  14   8   2        469.80        919.47       478.40 o                         
  16   8   2        477.44         92.02       642.25 o                         
  18   8   2       6992.77       6437.51       775.13 o                         
  20   8   2       1946.48       1419.23       759.56 o                         
  22   8   2        494.36        483.09       773.66 o                         
  24   8   2       5611.60       4051.44       867.29 o                         
  26   8   2        677.16       1135.41       877.32 o                         
  28   8   2       6916.73       7598.55      1009.39 o                         
  30   8   2       1261.79       1006.35       939.74 o                         
  32   8   2       1032.92       -253.17       989.26 o                         
  34   8   2       1292.15      -1023.98      1023.98 o                         
  36   8   2       1816.24       1239.91      1186.32 o                         
 -35   9   2       1022.30       -276.02      1196.10 o                         
 -33   9   2       7040.99       7738.74      1264.44 o                         
 -31   9   2       1585.48       2493.31      1041.15 o                         
 -29   9   2       6618.06       7526.40      1041.72 o                         
 -27   9   2       1915.89       2626.83      1018.15 o                         
 -25   9   2       2940.28       1307.01       922.22 o                         
 -23   9   2      14444.87      13287.36      1045.64 o                         
 -21   9   2       6426.15       6721.58       739.36 o                         
 -19   9   2       7565.89       8682.65       777.43 o                         
 -17   9   2      23973.19      22787.82      1001.14 o                         
 -15   9   2        963.59       1538.42       579.71 o                         
 -13   9   2       6639.21       5762.54       605.16 o                         
 -11   9   2       6578.89       5740.95       581.75 o                         
  -9   9   2        201.91        182.02       505.96 o                         
  -7   9   2       5098.04       6306.78       566.61 o                         
  -5   9   2      16639.86      17403.85       583.19 o                         
  -3   9   2       4011.42       3519.86       443.41 o                         
  -1   9   2       2054.91       1502.13       426.16 o                         
   1   9   2        952.25        508.31       420.35 o                         
   3   9   2       5563.29       5026.22       439.46 o                         
   5   9   2       1769.37       1953.17       399.60 o                         
   7   9   2       7920.95       7796.85       453.96 o                         
   9   9   2      15560.16      16552.93       640.83 o                         
  11   9   2      34099.52      32419.19       794.90 o                         
  13   9   2        101.49       -244.57       631.62 o                         
  15   9   2      21793.40      20272.55       936.66 o                         
  17   9   2       4099.01       4038.50       763.17 o                         
  19   9   2       6392.18       5955.18       853.09 o                         
  21   9   2       2600.93       1784.18       817.30 o                         
  23   9   2       2964.03       2775.24       898.56 o                         
  25   9   2         46.25       -862.46       862.46 o                         
  27   9   2       2169.39       1169.26       962.78 o                         
  29   9   2        365.56       -592.92       969.63 o                         
  31   9   2        707.78       -423.28      1021.29 o                         
  33   9   2        169.48       1097.87      1160.29 o                         
  35   9   2       1850.16       1833.58      1258.98 o                         
 -34  10   2      19771.04      20624.46      1563.12 o                         
 -32  10   2       2649.11       2868.07      1330.75 o                         
 -30  10   2      17508.13      17369.60      1360.83 o                         
 -28  10   2       1912.83       1367.26      1031.12 o                         
 -26  10   2      10077.08       8610.12      1083.56 o                         
 -24  10   2        512.37      -1136.68      1136.68 o                         
 -22  10   2      13510.21      13729.61      1090.86 o                         
 -20  10   2       2591.98       1899.02       872.75 o                         
 -18  10   2      12994.83      12604.10       816.96 o                         
 -16  10   2      12670.58      12072.17       833.01 o                         
 -14  10   2      21835.55      22297.34       851.34 o                         
 -12  10   2      16813.98      15835.91       782.09 o                         
 -10  10   2      96443.62      93461.89      1567.15 o                         
  -8  10   2      26746.05      27879.16       888.07 o                         
  -6  10   2     132858.95     128902.88      1529.18 o                         
  -4  10   2      19903.93      19229.41       756.72 o                         
  -2  10   2     104326.57      99470.82      1206.86 o                         
   0  10   2       6986.08       7866.81       547.09 o                         
   2  10   2      71395.48      66760.27      1044.45 o                         
   4  10   2        209.63        180.88       410.31 o                         
   6  10   2      63337.64      62041.54      1069.89 o                         
   8  10   2        645.44        460.69       501.59 o                         
  10  10   2      48084.20      47493.60      1094.78 o                         
  12  10   2       2729.10       2521.66       700.29 o                         
  14  10   2      11850.47       9946.83       852.92 o                         
  16  10   2      10152.22      10486.07       906.48 o                         
  18  10   2        868.13       1253.94       811.35 o                         
  20  10   2      19336.12      19010.38      1074.42 o                         
  22  10   2       1747.93        411.26       848.71 o                         
  24  10   2      21485.47      23749.29      1227.94 o                         
  26  10   2      15294.96      14039.73      1232.39 o                         
  28  10   2      20188.70      22683.51      1316.16 o                         
  30  10   2      14389.44      13894.42      1291.85 o                         
  32  10   2      18967.96      20369.93      1481.16 o                         
 -31  11   2       8515.95       8524.56      1563.99 o                         
 -29  11   2      23824.94      22060.73      1597.93 o                         
 -27  11   2       7637.30       9181.46      1170.48 o                         
 -25  11   2      20005.68      20512.79      1324.83 o                         
 -23  11   2      13528.41      12687.74      1260.30 o                         
 -21  11   2      31544.37      33211.11      1383.66 o                         
 -19  11   2      28134.72      30588.41      1323.53 o                         
 -17  11   2      58953.73      61235.28      2061.67 o                         
 -15  11   2      13931.77      16119.65       869.90 o                         
 -13  11   2      55552.04      55637.06      1316.49 o                         
 -11  11   2       8357.84       8248.97       729.08 o                         
  -9  11   2      33132.62      33718.42      1037.35 o                         
  -7  11   2      30159.94      29282.61       938.22 o                         
  -5  11   2      55245.61      54198.88      1935.43 o                         
  -3  11   2      18279.19      18418.60       808.17 o                         
  -1  11   2      71237.27      70002.18      1263.70 o                         
   1  11   2       3262.63       2817.47       617.85 o                         
   3  11   2      58266.22      58158.36      1197.23 o                         
   5  11   2       4350.56       4578.24       592.64 o                         
   7  11   2      62557.29      62137.32      1161.92 o                         
   9  11   2       2303.91       1039.10       703.40 o                         
  11  11   2      92777.12      93962.00      1649.71 o                         
  13  11   2       5652.90       6262.48       845.30 o                         
  15  11   2      71272.77      68658.16      1622.10 o                         
  17  11   2       4092.35       2518.28       884.66 o                         
  19  11   2      47449.04      48736.77      1524.33 o                         
  21  11   2       3813.56        920.65       917.57 o                         
  23  11   2      27897.39      27126.48      1310.22 o                         
  25  11   2        273.76        -57.33       992.18 o                         
  27  11   2      26852.89      24905.93      1373.55 o                         
  29  11   2         59.38        -63.94      1138.75 o                         
  31  11   2      20276.63      20083.94      1494.43 o                         
 -30  12   2      18259.71      15143.21      1847.15 o                         
 -28  12   2       2602.64       1885.25      1341.15 o                         
 -26  12   2      35794.61      34685.44      1551.41 o                         
 -24  12   2         25.94      -1012.23      1012.23 o                         
 -22  12   2      45197.68      45852.74      1655.17 o                         
 -20  12   2         92.86       -255.71       962.30 o                         
 -18  12   2      52458.32      55772.39      1721.18 o                         
 -16  12   2        574.72       -559.11       863.85 o                         
 -14  12   2      48712.96      48532.90      1564.75 o                         
 -12  12   2         40.84        941.08       689.70 o                         
 -10  12   2      45363.69      47803.40      1164.00 o                         
  -8  12   2        112.47         46.25       602.69 o                         
  -6  12   2      29702.88      31206.63      1026.22 o                         
  -4  12   2       1843.42       2902.95       673.63 o                         
  -2  12   2      13787.91      13830.79       896.45 o                         
   0  12   2      10531.45      10806.99       951.28 o                         
   2  12   2      14233.41      15294.78       906.56 o                         
   4  12   2      19498.03      20456.86      1129.97 o                         
   6  12   2      21392.41      21389.96       967.43 o                         
   8  12   2      31508.65      29979.31      1225.89 o                         
  10  12   2      31106.02      30302.38      1139.74 o                         
  12  12   2      31371.73      33616.11      1225.05 o                         
  14  12   2      40584.14      40271.25      1369.48 o                         
  16  12   2       9522.32      10075.86      1016.37 o                         
  18  12   2      31950.24      32030.48      1524.52 o                         
  20  12   2       6444.70       6284.21      1035.24 o                         
  22  12   2      25088.48      25410.09      1329.95 o                         
  24  12   2       3651.50       2088.09      1084.78 o                         
  26  12   2      11141.07      10100.91      1291.35 o                         
  28  12   2       2889.65       2320.72      1214.52 o                         
 -27  13   2       3853.56       1636.19      1588.45 o                         
 -25  13   2        179.96       1553.12      1157.99 o                         
 -23  13   2       1164.59        877.43      1087.66 o                         
 -21  13   2       1737.87       2179.99      1206.82 o                         
 -19  13   2        215.31       -992.88       992.88 o                         
 -17  13   2       2824.02       4088.31      1039.78 o                         
 -15  13   2         53.86       -913.91       913.91 o                         
 -13  13   2       6136.43       5938.01       989.77 o                         
 -11  13   2        204.76       1627.58       873.98 o                         
  -9  13   2      19629.59      22019.50       978.15 o                         
  -7  13   2       3895.68       4244.94       838.41 o                         
  -5  13   2      19222.13      19022.32      1024.82 o                         
  -3  13   2       4936.16       4900.76       844.66 o                         
  -1  13   2      31794.33      31392.38      1155.27 o                         
   1  13   2      20568.71      20686.35      1048.52 o                         
   3  13   2      11863.62      12703.33      1053.34 o                         
   5  13   2      13795.78      16249.00      1366.19 o                         
   7  13   2       1779.41       2227.95      1022.27 o                         
   9  13   2       2739.20       3277.96      1071.56 o                         
  11  13   2       1816.14        806.58       830.59 o                         
  13  13   2        221.05        -77.13       850.24 o                         
  15  13   2       3505.65       3164.92       943.20 o                         
  17  13   2         13.85        221.90       933.18 o                         
  19  13   2       2152.17       1915.17      1014.64 o                         
  21  13   2       1815.24       1355.09      1199.38 o                         
  23  13   2       8481.11       7702.22      1251.03 o                         
  25  13   2        382.85      -1169.72      1169.72 o                         
 -24  14   2         38.51       1297.80      2484.07 o                         
 -22  14   2        286.74      -1117.46      1117.46 o                         
 -20  14   2        275.07        141.77      1101.18 o                         
 -18  14   2       1228.68        516.86      1056.14 o                         
 -16  14   2         26.53       -132.34      1012.62 o                         
 -14  14   2        177.92       -199.73      1009.74 o                         
 -12  14   2       3683.97       2946.48      1329.74 o                         
 -10  14   2          6.46       -620.83      1186.03 o                         
  -8  14   2       3975.80       4645.71      1233.89 o                         
  -6  14   2        643.60        788.19       927.44 o                         
  -4  14   2         58.10        310.61       940.46 o                         
  -2  14   2        125.87       -654.83       838.34 o                         
   0  14   2       1304.74       1218.65       913.71 o                         
   2  14   2        328.94       -378.72      1197.74 o                         
   4  14   2        222.02       -336.68      1006.08 o                         
   6  14   2        265.47       -352.85      1067.79 o                         
   8  14   2        263.99      -1045.10      1045.10 o                         
  10  14   2          3.21       -804.28      1092.68 o                         
  12  14   2        864.80       2090.62      1132.99 o                         
  14  14   2        164.25        417.90      1166.16 o                         
  16  14   2        536.35       -508.64       971.62 o                         
  18  14   2         11.48       -684.25       987.61 o                         
  20  14   2         55.92       -823.81      1096.80 o                         
  22  14   2        248.95        -51.31      1184.43 o                         
 -19  15   2         32.77        414.96      1390.65 o                         
 -17  15   2       2772.28        535.44      2368.37 o                         
 -15  15   2         37.86       1015.34      1519.60 o                         
 -13  15   2      13756.13      14305.51      1555.62 o                         
 -11  15   2         34.76      -1288.31      1288.31 o                         
  -9  15   2      25604.35      24353.26      1636.75 o                         
  -7  15   2       1510.84        643.39      1556.81 o                         
  -5  15   2      22075.30      21239.28      2671.44 o                         
  -3  15   2       5537.47       5992.00      1282.39 o                         
  -1  15   2       9977.33      11812.46      1225.68 o                         
   1  15   2       5868.23       6113.07      1177.59 o                         
   3  15   2       4642.88       4425.75      1172.19 o                         
   5  15   2       5759.68       5491.69      1417.50 o                         
   7  15   2       4239.80       5269.84      1230.59 o                         
   9  15   2       4998.85       2461.00      1528.75 o                         
  11  15   2       2325.79       4367.13      1240.13 o                         
  13  15   2       2136.31       2544.73      1289.94 o                         
  15  15   2       1051.04        669.56      1687.31 o                         
  17  15   2        564.18       -794.03      1409.42 o                         
  19  15   2       3416.05       7684.39      3082.27 o                         
 -12  16   2        533.87       1349.24      1678.60 o                         
 -10  16   2      14515.37      14668.47      2269.90 o                         
  -8  16   2        131.09       -841.84      1481.24 o                         
  -6  16   2      14903.61      16205.16      1790.99 o                         
  -4  16   2       1623.11       1452.65      2308.96 o                         
  -2  16   2      15452.64      16061.33      2097.23 o                         
   0  16   2       6043.61       6450.81      1958.17 o                         
   2  16   2      13495.84      14630.33      1405.48 o                         
   4  16   2       5542.02       4831.99      1257.36 o                         
   6  16   2      15104.87      17112.79      1472.35 o                         
   8  16   2       4604.29       5059.94      1337.98 o                         
  10  16   2      14195.56      18996.82      2606.93 o                         
  12  16   2       6643.08       6318.31      1743.62 o                         
 -41   1   3      14644.89      15068.88      1049.40 o                         
 -39   1   3        407.02       -147.77       678.48 o                         
 -37   1   3      18464.81      17237.26       752.40 o                         
 -35   1   3        903.31       1364.91       506.03 o                         
 -33   1   3      20018.38      21528.31       646.56 o                         
 -31   1   3        199.43       -330.60       434.19 o                         
 -29   1   3      15144.37      13766.45       533.53 o                         
 -27   1   3        624.21         56.70       387.43 o                         
 -25   1   3       3593.94       4375.00       406.01 o                         
 -23   1   3       2419.13       2463.63       383.81 o                         
 -21   1   3        798.70        439.86       330.25 o                         
 -19   1   3      32178.71      34230.23       638.18 o                         
 -17   1   3      43335.23      41363.56       628.60 o                         
 -15   1   3      32624.62      31648.17       558.31 o                         
 -13   1   3      47288.63      53489.47       603.50 o                         
 -11   1   3      93812.09      94941.52       659.41 o                         
  -9   1   3      77883.95      84869.14       577.64 o                         
  -7   1   3      32417.62      35131.84       361.20 o                         
  -5   1   3     339694.53     376773.72      1766.13 o                         
  -3   1   3      83294.08      90503.42       779.39 o                         
  -1   1   3     493138.28     521206.09      1860.44 o                         
   1   1   3        316.54       1004.17       210.72 o                         
   3   1   3      35723.02      36694.40       645.68 o                         
   5   1   3      16895.64      18144.56       370.52 o                         
   7   1   3      91450.79      99797.03       869.21 o                         
   9   1   3      12421.93      12181.10       304.91 o                         
  11   1   3     186122.59     192879.91      1098.26 o                         
  13   1   3       2611.80       3966.74       309.72 o                         
  15   1   3       1137.67       1885.15       326.95 o                         
  17   1   3      22074.34      21277.37       554.59 o                         
  19   1   3       6617.17       6764.42       428.12 o                         
  21   1   3      11293.48      11006.99       500.77 o                         
  23   1   3       6899.27       8014.61       512.02 o                         
  25   1   3      47030.37      47625.27       877.82 o                         
  27   1   3      10304.99      12440.02       590.91 o                         
  29   1   3      40656.02      38491.91       916.16 o                         
  31   1   3       6477.54       7564.12       702.02 o                         
  33   1   3      11542.34      12591.25       780.92 o                         
  35   1   3       8634.95       9350.79       908.53 o                         
  37   1   3       8226.60      10508.12       927.72 o                         
  39   1   3       9873.47       8634.41      1007.79 o                         
  41   1   3       3694.57       3682.02       989.09 o                         
 -42   2   3       5352.74       4986.17      1374.87 o                         
 -40   2   3      18776.28      17404.50      1095.47 o                         
 -38   2   3       8538.49       6810.65       756.36 o                         
 -36   2   3      29932.54      31285.16       858.11 o                         
 -34   2   3       8106.65       7336.17       556.75 o                         
 -32   2   3      29051.69      28643.36       705.93 o                         
 -30   2   3      13944.85      14116.45       579.94 o                         
 -28   2   3      76813.59      74193.20       965.22 o                         
 -26   2   3      30253.81      29219.93       674.02 o                         
 -24   2   3      87947.03      86451.86       968.02 o                         
 -22   2   3      59832.85      57376.84       796.18 o                         
 -20   2   3      73656.63      75415.77       821.55 o                         
 -18   2   3      20442.39      20267.69       548.85 o                         
 -16   2   3     139437.69     148352.19      1102.40 o                         
 -14   2   3      25623.16      23561.46       490.59 o                         
 -12   2   3     216994.70     232846.12      1256.47 o                         
 -10   2   3      46032.52      44770.48       451.72 o                         
  -8   2   3     321186.22     352431.47      1639.95 o                         
  -6   2   3      17242.21      18728.88       366.83 o                         
  -4   2   3       5742.51       6223.32       259.57 o                         
  -2   2   3       2486.29       4565.12       282.65 o                         
   0   2   3     161843.89     177561.73       801.31 o                         
   2   2   3        571.94        809.88       173.41 o                         
   4   2   3     418192.34     459726.31      2123.90 o                         
   6   2   3      12297.49      13446.18       309.85 o                         
   8   2   3     254696.41     255770.83      1304.99 o                         
  10   2   3       8176.91       8203.40       271.92 o                         
  12   2   3     257428.39     260943.72      1528.60 o                         
  14   2   3         19.92        684.49       277.25 o                         
  16   2   3     151578.14     148928.70      1073.69 o                         
  18   2   3       8924.58       8345.48       411.59 o                         
  20   2   3      69382.34      72302.27       811.15 o                         
  22   2   3       1849.35       2192.39       375.70 o                         
  24   2   3      71760.59      72232.88       954.98 o                         
  26   2   3        974.78        553.27       439.18 o                         
  28   2   3      67156.17      71366.62      1153.37 o                         
  30   2   3       2911.29       2254.99       626.93 o                         
  32   2   3      24498.00      28448.71       997.18 o                         
  34   2   3       2198.59       1701.73       712.17 o                         
  36   2   3       7458.12       7822.59       984.31 o                         
  38   2   3       2407.97       3977.07       985.51 o                         
  40   2   3      17517.39      20286.36      1337.99 o                         
 -41   3   3      17994.13      18052.22      1383.11 o                         
 -39   3   3        583.00         49.22      1078.34 o                         
 -37   3   3      27130.52      26037.06      1109.92 o                         
 -35   3   3       6389.14       6127.87       712.78 o                         
 -33   3   3      36441.81      36941.75       893.27 o                         
 -31   3   3       8268.89       6841.96       555.08 o                         
 -29   3   3      79833.83      74492.88      1012.67 o                         
 -27   3   3      14647.11      16120.19       601.25 o                         
 -25   3   3     191953.83     186323.42      1440.50 o                         
 -23   3   3      11854.09      10937.44       484.34 o                         
 -21   3   3     106645.37     100677.60      1005.49 o                         
 -19   3   3       1389.44       1798.65       344.73 o                         
 -17   3   3      98527.56      95123.70       891.13 o                         
 -15   3   3       4612.69       5916.60       362.38 o                         
 -13   3   3     216114.94     223126.41      1412.31 o                         
 -11   3   3      15792.28      17820.25       393.86 o                         
  -9   3   3     139958.41     149893.75       848.64 o                         
  -7   3   3        845.67       1028.52       176.30 o                         
  -5   3   3     121231.92     135720.97       793.57 o                         
  -3   3   3      54981.83      63211.89       512.64 o                         
  -1   3   3     131844.61     143089.27       774.48 o                         
   1   3   3      83137.74      92324.68       680.28 o                         
   3   3   3     124815.02     136458.98       835.20 o                         
   5   3   3     165394.19     169912.47      1123.24 o                         
   7   3   3     201383.97     202234.09      1561.23 o                         
   9   3   3     100151.67     102680.05      1046.82 o                         
  11   3   3     150588.88     146734.80      1041.05 o                         
  13   3   3     114836.69     114659.59       982.55 o                         
  15   3   3     172455.95     174646.52      1058.78 o                         
  17   3   3     111766.87     108700.35       876.20 o                         
  19   3   3      99958.49      99917.79      1129.69 o                         
  21   3   3      34420.75      35900.74       692.10 o                         
  23   3   3      54998.66      54872.33       856.50 o                         
  25   3   3      33333.49      35502.83       904.82 o                         
  27   3   3      35440.39      35849.85       913.75 o                         
  29   3   3      23185.69      23050.32      1137.22 o                         
  31   3   3      15271.11      16563.49       872.51 o                         
  33   3   3      17964.33      17751.67       968.53 o                         
  35   3   3       3586.45       4006.93       864.22 o                         
  37   3   3      21212.63      21748.19      1198.33 o                         
  39   3   3       3130.75       2456.15      1086.14 o                         
 -40   4   3      13357.49      11612.76      1405.91 o                         
 -38   4   3      14696.82      15277.85      1280.02 o                         
 -36   4   3      19444.12      18703.06      1089.66 o                         
 -34   4   3      15602.41      15996.17       959.01 o                         
 -32   4   3      12441.16      12668.28       772.50 o                         
 -30   4   3      30144.75      31144.19       817.08 o                         
 -28   4   3      12618.86      12969.32       626.71 o                         
 -26   4   3      15471.64      14863.64       611.80 o                         
 -24   4   3      11475.34      12204.50       547.67 o                         
 -22   4   3        349.44        442.87       388.33 o                         
 -20   4   3      14288.46      13216.02       511.87 o                         
 -18   4   3        123.25       -260.87       338.21 o                         
 -16   4   3     140324.88     141263.48      1161.11 o                         
 -14   4   3        950.11       1609.31       325.79 o                         
 -12   4   3     316930.81     321220.38      1692.95 o                         
 -10   4   3        190.17        593.55       224.00 o                         
  -8   4   3     331065.50     333750.88      1765.32 o                         
  -6   4   3      29254.75      31583.38       454.22 o                         
  -4   4   3     353310.84     374731.62      1911.62 o                         
  -2   4   3     129918.40     126654.66       874.54 o                         
   0   4   3     103635.47     114270.02       784.48 o                         
   2   4   3      42491.71      38696.57       500.45 o                         
   4   4   3      10133.16      11143.76       301.30 o                         
   6   4   3      31305.19      32229.22       525.49 o                         
   8   4   3     168233.58     164881.00      1397.31 o                         
  10   4   3      43687.53      38571.41       722.19 o                         
  12   4   3      52918.61      55721.62       845.33 o                         
  14   4   3         60.78        306.56       275.99 o                         
  16   4   3      14632.48      16137.48       677.80 o                         
  18   4   3         96.66         65.18       382.76 o                         
  20   4   3      22384.84      19682.39       645.28 o                         
  22   4   3      11098.55      11435.04       606.89 o                         
  24   4   3      62820.17      65395.02      1127.72 o                         
  26   4   3       3095.04       1841.05       637.24 o                         
  28   4   3      74018.55      75661.58      1408.55 o                         
  30   4   3       1540.69        568.48       699.46 o                         
  32   4   3      35297.72      39901.44      1145.95 o                         
  34   4   3       1336.81        374.44       899.17 o                         
  36   4   3      20112.80      21997.75      1186.73 o                         
  38   4   3         17.06       -913.62       913.62 o                         
  40   4   3      16371.01      15378.09      1295.58 o                         
 -39   5   3         36.36       -170.29      1093.29 o                         
 -37   5   3       2264.77       1095.78      1108.12 o                         
 -35   5   3        839.45       -994.32       994.32 o                         
 -33   5   3       5749.62       5118.29       860.61 o                         
 -31   5   3        245.06       1064.21       730.02 o                         
 -29   5   3      11405.76      11370.10       781.71 o                         
 -27   5   3         77.59         61.11       523.15 o                         
 -25   5   3      13469.15      12664.35       581.86 o                         
 -23   5   3       1634.00       1122.94       417.85 o                         
 -21   5   3       1988.85       1781.03       393.07 o                         
 -19   5   3        872.96        724.35       354.64 o                         
 -17   5   3        395.38       1075.93       364.04 o                         
 -15   5   3      21268.90      22239.29       600.75 o                         
 -13   5   3      10454.86      12502.27       409.75 o                         
 -11   5   3        288.44        192.70       311.57 o                         
  -9   5   3       3218.51       4501.25       289.23 o                         
  -7   5   3        461.63        173.98       234.49 o                         
  -5   5   3      26310.44      29358.69       505.78 o                         
  -3   5   3        121.53         22.22       243.07 o                         
  -1   5   3      32618.43      35338.07       585.43 o                         
   1   5   3       7199.64       7978.89       331.11 o                         
   3   5   3      24946.35      22600.34       487.23 o                         
   5   5   3      10560.57      10651.52       309.22 o                         
   7   5   3        681.23       1546.89       190.19 o                         
   9   5   3       2136.53       2807.78       431.49 o                         
  11   5   3        537.50        131.66       423.78 o                         
  13   5   3       7289.25       8541.25       596.86 o                         
  15   5   3      13508.65      12684.27       395.34 o                         
  17   5   3       8845.86       9147.57       379.58 o                         
  19   5   3       2565.18       2053.42       384.49 o                         
  21   5   3      10363.37       9983.35       661.87 o                         
  23   5   3        624.68        260.04       567.53 o                         
  25   5   3       6868.22       6887.22       706.95 o                         
  27   5   3       4879.56       5446.14       726.68 o                         
  29   5   3        310.95        -39.86       731.18 o                         
  31   5   3       3091.29       1900.89       853.46 o                         
  33   5   3       1251.46        874.62       884.79 o                         
  35   5   3       1098.96       2347.02       948.01 o                         
  37   5   3       2242.89        317.06       987.12 o                         
  39   5   3        685.36      -1004.36      1004.36 o                         
 -38   6   3       6441.68       5010.24      1210.99 o                         
 -36   6   3        824.68        924.88      1088.73 o                         
 -34   6   3       5735.58       5645.84      1069.60 o                         
 -32   6   3         63.04        139.20       956.84 o                         
 -30   6   3       9427.71       8706.10       860.08 o                         
 -28   6   3        897.43       1614.74       712.36 o                         
 -26   6   3        109.65       -236.04       634.03 o                         
 -24   6   3         69.28       -271.16       554.68 o                         
 -22   6   3      12054.81      14064.78       661.69 o                         
 -20   6   3       8918.71       8422.17       467.86 o                         
 -18   6   3       3961.25       4265.40       389.34 o                         
 -16   6   3      25849.95      24790.69       549.88 o                         
 -14   6   3         22.06        228.00       315.21 o                         
 -12   6   3      22709.35      20990.13       643.01 o                         
 -10   6   3      14438.89      16388.49       586.47 o                         
  -8   6   3      73291.73      71049.94       969.00 o                         
  -6   6   3        263.03        143.53       233.95 o                         
  -4   6   3      98843.48      99506.38       834.76 o                         
  -2   6   3      31663.66      30084.02       544.93 o                         
   0   6   3     139491.44     138212.50      1175.42 o                         
   2   6   3      54219.39      54409.39       766.13 o                         
   4   6   3       6227.02       5828.36       319.42 o                         
   6   6   3      11369.64      11146.54       329.00 o                         
   8   6   3        626.43        974.10       249.44 o                         
  10   6   3       6460.51       7600.96       516.94 o                         
  12   6   3         48.35         -9.63       451.82 o                         
  14   6   3        194.38        -61.24       460.12 o                         
  16   6   3       3464.98       4701.36       563.09 o                         
  18   6   3      16095.40      15749.79       620.24 o                         
  20   6   3        151.72       -563.68       563.68 o                         
  22   6   3      22513.76      20548.10       982.27 o                         
  24   6   3       3191.87       3673.78       719.79 o                         
  26   6   3       2334.65       2560.74       833.46 o                         
  28   6   3       4142.96       3323.14       880.46 o                         
  30   6   3       2124.93       1735.80       910.16 o                         
  32   6   3      12793.81      14095.26      1126.51 o                         
  34   6   3         27.10       -742.63       976.54 o                         
  36   6   3       6065.71       5673.71      1119.66 o                         
  38   6   3       1246.02       -142.89      1116.05 o                         
 -37   7   3      10200.91       8229.98      1288.73 o                         
 -35   7   3        964.37        271.14      1107.81 o                         
 -33   7   3      14818.98      14752.86      1250.51 o                         
 -31   7   3       1728.22        844.23       996.42 o                         
 -29   7   3      10577.88      12058.53       918.31 o                         
 -27   7   3       9262.84       8636.05       827.87 o                         
 -25   7   3      57382.55      57572.20      1411.46 o                         
 -23   7   3       5388.08       4266.28       661.99 o                         
 -21   7   3     105771.44     100787.75      1424.87 o                         
 -19   7   3        159.13       -303.31       532.47 o                         
 -17   7   3      32566.72      33225.66       919.30 o                         
 -15   7   3        695.55        680.12       473.99 o                         
 -13   7   3      47323.88      45773.89       948.01 o                         
 -11   7   3        911.53        999.16       449.21 o                         
  -9   7   3      83216.38      86826.83      1117.65 o                         
  -7   7   3      14832.81      17068.61       601.68 o                         
  -5   7   3      16769.03      15309.73       461.34 o                         
  -3   7   3      32521.54      30823.61       607.15 o                         
  -1   7   3       2432.35       1788.02       370.62 o                         
   1   7   3      23575.08      19154.46       575.43 o                         
   3   7   3      74992.67      75958.19       925.08 o                         
   5   7   3      87345.38      83168.83       950.44 o                         
   7   7   3      62389.50      65788.66       693.86 o                         
   9   7   3      70885.09      68191.34       741.74 o                         
  11   7   3       9727.80      10311.52       519.51 o                         
  13   7   3      49003.18      47464.11       997.97 o                         
  15   7   3      69948.73      65936.43      1163.38 o                         
  17   7   3      21823.44      21751.68       811.42 o                         
  19   7   3      55042.11      55429.14      1218.36 o                         
  21   7   3      15490.09      13962.88       886.90 o                         
  23   7   3      19182.29      20976.53      1027.05 o                         
  25   7   3      21873.56      24197.54      1121.90 o                         
  27   7   3       7106.44       6610.44       951.52 o                         
  29   7   3      14855.80      15241.24      1120.21 o                         
  31   7   3       5496.55       5039.96      1040.06 o                         
  33   7   3      10428.25      10892.91      1136.13 o                         
  35   7   3       1587.01       1252.45      1079.15 o                         
  37   7   3       6541.94       5440.57      1273.00 o                         
 -36   8   3      14531.15      15819.46      1422.08 o                         
 -34   8   3       6449.92       5910.81      1246.90 o                         
 -32   8   3      29928.19      29826.70      1513.05 o                         
 -30   8   3      10830.90      11033.13      1206.90 o                         
 -28   8   3      57958.45      57796.89      1606.50 o                         
 -26   8   3      15293.35      14729.16       954.33 o                         
 -24   8   3      96002.69      96433.85      2142.79 o                         
 -22   8   3      26195.64      28521.17      1098.93 o                         
 -20   8   3      92493.56      88455.83      1394.36 o                         
 -18   8   3      34047.49      31861.76       950.14 o                         
 -16   8   3      52657.59      53846.96      1111.18 o                         
 -14   8   3      45082.54      46023.58      1014.85 o                         
 -12   8   3      77535.51      76144.79      1146.97 o                         
 -10   8   3      20888.07      20466.61       808.86 o                         
  -8   8   3     105052.66     103781.25      1262.95 o                         
  -6   8   3       1672.65       1280.80       319.36 o                         
  -4   8   3      36274.66      34408.29       663.86 o                         
  -2   8   3        205.92        222.16       380.88 o                         
   0   8   3     126603.19     118710.09      1197.66 o                         
   2   8   3        521.90       1046.07       387.25 o                         
   4   8   3     148846.55     147716.83      1342.26 o                         
   6   8   3       3033.43       3511.44       409.17 o                         
   8   8   3     177653.75     168865.75      1371.69 o                         
  10   8   3         41.25        868.90       331.48 o                         
  12   8   3     135185.34     130694.84      1298.98 o                         
  14   8   3        823.18       1508.34       538.27 o                         
  16   8   3     155050.97     153464.03      1924.17 o                         
  18   8   3       3173.97       3171.60       752.75 o                         
  20   8   3      76692.90      78498.82      1736.75 o                         
  22   8   3        352.47       -722.36       777.42 o                         
  24   8   3      31148.76      32802.43      1252.06 o                         
  26   8   3       3724.65       2323.50       916.68 o                         
  28   8   3      18477.46      18447.13      1191.59 o                         
  30   8   3         51.43        -19.07       967.15 o                         
  32   8   3      24071.46      24620.57      1370.04 o                         
  34   8   3       3042.64       2398.41      1213.75 o                         
  36   8   3      13153.20      13111.57      1426.37 o                         
 -35   9   3        150.80        -16.15      1195.96 o                         
 -33   9   3      32334.59      30999.05      1834.88 o                         
 -31   9   3         77.14       -588.93      1085.89 o                         
 -29   9   3      21777.56      23583.47      1414.80 o                         
 -27   9   3         25.93        509.04       936.75 o                         
 -25   9   3      18035.35      17418.73      1126.77 o                         
 -23   9   3       2174.52       1911.93       792.22 o                         
 -21   9   3      29690.95      27986.49      1133.92 o                         
 -19   9   3       7698.70       8116.39       809.13 o                         
 -17   9   3      33183.89      36288.24      1241.52 o                         
 -15   9   3      24896.89      24899.25       848.33 o                         
 -13   9   3      48983.18      50934.08      1292.78 o                         
 -11   9   3      64325.09      60850.48      1312.36 o                         
  -9   9   3     123529.44     119274.72      1444.54 o                         
  -7   9   3      74165.52      68461.19      1135.84 o                         
  -5   9   3     206632.52     204236.36      1749.19 o                         
  -3   9   3      40659.40      37905.70       822.74 o                         
  -1   9   3     144498.98     136923.25      1349.21 o                         
   1   9   3      11460.43      11671.06       557.24 o                         
   3   9   3      96521.78      89643.83      1118.98 o                         
   5   9   3       3208.84       3148.83       450.69 o                         
   7   9   3      47055.52      44045.75       980.29 o                         
   9   9   3       8993.08       9110.38       478.35 o                         
  11   9   3      39708.29      38302.44      1138.16 o                         
  13   9   3      11688.27      11396.85       821.73 o                         
  15   9   3      15159.56      16524.51      1346.82 o                         
  17   9   3      21974.70      21318.87      1029.01 o                         
  19   9   3       5575.21       4868.71       859.33 o                         
  21   9   3      35800.04      34077.85      1394.30 o                         
  23   9   3       6403.65       6239.60       948.44 o                         
  25   9   3      47847.93      45735.53      1495.05 o                         
  27   9   3       9257.22       9458.03      1090.43 o                         
  29   9   3      32956.26      33025.52      1526.08 o                         
  31   9   3      12957.91      12452.47      1231.24 o                         
  33   9   3      19469.14      17916.52      1354.42 o                         
  35   9   3      10129.68       8221.75      3031.58 o                         
 -34  10   3       3489.41       2775.64      1317.05 o                         
 -32  10   3       5170.91       4997.97      1307.20 o                         
 -30  10   3       1473.54       1720.63      1162.35 o                         
 -28  10   3       8119.17       6036.51      1297.73 o                         
 -26  10   3       3986.23       4399.40      1041.92 o                         
 -24  10   3      10016.60      10289.63      1076.30 o                         
 -22  10   3      11293.12      10640.38      1095.79 o                         
 -20  10   3      18881.71      19594.98      1063.62 o                         
 -18  10   3        888.47       1604.97       762.46 o                         
 -16  10   3      23336.75      24538.89       932.23 o                         
 -14  10   3        524.41       1150.41       617.18 o                         
 -12  10   3      14670.78      16955.23       789.21 o                         
 -10  10   3       5794.55       5826.83       652.91 o                         
  -8  10   3      11162.77      11305.52       705.64 o                         
  -6  10   3       5752.81       6471.60       632.55 o                         
  -4  10   3      20900.27      20819.51       777.75 o                         
  -2  10   3       5076.36       5048.18       519.40 o                         
   0  10   3      33121.52      30632.06       974.97 o                         
   2  10   3       3221.98       2990.33       508.78 o                         
   4  10   3      36465.18      35547.21       867.41 o                         
   6  10   3         28.21       -220.00       531.80 o                         
   8  10   3      16912.74      16938.48       737.81 o                         
  10  10   3       1127.79       1054.79       681.24 o                         
  12  10   3      26171.29      23992.59      1004.24 o                         
  14  10   3        868.11        695.70       745.99 o                         
  16  10   3      27296.09      28120.66      1131.37 o                         
  18  10   3         21.65       -776.15       776.15 o                         
  20  10   3      16709.69      18073.19      1274.81 o                         
  22  10   3        177.05       -874.56       874.56 o                         
  24  10   3      11368.84      12026.46      1114.35 o                         
  26  10   3        497.32         98.99      1000.95 o                         
  28  10   3      13736.00      13519.87      1237.08 o                         
  30  10   3        139.74      -1076.68      1076.68 o                         
  32  10   3       9099.91       7275.93      1612.21 o                         
 -31  11   3       1099.41        859.16      1254.63 o                         
 -29  11   3       1384.51       1801.01      1180.25 o                         
 -27  11   3       3354.77       1952.25      1252.31 o                         
 -25  11   3       8303.61       6036.64      1585.96 o                         
 -23  11   3       1565.19       1051.15       944.02 o                         
 -21  11   3       5940.98       4551.13      1204.36 o                         
 -19  11   3       4200.08       4706.01      1025.77 o                         
 -17  11   3       2582.52       3237.15       859.91 o                         
 -15  11   3      17813.06      16040.76      1006.91 o                         
 -13  11   3       4049.73       5469.82       714.16 o                         
 -11  11   3         58.67        -72.91       622.53 o                         
  -9  11   3       5696.92       6039.22       697.92 o                         
  -7  11   3        605.31        322.20       615.30 o                         
  -5  11   3      11063.42       9761.31       723.64 o                         
  -3  11   3       2503.91       2722.27       615.08 o                         
  -1  11   3      24004.91      24055.21       864.11 o                         
   1  11   3       4316.10       4117.70       559.99 o                         
   3  11   3       1566.47       1526.63       592.00 o                         
   5  11   3       8540.26       8504.41       864.12 o                         
   7  11   3          7.96        528.59       771.74 o                         
   9  11   3      11117.21       9010.95       916.94 o                         
  11  11   3       1626.73       1325.85       733.93 o                         
  13  11   3       5901.02       5396.40       852.21 o                         
  15  11   3       7995.75       5722.88       916.21 o                         
  17  11   3        653.38       -797.86       856.55 o                         
  19  11   3      12182.14      10967.53      1037.87 o                         
  21  11   3       1170.28        233.38       929.35 o                         
  23  11   3       1182.45       -259.45       959.15 o                         
  25  11   3       3229.14       2353.60      1061.78 o                         
  27  11   3         17.87       -827.33      1054.25 o                         
  29  11   3       1170.69         -8.84      1488.06 o                         
  31  11   3          0.90        -12.06      1328.47 o                         
 -28  12   3       8013.03       7722.93      1462.33 o                         
 -26  12   3        815.64         47.72      1254.84 o                         
 -24  12   3      12850.53      12426.38      1205.89 o                         
 -22  12   3       6919.31       8348.90      1237.84 o                         
 -20  12   3      12758.11      12968.29      1160.33 o                         
 -18  12   3       6146.58       8402.96      1056.73 o                         
 -16  12   3       6367.51       3934.51      1122.02 o                         
 -14  12   3       7346.42      10000.96       966.65 o                         
 -12  12   3       3318.17       4128.00       873.77 o                         
 -10  12   3       4473.21       4458.68       739.40 o                         
  -8  12   3      10059.09      10465.51       798.99 o                         
  -6  12   3        211.01       -453.29       641.79 o                         
  -4  12   3       3330.85       2919.36       688.52 o                         
  -2  12   3      11078.83      11451.07       983.87 o                         
   0  12   3       8875.27       8139.00       825.34 o                         
   2  12   3        230.84       -287.84       714.19 o                         
   4  12   3       9020.58       8485.06       937.75 o                         
   6  12   3         28.15       1388.48       812.49 o                         
   8  12   3      19542.69      19044.12      1089.45 o                         
  10  12   3       1018.29       1725.66       888.57 o                         
  12  12   3      18626.60      19675.89      1163.60 o                         
  14  12   3       3249.20       5299.48       915.65 o                         
  16  12   3      17643.88      18067.17      1128.64 o                         
  18  12   3       1082.00       1284.46       955.30 o                         
  20  12   3       6112.67       5909.53      1054.69 o                         
  22  12   3       1405.28        -49.07      1081.16 o                         
  24  12   3       6589.21       6625.62      1162.04 o                         
  26  12   3        827.86       -815.20      1088.03 o                         
  28  12   3       3961.91       4088.04      1374.84 o                         
 -27  13   3       1533.16      -1660.86      1660.86 o                         
 -25  13   3      22669.10      22889.76      1680.81 o                         
 -23  13   3       2018.86       1920.41      1106.26 o                         
 -21  13   3      26389.62      27151.54      1644.22 o                         
 -19  13   3       2227.11       1424.99      1014.61 o                         
 -17  13   3      40471.04      36993.12      1464.22 o                         
 -15  13   3        295.74        589.60       977.36 o                         
 -13  13   3      27159.82      27106.52      1290.23 o                         
 -11  13   3        609.67       1213.56       874.80 o                         
  -9  13   3      18198.41      19686.29      1153.76 o                         
  -7  13   3        570.13        466.06       785.83 o                         
  -5  13   3      18852.12      19033.47      1029.65 o                         
  -3  13   3       9141.33       6993.31       876.63 o                         
  -1  13   3      14764.70      13839.78       968.40 o                         
   1  13   3      22745.45      23067.40      1161.03 o                         
   3  13   3      12616.35      16020.24      1215.91 o                         
   5  13   3      25755.28      26018.68      1388.79 o                         
   7  13   3      17088.03      14394.10      1242.34 o                         
   9  13   3      30679.38      33188.42      1529.21 o                         
  11  13   3      31926.29      31110.25      1789.02 o                         
  13  13   3      17220.25      19835.24      1255.40 o                         
  15  13   3      24169.57      25326.45      1616.56 o                         
  17  13   3      17320.96      18535.47      1322.40 o                         
  19  13   3      16002.62      17397.44      1312.58 o                         
  21  13   3       9116.58      10083.24      1291.67 o                         
  23  13   3       7460.98       6810.58      1276.08 o                         
  25  13   3       3334.06          9.23      1286.71 o                         
 -22  14   3       2380.76       2885.69      1223.69 o                         
 -20  14   3      16928.91      18318.52      1346.68 o                         
 -18  14   3       1328.09       1504.63      1076.07 o                         
 -16  14   3      28947.66      28984.64      1424.43 o                         
 -14  14   3        564.41       -368.21       976.61 o                         
 -12  14   3      31869.48      32671.88      1946.92 o                         
 -10  14   3        674.22      -1164.75      1164.75 o                         
  -8  14   3      43345.41      44000.94      1998.65 o                         
  -6  14   3       1132.24        992.08      1139.92 o                         
  -4  14   3      66175.88      69327.11      2068.93 o                         
  -2  14   3       6350.25       7768.97      1012.73 o                         
   0  14   3      53622.38      58056.21      1861.74 o                         
   2  14   3      11191.97      10790.22      1221.18 o                         
   4  14   3      27327.32      28099.90      1467.43 o                         
   6  14   3       8307.40       5511.46      1159.60 o                         
   8  14   3      17982.78      18823.07      1378.92 o                         
  10  14   3       2074.79       3217.33      1167.93 o                         
  12  14   3      14627.50      17286.41      1536.15 o                         
  14  14   3         10.32        764.16      1177.27 o                         
  16  14   3       8365.59       8625.14      1247.32 o                         
  18  14   3       1583.62       2700.63      1186.72 o                         
  20  14   3      14025.15      13791.99      1446.56 o                         
  22  14   3       1409.26       1947.63      1326.48 o                         
 -19  15   3       3464.36       3209.46      1458.85 o                         
 -17  15   3      15215.60      17163.40      2067.15 o                         
 -15  15   3       2875.84       3925.16      1397.74 o                         
 -13  15   3      17421.70      19085.96      1841.43 o                         
 -11  15   3       3162.51       3730.33      1581.41 o                         
  -9  15   3      18491.13      20415.35      1883.37 o                         
  -7  15   3       2849.71       1989.09      1245.44 o                         
  -5  15   3      10913.40      13758.41      1443.40 o                         
  -3  15   3       6106.66       5131.55      1323.32 o                         
  -1  15   3      11909.81      13217.83      1379.28 o                         
   1  15   3       8141.72      11796.08      1282.04 o                         
   3  15   3      14024.42      16754.89      1362.52 o                         
   5  15   3       6008.39       6080.90      1282.61 o                         
   7  15   3       5580.92       5468.32      1417.58 o                         
   9  15   3       9222.43      11866.41      1526.43 o                         
  11  15   3       8458.87       6893.04      1492.47 o                         
  13  15   3       8175.03       9559.20      1481.06 o                         
  15  15   3      12512.92      12794.58      1620.10 o                         
  17  15   3       4626.82       3947.30      1539.25 o                         
 -12  16   3        702.06        265.56      1883.54 o                         
 -10  16   3       3170.80       8695.88      1704.11 o                         
  -8  16   3        244.64       2097.54      1517.53 o                         
  -6  16   3        125.25       2936.38      2328.88 o                         
  -4  16   3        113.75       1923.68      1768.86 o                         
  -2  16   3        157.09        687.77      2304.78 o                         
   0  16   3       1668.49       1714.06      1928.30 o                         
   2  16   3       1350.20        547.18      1355.34 o                         
   4  16   3       7023.29       8484.16      1346.06 o                         
   6  16   3        212.33       -365.84      1853.75 o                         
   8  16   3       8687.08       9757.03      1422.19 o                         
  10  16   3          7.05       -334.73      1939.80 o                         
  12  16   3       8461.50      10016.37      3376.30 o                         
 -42   0   4         98.05       -745.29      1418.91 o                         
 -40   0   4      54130.29      57174.96      2790.11 o                         
 -38   0   4        957.76       1280.19      1156.41 o                         
 -36   0   4      62501.45      69651.23      1820.27 o                         
 -34   0   4        318.97       1207.91       720.22 o                         
 -32   0   4      25156.52      22307.37       908.07 o                         
 -30   0   4       2202.71       2753.02       666.86 o                         
 -28   0   4      27176.48      28908.52       994.01 o                         
 -26   0   4      15184.70      12964.18       747.75 o                         
 -24   0   4      42964.27      39790.80       990.73 o                         
 -22   0   4      52246.68      56107.86      1063.14 o                         
 -20   0   4      57586.62      61785.65      1037.97 o                         
 -18   0   4     237458.80     225590.61      1978.95 o                         
 -16   0   4      18779.03      20190.32       667.61 o                         
 -14   0   4     196015.36     190018.08      1878.52 o                         
 -12   0   4     119019.41     113853.08      1047.71 o                         
 -10   0   4     159927.67     171937.77      1363.48 o                         
  -8   0   4     309087.12     326759.44      2223.18 o                         
  -6   0   4     241150.94     277246.94      1893.59 o                         
  -4   0   4      67297.92      74666.93       757.35 o                         
  -2   0   4       3071.84       4290.46       331.58 o                         
   0   0   4     187528.16     211625.09      1469.34 o                         
   2   0   4     110065.95     125648.73      1334.20 o                         
   4   0   4     453556.47     468220.38      3118.71 o                         
   6   0   4      48023.39      52304.22       763.23 o                         
   8   0   4      71748.51      81844.73      1152.86 o                         
  10   0   4      41080.75      44141.01       885.32 o                         
  12   0   4       1595.67       3017.42       451.32 o                         
  14   0   4     121436.33     120724.84      1459.86 o                         
  16   0   4       9827.95      10121.97       633.54 o                         
  18   0   4      39508.87      38450.24      1022.00 o                         
  20   0   4      19205.66      23638.72       912.72 o                         
  22   0   4     107499.80     102035.38      2079.59 o                         
  24   0   4      30102.95      28263.65      1138.04 o                         
  26   0   4     182179.86     184838.23      2475.59 o                         
  28   0   4      10790.20      12594.19      1166.76 o                         
  30   0   4      97060.62     109026.53      2195.41 o                         
  32   0   4      12743.39      15082.20      1284.77 o                         
  34   0   4      20869.97      20199.17      1495.36 o                         
  36   0   4      23788.42      26915.38      2490.53 o                         
  38   0   4      22518.41      24152.42      1668.39 o                         
  40   0   4      11870.64      15588.50      1583.89 o                         
 -41   1   4       4032.12       2907.57       965.17 o                         
 -39   1   4      24587.83      22721.25      1058.01 o                         
 -37   1   4       4451.08       3216.77       711.23 o                         
 -35   1   4      27787.68      28091.53       830.32 o                         
 -33   1   4       1703.96        891.04       476.85 o                         
 -31   1   4      46294.25      47540.78       880.05 o                         
 -29   1   4       1810.70       1316.09       438.06 o                         
 -27   1   4      92551.78      90807.15      1333.64 o                         
 -25   1   4      24181.84      25397.29       610.85 o                         
 -23   1   4      78354.80      73477.67       985.06 o                         
 -21   1   4      20815.52      21030.42       525.93 o                         
 -19   1   4      88167.56      86044.18       839.82 o                         
 -17   1   4      29283.89      30411.95       585.81 o                         
 -15   1   4     137450.11     147681.44      1162.19 o                         
 -13   1   4      10451.80      11554.04       349.01 o                         
 -11   1   4     110939.62     121954.95       753.21 o                         
  -9   1   4       8340.56       8775.62       204.31 o                         
  -7   1   4     156614.30     171154.88      1082.02 o                         
  -5   1   4       1814.80       1998.84       221.67 o                         
  -3   1   4     413856.69     447724.31      1979.09 o                         
  -1   1   4         10.87        211.64       209.55 o                         
   1   1   4     130009.30     143685.67       762.82 o                         
   3   1   4       6961.98       8037.55       291.47 o                         
   5   1   4      67033.85      76025.57       641.34 o                         
   7   1   4      13280.75      14762.49       390.54 o                         
   9   1   4     139956.81     145975.83       980.11 o                         
  11   1   4      10432.08      10220.58       330.96 o                         
  13   1   4     237296.14     240617.00      1641.97 o                         
  15   1   4       6914.04       6368.08       379.65 o                         
  17   1   4      72670.30      72170.49       872.71 o                         
  19   1   4        683.09        165.73       375.07 o                         
  21   1   4      52610.87      50573.29       848.58 o                         
  23   1   4         91.01        328.42       437.61 o                         
  25   1   4      66626.45      67539.97      1076.04 o                         
  27   1   4      10893.05       9399.96       604.90 o                         
  29   1   4      21466.48      20682.21       799.00 o                         
  31   1   4       1183.90        552.55       645.68 o                         
  33   1   4       7441.60       7212.47       871.84 o                         
  35   1   4       3339.62       2815.31       864.74 o                         
  37   1   4      18523.78      20530.28      1108.87 o                         
  39   1   4       7729.08       7341.78      1030.08 o                         
  41   1   4      11848.41      11584.45      2275.26 o                         
 -42   2   4         32.20         67.86       975.26 o                         
 -40   2   4       1320.21       -181.86       866.90 o                         
 -38   2   4       1950.74       1068.60       748.90 o                         
 -36   2   4       2804.86       2368.87       761.08 o                         
 -34   2   4       9147.08       9835.23       664.01 o                         
 -32   2   4      12623.85      12019.77       564.94 o                         
 -30   2   4      10991.31      11306.05       542.44 o                         
 -28   2   4      35127.68      36134.02       815.43 o                         
 -26   2   4      11999.72      13140.04       545.27 o                         
 -24   2   4      38571.53      37051.07       779.98 o                         
 -22   2   4      12191.55      11347.76       478.63 o                         
 -20   2   4      41130.77      39286.05       691.33 o                         
 -18   2   4       2803.64       3149.68       338.74 o                         
 -16   2   4      73380.04      70245.30       750.42 o                         
 -14   2   4      18675.09      18252.46       515.39 o                         
 -12   2   4      30512.90      34154.13       438.95 o                         
 -10   2   4      10698.67      11503.37       360.01 o                         
  -8   2   4       4699.11       4900.90       250.39 o                         
  -6   2   4       7365.48       9097.95       286.55 o                         
  -4   2   4        303.15        606.48       225.33 o                         
  -2   2   4       8643.04      10703.87       247.33 o                         
   0   2   4        544.82        698.15       182.23 o                         
   2   2   4      31846.27      33866.05       432.42 o                         
   4   2   4       1923.27       2212.31       228.84 o                         
   6   2   4      63048.76      63431.21       568.58 o                         
   8   2   4      69973.47      69755.60       612.84 o                         
  10   2   4      91461.28      94585.56       700.96 o                         
  12   2   4      80996.08      79606.16       668.50 o                         
  14   2   4      39348.79      39491.11       619.44 o                         
  16   2   4      25273.40      24409.75       554.42 o                         
  18   2   4        933.37       1385.83       359.23 o                         
  20   2   4      11931.22      12106.72       510.50 o                         
  22   2   4       1176.24       1066.50       419.46 o                         
  24   2   4       7155.82       8060.06       501.43 o                         
  26   2   4       1961.36       1392.93       550.98 o                         
  28   2   4       1994.51       2860.30       604.92 o                         
  30   2   4        451.84        175.08       675.67 o                         
  32   2   4        345.73       1395.93       761.54 o                         
  34   2   4       1641.53        956.67      1101.13 o                         
  36   2   4        322.02        103.04       899.67 o                         
  38   2   4       4987.25       3705.82      1050.45 o                         
  40   2   4         60.76      -1090.38      1090.38 o                         
 -41   3   4       1172.15        -47.54      1061.91 o                         
 -39   3   4          9.21       -915.10       915.10 o                         
 -37   3   4       2996.76       2507.19       917.09 o                         
 -35   3   4       5951.40       5053.99       771.81 o                         
 -33   3   4         65.04        389.54       594.49 o                         
 -31   3   4      14852.55      14644.22       656.54 o                         
 -29   3   4       2050.17       2087.86       497.32 o                         
 -27   3   4      13701.36      13367.87       577.90 o                         
 -25   3   4       4183.06       4042.63       473.16 o                         
 -23   3   4       8521.93       7632.91       465.86 o                         
 -21   3   4       3044.67       2644.13       382.36 o                         
 -19   3   4       7212.09       6470.83       388.48 o                         
 -17   3   4      58026.08      50661.60       686.66 o                         
 -15   3   4       2743.19       2216.83       319.46 o                         
 -13   3   4      28245.94      28377.23       501.71 o                         
 -11   3   4        770.92        763.01       219.19 o                         
  -9   3   4       2532.75       2500.52       282.53 o                         
  -7   3   4         40.84        287.21       243.53 o                         
  -5   3   4       6145.50       6556.68       302.14 o                         
  -3   3   4       1771.51       2848.19       224.57 o                         
  -1   3   4       6308.89       6844.48       265.11 o                         
   1   3   4        715.22        408.82       219.87 o                         
   3   3   4       1279.85        954.37       207.47 o                         
   5   3   4       6733.84       6621.52       295.06 o                         
   7   3   4       9026.42       9288.32       330.34 o                         
   9   3   4     102705.62     100260.74      1063.69 o                         
  11   3   4       1685.17       1553.51       309.86 o                         
  13   3   4      61346.94      61321.20       748.12 o                         
  15   3   4       3509.57       3714.97       273.54 o                         
  17   3   4       3200.58       3047.60       301.77 o                         
  19   3   4        130.81        -49.55       305.68 o                         
  21   3   4       1545.58        937.65       366.58 o                         
  23   3   4      13263.02      12679.20       647.14 o                         
  25   3   4       1116.79        770.45       553.42 o                         
  27   3   4        554.76        989.24       666.30 o                         
  29   3   4       1765.00       1853.94       722.24 o                         
  31   3   4        583.71       -162.37       742.99 o                         
  33   3   4       1882.62       2356.19       820.64 o                         
  35   3   4        344.77       -234.68       839.71 o                         
  37   3   4        472.58       -977.81       977.81 o                         
  39   3   4        639.10        289.58      1092.28 o                         
 -40   4   4      12250.50      12330.26      1428.64 o                         
 -38   4   4       3179.35       2924.84      1002.53 o                         
 -36   4   4      13358.63      15353.79      1003.54 o                         
 -34   4   4       2867.95       2059.25       794.65 o                         
 -32   4   4       7431.69       6972.89       858.13 o                         
 -30   4   4       6792.33       7319.45       638.61 o                         
 -28   4   4      28339.60      30160.66       800.65 o                         
 -26   4   4      18020.31      16811.22       630.92 o                         
 -24   4   4      51941.55      47487.30       916.58 o                         
 -22   4   4      19943.64      21349.95       635.71 o                         
 -20   4   4      72343.10      71783.73       929.00 o                         
 -18   4   4       5301.06       4241.67       390.36 o                         
 -16   4   4      65210.98      63429.65       800.31 o                         
 -14   4   4      11295.32      12152.52       394.56 o                         
 -12   4   4      40926.74      43391.25       574.96 o                         
 -10   4   4      38644.15      38565.43       539.90 o                         
  -8   4   4      11804.55      12092.03       325.83 o                         
  -6   4   4      10239.84      10798.70       328.74 o                         
  -4   4   4      16802.05      17782.05       382.96 o                         
  -2   4   4       8693.37       9588.64       322.96 o                         
   0   4   4      52117.93      55359.75       585.88 o                         
   2   4   4     118723.48     118667.54       806.79 o                         
   4   4   4      21813.25      21968.31       511.29 o                         
   6   4   4      71978.57      66663.42       776.12 o                         
   8   4   4       1634.19       2081.69       408.60 o                         
  10   4   4      48938.95      44014.41      1262.57 o                         
  12   4   4      24039.81      23717.95       849.28 o                         
  14   4   4      22938.20      22766.70      1054.76 o                         
  16   4   4      67845.38      64334.85       912.35 o                         
  18   4   4      25135.28      24381.27       748.43 o                         
  20   4   4      36854.81      37529.73      1117.83 o                         
  22   4   4      42395.37      41608.64      1018.79 o                         
  24   4   4      15065.77      16117.60       824.99 o                         
  26   4   4      11811.29      11791.73       807.46 o                         
  28   4   4       5332.46       4803.93       737.20 o                         
  30   4   4      14733.51      14251.05       906.37 o                         
  32   4   4       1853.71       1290.89       808.54 o                         
  34   4   4       9632.78      10115.78      1025.42 o                         
  36   4   4        671.28        -27.52       940.46 o                         
  38   4   4       7479.74       7387.05      1180.67 o                         
 -39   5   4      23710.60      24121.49      1649.21 o                         
 -37   5   4      14748.29      15609.57      1324.30 o                         
 -35   5   4      30065.49      29829.36      1224.99 o                         
 -33   5   4      22374.30      24548.45      1135.12 o                         
 -31   5   4      10642.07      10310.96       964.96 o                         
 -29   5   4      11732.17      11819.32       802.15 o                         
 -27   5   4      18392.96      17552.89       825.08 o                         
 -25   5   4       1740.05       2182.85       473.46 o                         
 -23   5   4      80463.00      77174.09      1006.49 o                         
 -21   5   4         40.63        360.81       400.98 o                         
 -19   5   4      54198.34      53534.37       863.20 o                         
 -17   5   4       3640.82       2617.23       378.10 o                         
 -15   5   4     149733.75     143821.36      1195.38 o                         
 -13   5   4      13768.35      12272.81       379.65 o                         
 -11   5   4     427075.78     423583.06      2083.93 o                         
  -9   5   4       5467.97       6031.55       296.22 o                         
  -7   5   4     340280.06     350218.88      1832.83 o                         
  -5   5   4       1646.71       2058.87       271.17 o                         
  -3   5   4     373751.25     367243.94      1972.52 o                         
  -1   5   4      10176.62      10948.80       403.83 o                         
   1   5   4     151468.45     150839.97      1143.52 o                         
   3   5   4      60523.49      63779.53       677.87 o                         
   5   5   4     302289.56     312124.12      1692.59 o                         
   7   5   4      12501.29      12414.03       445.21 o                         
   9   5   4      64896.01      71288.41      1067.05 o                         
  11   5   4      50648.70      50671.12       999.20 o                         
  13   5   4      34754.85      33484.87       881.01 o                         
  15   5   4      34701.43      34999.58       899.02 o                         
  17   5   4      77147.27      77335.42      1291.44 o                         
  19   5   4      22976.65      23477.14       829.13 o                         
  21   5   4      73280.55      73313.46      1306.86 o                         
  23   5   4      19085.25      19035.36       855.56 o                         
  25   5   4      54898.05      55608.82      1329.94 o                         
  27   5   4      23651.30      23309.43      1137.89 o                         
  29   5   4      60162.18      64976.11      1535.78 o                         
  31   5   4       6099.08       4437.97       896.99 o                         
  33   5   4      45332.39      48864.98      1536.91 o                         
  35   5   4       1500.65        520.67       952.16 o                         
  37   5   4      23075.56      25195.38      1315.24 o                         
  39   5   4        282.14      -1133.38      1133.38 o                         
 -38   6   4       1997.78       1166.00      1271.49 o                         
 -36   6   4      24191.85      26151.86      1445.16 o                         
 -34   6   4       3905.72       4361.74      1094.51 o                         
 -32   6   4      32689.82      30799.17      1286.19 o                         
 -30   6   4      13949.44      13842.33      1086.02 o                         
 -28   6   4      49762.20      49861.58      1342.48 o                         
 -26   6   4      28941.38      27930.09       946.87 o                         
 -24   6   4      84007.27      81133.38      1319.04 o                         
 -22   6   4      21713.57      20281.99       724.12 o                         
 -20   6   4      87636.20      87581.33       988.77 o                         
 -18   6   4      13610.24      13829.71       533.14 o                         
 -16   6   4      92022.85      89418.02       995.72 o                         
 -14   6   4       9651.58       8351.20       420.34 o                         
 -12   6   4     125753.26     127815.59      1037.08 o                         
 -10   6   4      43784.12      42073.02       607.06 o                         
  -8   6   4      71940.99      69694.09       742.15 o                         
  -6   6   4      45340.82      45064.58       666.82 o                         
  -4   6   4      39619.36      38999.89       715.96 o                         
  -2   6   4      64967.97      63945.28       831.61 o                         
   0   6   4      89567.77      89971.88       913.01 o                         
   2   6   4      99166.60      98531.06       954.44 o                         
   4   6   4      47882.17      51773.05       654.21 o                         
   6   6   4      80087.37      77717.62       699.97 o                         
   8   6   4      79770.91      71616.64       839.54 o                         
  10   6   4      78859.41      74799.63      1150.13 o                         
  12   6   4      44941.00      40837.69       965.08 o                         
  14   6   4      50454.33      47781.44      1096.25 o                         
  16   6   4      58506.56      59573.58      1214.02 o                         
  18   6   4      35059.73      34906.58      1007.97 o                         
  20   6   4      38948.46      39369.87      1080.69 o                         
  22   6   4      53866.48      51033.86      1218.51 o                         
  24   6   4       5211.84       4524.63       752.65 o                         
  26   6   4      29791.51      29104.03      1738.04 o                         
  28   6   4       4076.57       3096.25       898.41 o                         
  30   6   4      22445.32      24158.09      1218.43 o                         
  32   6   4       4289.96       3100.47      1014.73 o                         
  34   6   4      23586.17      23363.30      1250.53 o                         
  36   6   4       2305.39       2276.75      1281.20 o                         
  38   6   4      16468.35      15879.26      1389.05 o                         
 -37   7   4       1223.78       -144.60      1148.09 o                         
 -35   7   4      15532.30      16680.70      1348.62 o                         
 -33   7   4        857.81       -283.62      1036.49 o                         
 -31   7   4      19995.28      21183.52      1254.93 o                         
 -29   7   4        560.42       1213.44       897.97 o                         
 -27   7   4      36471.41      39651.40      2107.52 o                         
 -25   7   4       2446.49       2344.04       722.94 o                         
 -23   7   4      86823.72      82001.16      1439.43 o                         
 -21   7   4      13292.37      12620.41       765.54 o                         
 -19   7   4      75086.23      71914.42      1201.02 o                         
 -17   7   4      36484.54      37096.03       957.16 o                         
 -15   7   4      29755.51      27795.53       873.31 o                         
 -13   7   4      19315.35      20712.88       704.84 o                         
 -11   7   4       9704.17      10519.94       559.36 o                         
  -9   7   4         84.57        341.47       226.55 o                         
  -7   7   4      12049.81      11919.67       553.30 o                         
  -5   7   4      11632.18      12530.68       491.15 o                         
  -3   7   4      39946.77      37936.14       743.66 o                         
  -1   7   4       7203.16       6937.65       440.11 o                         
   1   7   4      46915.12      48487.23       803.77 o                         
   3   7   4      14563.66      13996.79       506.74 o                         
   5   7   4     107474.19     104348.19       885.67 o                         
   7   7   4       9161.57       9118.15       357.28 o                         
   9   7   4      87047.23      84784.11       967.03 o                         
  11   7   4       1318.98       1078.68       534.12 o                         
  13   7   4     109759.50     104153.78      1686.01 o                         
  15   7   4       1460.50       1509.96       600.78 o                         
  17   7   4      60368.48      56202.74      1214.24 o                         
  19   7   4        747.56        555.21       640.94 o                         
  21   7   4      24999.13      25916.80      1071.20 o                         
  23   7   4        807.18        487.59       809.15 o                         
  25   7   4      15790.81      14643.04      1017.23 o                         
  27   7   4        927.13        529.54       934.81 o                         
  29   7   4       6855.52       5014.57      1078.77 o                         
  31   7   4        771.99       1285.48      1087.80 o                         
  33   7   4       5301.60       4050.94      1160.92 o                         
  35   7   4       5388.64       6555.13      1253.07 o                         
  37   7   4       3237.18       2441.04      1365.08 o                         
 -36   8   4       4254.09       4890.20      1327.36 o                         
 -34   8   4       2765.79       2507.07      1155.81 o                         
 -32   8   4        750.97       1797.13      1094.60 o                         
 -30   8   4       1175.70        906.92      1032.65 o                         
 -28   8   4        691.51        867.73       933.25 o                         
 -26   8   4         50.82       -754.04       754.04 o                         
 -24   8   4         17.81        551.42       731.06 o                         
 -22   8   4         59.61        132.62       644.63 o                         
 -20   8   4        390.73        761.76       658.60 o                         
 -18   8   4       5401.84       8068.18       715.88 o                         
 -16   8   4       6275.64       6324.07       617.29 o                         
 -14   8   4      30528.14      31179.67       895.54 o                         
 -12   8   4       2603.97       2516.22       526.60 o                         
 -10   8   4      16092.87      17493.71       666.71 o                         
  -8   8   4      28256.62      27667.13       794.00 o                         
  -6   8   4       5160.02       5059.76       380.48 o                         
  -4   8   4      12481.29      13361.40       565.63 o                         
  -2   8   4       6316.87       5949.68       462.46 o                         
   0   8   4      13877.25      13564.96       542.98 o                         
   2   8   4       2164.14       2389.87       422.00 o                         
   4   8   4      23846.30      23308.56       668.45 o                         
   6   8   4        224.00       -208.51       384.25 o                         
   8   8   4       1576.51       2088.16       357.89 o                         
  10   8   4       1602.42       1738.33       390.39 o                         
  12   8   4       4464.54       5183.04       639.10 o                         
  14   8   4        293.69       -179.43       599.23 o                         
  16   8   4         85.65        452.63       764.91 o                         
  18   8   4       5486.71       4751.49       797.84 o                         
  20   8   4        139.46        118.03       765.45 o                         
  22   8   4       3756.67       3814.52       880.99 o                         
  24   8   4       1102.54       1315.76       869.94 o                         
  26   8   4       6857.37       6618.71      1080.07 o                         
  28   8   4        117.22      -1166.03      1166.03 o                         
  30   8   4       5902.21       4921.73      1124.86 o                         
  32   8   4       1434.34       1409.75      1148.21 o                         
  34   8   4       1388.01       1270.29      1201.60 o                         
 -35   9   4       3376.06       2782.73      1212.09 o                         
 -33   9   4        566.30       -461.24      1158.97 o                         
 -31   9   4       7797.62       7151.58      1211.39 o                         
 -29   9   4       3541.10       3364.09      1116.91 o                         
 -27   9   4       5996.35       6681.72      1176.37 o                         
 -25   9   4       1343.85       1124.86       862.25 o                         
 -23   9   4      10047.86       9857.31       886.97 o                         
 -21   9   4       3502.29       3292.23       795.10 o                         
 -19   9   4      10478.92      10317.51       823.04 o                         
 -17   9   4        219.41       1350.70       668.88 o                         
 -15   9   4      14810.79      14223.35       749.30 o                         
 -13   9   4        214.88        882.17       550.38 o                         
 -11   9   4      13360.79      13689.06       681.50 o                         
  -9   9   4       9723.19      10713.97       650.59 o                         
  -7   9   4       4095.63       4843.46       565.84 o                         
  -5   9   4       1316.69       1580.59       450.20 o                         
  -3   9   4      17093.66      15582.16       602.42 o                         
  -1   9   4        145.56       -276.65       428.97 o                         
   1   9   4       6545.55       6575.84       506.10 o                         
   3   9   4       8056.76       8347.21       521.33 o                         
   5   9   4      50501.42      48615.42       909.07 o                         
   7   9   4      11579.24      11091.24       544.36 o                         
   9   9   4      19016.76      19035.15      1000.92 o                         
  11   9   4       4161.16       3517.59       757.88 o                         
  13   9   4      22343.74      20456.59      1038.21 o                         
  15   9   4        290.40       -777.61       777.61 o                         
  17   9   4      19487.06      19278.83      1109.08 o                         
  19   9   4        138.93       -482.30       859.37 o                         
  21   9   4       9021.42      10003.74      1074.60 o                         
  23   9   4         15.69       -379.43       962.33 o                         
  25   9   4       3216.35       2846.92      1086.26 o                         
  27   9   4        643.37       1619.34      1068.98 o                         
  29   9   4       1200.28        439.97      1097.77 o                         
  31   9   4        189.63      -1004.03      1158.28 o                         
  33   9   4        290.32       -601.80      1576.73 o                         
 -34  10   4        453.98      -1610.42      1610.42 o                         
 -32  10   4      14745.11      13556.25      1359.89 o                         
 -30  10   4        480.12      -1109.92      1109.92 o                         
 -28  10   4       6400.61       5576.30      1198.92 o                         
 -26  10   4       1074.44       2044.03      1150.33 o                         
 -24  10   4       8162.43       7902.43      1054.29 o                         
 -22  10   4       4037.28       3724.04      1023.22 o                         
 -20  10   4      12299.01      14709.98      1011.47 o                         
 -18  10   4      27306.91      26468.70      1124.45 o                         
 -16  10   4       5726.37       6834.89       788.32 o                         
 -14  10   4      37968.02      37541.80      1158.86 o                         
 -12  10   4      20750.02      22202.28       866.27 o                         
 -10  10   4      54271.44      52057.53      1176.69 o                         
  -8  10   4      90785.75      86975.98      1351.48 o                         
  -6  10   4      61796.12      61760.27      1201.11 o                         
  -4  10   4      71152.72      69796.07      1331.60 o                         
  -2  10   4      34429.38      32943.19       852.90 o                         
   0  10   4      73515.22      70895.66      1106.81 o                         
   2  10   4       3433.83       3372.28       524.25 o                         
   4  10   4      66460.38      67746.99      1091.07 o                         
   6  10   4       2287.81       3024.58       531.07 o                         
   8  10   4      31799.49      29207.61      1384.71 o                         
  10  10   4      13233.42      14972.40       980.27 o                         
  12  10   4        633.55        500.17       805.21 o                         
  14  10   4      17004.66      15285.76      1061.74 o                         
  16  10   4        427.14       -566.59       858.31 o                         
  18  10   4      16079.62      15171.59      1133.74 o                         
  20  10   4       2181.27       1357.91       967.02 o                         
  22  10   4      37044.88      36445.21      1466.97 o                         
  24  10   4       1976.34       1608.53      1047.22 o                         
  26  10   4      39129.39      41548.29      1660.63 o                         
  28  10   4       4061.40       2848.42      1185.79 o                         
  30  10   4      26184.91      30590.93      2074.37 o                         
  32  10   4       4647.54       2997.20      1271.26 o                         
 -31  11   4      21495.48      19328.93      1520.93 o                         
 -29  11   4       2857.70       2585.09      1212.77 o                         
 -27  11   4      28502.34      27770.94      1549.05 o                         
 -25  11   4       5613.67       6276.83      1203.18 o                         
 -23  11   4      39373.53      38212.60      1616.68 o                         
 -21  11   4       2682.39       3840.60      1045.39 o                         
 -19  11   4      64456.84      65362.31      1704.96 o                         
 -17  11   4       6156.96       8206.41      1030.89 o                         
 -15  11   4      56071.56      58164.71      1471.75 o                         
 -13  11   4       7169.56       7795.83       819.38 o                         
 -11  11   4      54816.02      57513.42      1397.09 o                         
  -9  11   4       6657.79       8408.40       729.00 o                         
  -7  11   4      57195.98      57273.86      1266.70 o                         
  -5  11   4        521.44        132.64       602.32 o                         
  -3  11   4      64405.21      64235.92      1283.28 o                         
  -1  11   4       4651.19       4235.38       642.08 o                         
   1  11   4      53948.10      54006.85      1107.46 o                         
   3  11   4        231.84       -307.89       586.45 o                         
   5  11   4      72895.98      73949.91      1635.37 o                         
   7  11   4        293.59        767.54       792.52 o                         
   9  11   4      72692.04      65601.76      1677.45 o                         
  11  11   4       2390.84       3424.23       895.65 o                         
  13  11   4      55654.82      57153.46      1806.57 o                         
  15  11   4        701.14       -520.54       943.55 o                         
  17  11   4      31285.97      28692.60      1348.11 o                         
  19  11   4        491.24       -466.76       979.87 o                         
  21  11   4      33419.65      31292.11      1468.11 o                         
  23  11   4       1150.29        160.95      1058.49 o                         
  25  11   4      20026.28      18241.16      1371.46 o                         
  27  11   4       3160.28       2248.03      1216.05 o                         
  29  11   4      12891.10      10870.02      1754.98 o                         
 -28  12   4      20601.02      23407.42      1581.76 o                         
 -26  12   4       4647.54       6859.36      1297.72 o                         
 -24  12   4      32838.78      34909.02      1713.02 o                         
 -22  12   4       3546.05       3465.03      1071.37 o                         
 -20  12   4      49462.38      51673.70      1955.66 o                         
 -18  12   4       3258.24       3057.79      1067.20 o                         
 -16  12   4      25372.94      28040.36      1241.36 o                         
 -14  12   4       3937.24       3478.62       880.51 o                         
 -12  12   4      13886.67      13930.22       944.37 o                         
 -10  12   4       1512.33       1491.69       763.09 o                         
  -8  12   4      15845.44      15824.79       988.92 o                         
  -6  12   4      14064.80      13706.63       839.11 o                         
  -4  12   4      21857.42      22676.56      1041.38 o                         
  -2  12   4      36046.06      35992.69      1218.50 o                         
   0  12   4      16491.72      16124.19      1050.79 o                         
   2  12   4      34705.49      36351.88      1564.83 o                         
   4  12   4       4492.21       4447.61       994.30 o                         
   6  12   4      48568.96      50506.20      1791.67 o                         
   8  12   4       8951.52      11324.92      1035.85 o                         
  10  12   4      58119.92      59763.53      1676.42 o                         
  12  12   4      28247.88      28237.13      1307.79 o                         
  14  12   4      35879.00      37564.09      1456.53 o                         
  16  12   4      30895.94      30889.73      1506.73 o                         
  18  12   4      15497.95      17782.39      1311.78 o                         
  20  12   4      14865.73      14652.70      1977.95 o                         
  22  12   4       9750.05       8638.83      1255.54 o                         
  24  12   4       8095.45       6763.14      1556.91 o                         
  26  12   4       5917.06       4760.65      1372.60 o                         
  28  12   4       1686.44      -1806.76      1806.76 o                         
 -25  13   4         27.99         99.98      1227.07 o                         
 -23  13   4       3041.71       2492.67      1279.68 o                         
 -21  13   4         22.21      -1204.21      1204.21 o                         
 -19  13   4       2608.96       1670.88      1030.79 o                         
 -17  13   4         80.44        318.40      1057.87 o                         
 -15  13   4       6369.85       7964.57      1146.28 o                         
 -13  13   4        647.27        105.13       878.57 o                         
 -11  13   4      22132.86      22254.62      1171.97 o                         
  -9  13   4       1409.20       2511.26       826.77 o                         
  -7  13   4      26675.88      27466.54      1591.49 o                         
  -5  13   4         73.37       -101.32       874.39 o                         
  -3  13   4       7526.80       7451.08       872.41 o                         
  -1  13   4        897.71        972.59       847.10 o                         
   1  13   4      22743.29      25836.07      1345.83 o                         
   3  13   4      16607.42      15168.14      1218.17 o                         
   5  13   4      13987.78      14739.47      1231.21 o                         
   7  13   4       4858.95       5492.79      1120.06 o                         
   9  13   4       1675.47       2101.06      1121.45 o                         
  11  13   4        555.45        214.03      1070.63 o                         
  13  13   4        418.48         40.92       998.93 o                         
  15  13   4       2811.43       4140.11      1102.67 o                         
  17  13   4       6075.05       4444.22      1144.07 o                         
  19  13   4       1346.66       1222.44      1087.46 o                         
  21  13   4       5155.01       4702.88      1355.63 o                         
  23  13   4       2752.91       2440.64      1257.99 o                         
  25  13   4       4119.35       1543.09      1728.03 o                         
 -22  14   4        107.22      -1240.79      1240.79 o                         
 -20  14   4          8.73      -1187.18      1187.18 o                         
 -18  14   4        136.95        594.04      1044.47 o                         
 -16  14   4          7.46        217.61       995.85 o                         
 -14  14   4        206.46       -542.36       939.36 o                         
 -12  14   4        266.95        488.19      1249.59 o                         
 -10  14   4         57.79       2597.24      1051.70 o                         
  -8  14   4        745.31       1179.60      1043.42 o                         
  -6  14   4        202.71       1141.87       944.76 o                         
  -4  14   4       3228.79       2368.94      1089.89 o                         
  -2  14   4        567.31        536.83      1212.57 o                         
   0  14   4        365.25        563.20      1017.33 o                         
   2  14   4        695.72        784.11      1079.68 o                         
   4  14   4       1967.67        816.88      1263.41 o                         
   6  14   4       3443.07       3719.59      1131.30 o                         
   8  14   4       1569.94       1989.74      1146.23 o                         
  10  14   4        862.63        281.00      1271.37 o                         
  12  14   4          5.52         84.54      1292.96 o                         
  14  14   4        171.09       1377.37      1205.41 o                         
  16  14   4        166.02          3.20      1227.08 o                         
  18  14   4         29.38      -1446.09      1446.09 o                         
  20  14   4        325.88       -528.39      1416.36 o                         
 -17  15   4       1205.24       1342.52      1396.03 o                         
 -15  15   4      10123.98      11379.58      1628.79 o                         
 -13  15   4        411.88       -804.33      1262.54 o                         
 -11  15   4      19169.14      19814.22      1610.02 o                         
  -9  15   4        293.85       -165.78      1267.41 o                         
  -7  15   4      27790.88      27406.27      1667.99 o                         
  -5  15   4        947.77       2316.45      1179.85 o                         
  -3  15   4      21989.78      23540.08      1958.59 o                         
  -1  15   4         92.74        822.53      1545.22 o                         
   1  15   4       8050.15       7941.56      1431.42 o                         
   3  15   4        400.17       1817.45      1596.01 o                         
   5  15   4       3380.70       4258.53      1548.24 o                         
   7  15   4       1564.14       2599.94      1262.66 o                         
   9  15   4       2653.74       2743.56      1951.72 o                         
  11  15   4        457.96        398.22      1480.38 o                         
  13  15   4        892.98        163.92      1306.64 o                         
  15  15   4        158.45          4.09      1807.68 o                         
  17  15   4        195.93      -2330.35      2330.35 o                         
 -12  16   4      13600.46      13474.11      2846.04 o                         
 -10  16   4       6317.63       8006.64      1829.16 o                         
  -8  16   4      10356.62      10188.77      1907.04 o                         
  -6  16   4       5313.29       5232.72      1920.39 o                         
  -4  16   4       8624.03      10780.04      1783.37 o                         
  -2  16   4       4471.16       5109.23      1413.02 o                         
   0  16   4       9656.08       9327.73      1525.37 o                         
   2  16   4       6382.73       5003.99      1442.91 o                         
   4  16   4       8066.49       8673.18      1652.08 o                         
   6  16   4      12102.55      11232.43      1702.21 o                         
   8  16   4       6600.50       8240.72      2789.82 o                         
  10  16   4      13791.91      16653.33      1791.66 o                         
 -41   1   5       1108.38         -5.59       931.89 o                         
 -39   1   5      19286.22      19346.18      1134.99 o                         
 -37   1   5        299.04       -176.67       703.38 o                         
 -35   1   5      17785.91      15652.94       899.13 o                         
 -33   1   5       1440.96       1410.69       624.71 o                         
 -31   1   5       6984.98       6997.39       599.47 o                         
 -29   1   5        102.58         -2.59       425.77 o                         
 -27   1   5       3397.14       2441.46       425.95 o                         
 -25   1   5       5673.07       5723.18       425.42 o                         
 -23   1   5       1068.10       1542.27       386.30 o                         
 -21   1   5      31566.86      29343.59       658.19 o                         
 -19   1   5       1388.49       1043.68       331.69 o                         
 -17   1   5      52790.45      53459.30       685.15 o                         
 -15   1   5      14209.25      14617.89       540.20 o                         
 -13   1   5      71449.38      71813.06       553.28 o                         
 -11   1   5      43439.82      44630.34       517.95 o                         
  -9   1   5     154180.52     153210.20      1052.97 o                         
  -7   1   5     182887.61     196433.88      1231.95 o                         
  -5   1   5     102826.66     108927.41       820.95 o                         
  -3   1   5      45965.68      44386.85       430.81 o                         
  -1   1   5      30359.96      39253.71       439.78 o                         
   1   1   5       4257.85       4934.91       291.63 o                         
   3   1   5       5499.15       7285.72       317.78 o                         
   5   1   5      31597.39      32113.14       529.48 o                         
   7   1   5        374.25        725.73       285.44 o                         
   9   1   5        915.78        950.42       295.80 o                         
  11   1   5      11968.37      12650.89       450.41 o                         
  13   1   5       3858.18       3628.97       362.55 o                         
  15   1   5      19797.02      18326.63       526.95 o                         
  17   1   5      37228.44      32835.69       701.59 o                         
  19   1   5      37080.34      34064.21       745.74 o                         
  21   1   5         72.13       -409.71       409.71 o                         
  23   1   5      38173.07      37077.66       884.54 o                         
  25   1   5       1157.48       1353.36       520.14 o                         
  27   1   5      51958.06      54614.40      1147.34 o                         
  29   1   5        105.31       -538.71       607.57 o                         
  31   1   5      18593.70      18927.35       941.22 o                         
  33   1   5       6800.03       6303.22       883.90 o                         
  35   1   5       8223.82       9693.77      1042.60 o                         
  37   1   5       6989.73       5573.61      1047.44 o                         
  39   1   5       6953.41       5880.50      1127.30 o                         
 -40   2   5        195.85        534.53       932.26 o                         
 -38   2   5      38460.21      38482.62      1286.75 o                         
 -36   2   5        383.73       -296.47       697.76 o                         
 -34   2   5      44099.98      42889.14      1184.12 o                         
 -32   2   5         98.77        380.20       578.67 o                         
 -30   2   5      85218.10      86176.90      1273.75 o                         
 -28   2   5       2232.84       2710.81       537.67 o                         
 -26   2   5     152165.58     144414.42      1265.92 o                         
 -24   2   5       6581.62       5571.80       454.40 o                         
 -22   2   5     120876.44     116063.81      1097.31 o                         
 -20   2   5       7844.08       8163.96       418.84 o                         
 -18   2   5     122710.11     117512.81      1028.63 o                         
 -16   2   5       3139.11       3982.05       289.09 o                         
 -14   2   5     103806.82     102592.38       763.36 o                         
 -12   2   5          5.95         86.80       202.36 o                         
 -10   2   5      62475.73      66228.49       841.92 o                         
  -8   2   5      20618.14      19193.24       565.47 o                         
  -6   2   5      63853.21      69733.06       583.24 o                         
  -4   2   5       7585.84       9311.49       279.45 o                         
  -2   2   5     221107.45     236473.53      1289.93 o                         
   0   2   5      61400.79      64753.27       545.79 o                         
   2   2   5     542307.19     556181.31      2702.11 o                         
   4   2   5      56442.61      57212.67       568.46 o                         
   6   2   5     227624.27     230944.66      1294.38 o                         
   8   2   5       9893.36      11940.87       342.80 o                         
  10   2   5     236924.05     250867.23      1471.74 o                         
  12   2   5      11934.76      12025.07       358.61 o                         
  14   2   5     223410.89     225249.12      1458.68 o                         
  16   2   5        354.86        291.53       353.68 o                         
  18   2   5     116934.85     119112.73      1139.63 o                         
  20   2   5       2065.60       1987.52       427.21 o                         
  22   2   5      56638.24      59655.52      1089.68 o                         
  24   2   5      14804.95      14710.24       663.25 o                         
  26   2   5      41228.66      42708.90      1077.45 o                         
  28   2   5       9359.60       8216.92       778.22 o                         
  30   2   5      12211.60      14043.32       894.30 o                         
  32   2   5       8614.94       7874.27       880.81 o                         
  34   2   5       5430.35       5722.10       979.15 o                         
  36   2   5       6339.84       6134.04      1025.74 o                         
  38   2   5       9398.62      10607.28      1219.55 o                         
  40   2   5      13292.52      13358.04      1325.69 o                         
 -41   3   5       8769.28       9310.75      1119.93 o                         
 -39   3   5      18389.63      17464.25      1176.56 o                         
 -37   3   5      14577.22      13752.79      1085.29 o                         
 -35   3   5      23288.59      21797.59      1119.30 o                         
 -33   3   5      23311.89      24580.61      1170.88 o                         
 -31   3   5      47304.69      49040.47      1194.11 o                         
 -29   3   5      39148.55      40448.43      1015.84 o                         
 -27   3   5      99874.58      95392.21      1147.10 o                         
 -25   3   5      57176.54      55895.95       904.29 o                         
 -23   3   5      99880.98      96565.71      1042.65 o                         
 -21   3   5      34383.14      31596.85       672.95 o                         
 -19   3   5      96965.95      94189.71       948.37 o                         
 -17   3   5      40952.32      39861.20       624.57 o                         
 -15   3   5     104800.02     108788.81       859.13 o                         
 -13   3   5     138369.91     136687.97       931.06 o                         
 -11   3   5      28016.44      26066.85       529.83 o                         
  -9   3   5      34059.17      34426.49       773.10 o                         
  -7   3   5      18409.62      18877.88       444.93 o                         
  -5   3   5     124157.45     129153.77       933.20 o                         
  -3   3   5      56485.14      56221.64       505.53 o                         
  -1   3   5     406146.41     413665.62      2182.69 o                         
   1   3   5      13746.50      15074.89       392.58 o                         
   3   3   5     227962.20     229486.80      1354.96 o                         
   5   3   5      36237.78      36362.59       477.75 o                         
   7   3   5     175184.62     177339.66      1103.99 o                         
   9   3   5      11628.33      12291.01       447.44 o                         
  11   3   5     232535.83     222001.88      2109.16 o                         
  13   3   5      61666.03      59032.44       685.47 o                         
  15   3   5     131556.44     122233.84      1214.06 o                         
  17   3   5      42378.73      41001.75       719.77 o                         
  19   3   5      46228.16      42665.20       769.55 o                         
  21   3   5      28277.46      27562.23       705.34 o                         
  23   3   5      28532.14      27552.59       831.03 o                         
  25   3   5       7239.16       7695.49       727.59 o                         
  27   3   5      43340.67      45983.55      1269.58 o                         
  29   3   5       1581.55       3395.69       776.46 o                         
  31   3   5      16654.72      16829.79       965.87 o                         
  33   3   5         80.77       -509.92       814.08 o                         
  35   3   5      17222.70      19132.22      1174.56 o                         
  37   3   5         33.57       -998.59       998.59 o                         
  39   3   5      22401.31      24414.93      1532.86 o                         
 -40   4   5       4260.56       3937.87      1225.10 o                         
 -38   4   5      20354.93      22925.84      1254.01 o                         
 -36   4   5       8258.47       7636.70       998.07 o                         
 -34   4   5      20087.42      22306.31      1199.33 o                         
 -32   4   5       8532.19       8423.62       884.80 o                         
 -30   4   5      12981.72      12238.25       756.91 o                         
 -28   4   5       2584.35       2270.96       642.19 o                         
 -26   4   5      19954.32      19689.28       704.03 o                         
 -24   4   5       2729.04       3146.04       480.20 o                         
 -22   4   5      35015.88      33507.32       762.86 o                         
 -20   4   5      12306.67       9763.86       485.57 o                         
 -18   4   5      35678.41      31296.54       674.93 o                         
 -16   4   5       3778.60       3068.25       310.96 o                         
 -14   4   5     138038.36     135464.27      1020.87 o                         
 -12   4   5       1783.70        775.78       344.38 o                         
 -10   4   5     373539.44     393944.00      2973.39 o                         
  -8   4   5      28515.43      27536.88       623.30 o                         
  -6   4   5     305194.34     308455.56      1926.66 o                         
  -4   4   5      18001.80      19392.19       454.16 o                         
  -2   4   5      87948.48      92917.00       901.21 o                         
   0   4   5        497.96        579.59       276.86 o                         
   2   4   5      49008.96      48825.45       597.60 o                         
   4   4   5       1092.32        991.59       222.46 o                         
   6   4   5      24551.98      25083.57       636.32 o                         
   8   4   5       4078.73       4303.68       328.64 o                         
  10   4   5      33452.04      33246.47       839.72 o                         
  12   4   5      16014.31      15145.43       626.45 o                         
  14   4   5       4797.23       4762.18       511.61 o                         
  16   4   5      54163.46      50759.01      1026.29 o                         
  18   4   5      15791.59      15223.40       720.30 o                         
  20   4   5      53820.71      54863.21      1149.64 o                         
  22   4   5      37006.02      36156.89      1038.87 o                         
  24   4   5      43730.67      43057.87      1132.02 o                         
  26   4   5      41875.40      43560.12      1177.71 o                         
  28   4   5      11868.49      11997.98       862.90 o                         
  30   4   5      39072.39      37501.43      1175.43 o                         
  32   4   5       4796.48       5265.10       876.98 o                         
  34   4   5      25545.91      26581.88      1243.53 o                         
  36   4   5       1698.85        347.99       987.46 o                         
  38   4   5      10351.17       9907.88      1262.84 o                         
 -39   5   5       2301.84       2841.91      1287.70 o                         
 -37   5   5        737.21        314.39       963.95 o                         
 -35   5   5        510.26       -916.98       946.34 o                         
 -33   5   5       4790.46       3391.14       919.77 o                         
 -31   5   5       1794.47        -98.72       839.08 o                         
 -29   5   5       6976.74       6939.72       809.32 o                         
 -27   5   5      15874.21      15956.20       903.95 o                         
 -25   5   5       4195.00       4872.04       576.34 o                         
 -23   5   5      13882.61      12914.78       598.51 o                         
 -21   5   5       2027.69       2115.89       435.35 o                         
 -19   5   5       2214.28       2350.07       402.48 o                         
 -17   5   5      15332.72      13896.20       605.05 o                         
 -15   5   5        363.02        556.13       287.80 o                         
 -13   5   5      41627.18      40973.82       574.64 o                         
 -11   5   5        303.23        287.70       345.96 o                         
  -9   5   5       3624.27       2595.79       296.40 o                         
  -7   5   5       7553.65       9211.72       385.94 o                         
  -5   5   5       9791.09       8841.63       348.13 o                         
  -3   5   5      35728.24      40550.25       590.28 o                         
  -1   5   5       6915.61       7521.11       362.22 o                         
   1   5   5      27482.41      31719.46       617.62 o                         
   3   5   5       5028.67       4435.14       313.82 o                         
   5   5   5      10822.73      12252.41       455.75 o                         
   7   5   5       7823.20       7774.50       391.59 o                         
   9   5   5        660.86       -124.17       489.77 o                         
  11   5   5       7588.01       8423.94       548.32 o                         
  13   5   5         69.99        327.98       484.11 o                         
  15   5   5      20410.00      17921.69       703.24 o                         
  17   5   5      11785.50      10609.19       655.68 o                         
  19   5   5       5438.38       5275.87       634.44 o                         
  21   5   5        471.98        896.08       640.94 o                         
  23   5   5      15240.97      14521.48       844.83 o                         
  25   5   5        128.32        182.15       714.97 o                         
  27   5   5       6781.25       5706.36       794.80 o                         
  29   5   5        353.10       1157.64       775.96 o                         
  31   5   5        957.64        689.33       882.43 o                         
  33   5   5         34.55       1039.02       918.06 o                         
  35   5   5       2498.79        810.33       989.29 o                         
  37   5   5         45.47        512.48      1033.06 o                         
 -38   6   5       1942.20        935.33      1291.65 o                         
 -36   6   5       2968.48       4125.24      1294.90 o                         
 -34   6   5        204.95       -103.17       911.27 o                         
 -32   6   5       2563.39       2541.18       939.29 o                         
 -30   6   5        483.58       -705.07       828.59 o                         
 -28   6   5       1035.46       2393.60       865.33 o                         
 -26   6   5         22.50        144.09       663.08 o                         
 -24   6   5        198.84        805.28       604.85 o                         
 -22   6   5       1631.69        621.62       568.69 o                         
 -20   6   5       9462.40       9186.49       555.34 o                         
 -18   6   5       2862.96       2034.53       504.33 o                         
 -16   6   5      14480.76      13964.35       566.77 o                         
 -14   6   5      12295.25      12568.30       388.44 o                         
 -12   6   5       2457.43       2999.44       262.84 o                         
 -10   6   5      38285.16      36656.04       604.53 o                         
  -8   6   5        282.40         60.37       282.51 o                         
  -6   6   5      44112.18      38366.80       617.50 o                         
  -4   6   5      19298.19      18945.93       504.68 o                         
  -2   6   5      27443.79      27897.73       627.95 o                         
   0   6   5      33987.52      30598.71       645.23 o                         
   2   6   5      33257.39      33970.10       658.16 o                         
   4   6   5      15798.97      15306.55       452.61 o                         
   6   6   5        468.64        622.48       251.90 o                         
   8   6   5       4283.03       4342.04       366.53 o                         
  10   6   5       2878.05       1445.58       516.98 o                         
  12   6   5       1119.60        -34.07       541.67 o                         
  14   6   5        696.43        570.98       582.79 o                         
  16   6   5      13693.08      12555.22       774.14 o                         
  18   6   5       8349.55       7668.95       700.39 o                         
  20   6   5      19068.70      17101.17       860.93 o                         
  22   6   5      11000.63      11776.93       843.35 o                         
  24   6   5      16002.81      14266.84       889.99 o                         
  26   6   5       2492.57       3120.68       892.52 o                         
  28   6   5       5028.41       5107.74       963.11 o                         
  30   6   5       3530.34       4771.30       995.45 o                         
  32   6   5       1990.09       2215.50       968.33 o                         
  34   6   5       6771.70       6066.70      1065.05 o                         
  36   6   5          3.68      -1014.93      1014.93 o                         
 -37   7   5       6039.04       5345.06      1405.10 o                         
 -35   7   5       9607.27       9404.56      1273.35 o                         
 -33   7   5       5267.60       4489.58      1244.33 o                         
 -31   7   5      23748.81      22936.15      1280.11 o                         
 -29   7   5      11029.19      10703.42      1063.75 o                         
 -27   7   5      13098.31      14202.32      1093.84 o                         
 -25   7   5      39671.52      36020.39      1114.73 o                         
 -23   7   5      31791.07      30890.21       975.76 o                         
 -21   7   5      21220.23      21536.54       907.41 o                         
 -19   7   5      75099.24      74883.79      1246.09 o                         
 -17   7   5       3419.06       2916.00       563.29 o                         
 -15   7   5      46975.95      44996.77       775.60 o                         
 -13   7   5      34940.20      33377.01       730.42 o                         
 -11   7   5      33474.95      31589.24       593.37 o                         
  -9   7   5       9702.65      10963.04       510.26 o                         
  -7   7   5       1614.38       1806.22       377.90 o                         
  -5   7   5      45347.82      43367.02       771.17 o                         
  -3   7   5       6725.24       5271.90       418.67 o                         
  -1   7   5      84311.81      79633.88       936.58 o                         
   1   7   5      21919.18      22028.30       599.48 o                         
   3   7   5     116456.36     113272.79      1091.58 o                         
   5   7   5      24109.46      22970.31       542.06 o                         
   7   7   5     119193.05     116771.15      1048.39 o                         
   9   7   5       9889.05      11024.57       586.25 o                         
  11   7   5      42134.85      38977.59      1057.99 o                         
  13   7   5      32172.10      27513.39      1006.90 o                         
  15   7   5      37904.99      35725.08      1088.20 o                         
  17   7   5      25997.92      26543.66       997.30 o                         
  19   7   5      25373.26      23167.90      1000.20 o                         
  21   7   5      12925.74      14022.29      1034.18 o                         
  23   7   5       5079.48       5796.64       979.48 o                         
  25   7   5       4320.81       4186.34       974.91 o                         
  27   7   5      13202.33      14536.18      1196.86 o                         
  29   7   5       1670.85       1349.89      1055.79 o                         
  31   7   5      12332.77      11242.95      1251.63 o                         
  33   7   5         14.62        917.66      1077.66 o                         
  35   7   5       9695.29      10829.77      1628.49 o                         
 -36   8   5        364.17      -1197.52      1220.27 o                         
 -34   8   5      38430.39      35515.62      1631.09 o                         
 -32   8   5       3442.85       4051.35      1251.26 o                         
 -30   8   5      60482.75      65606.62      2048.57 o                         
 -28   8   5       1995.17       3268.71       989.55 o                         
 -26   8   5      50063.59      49233.14      1594.63 o                         
 -24   8   5       5831.85       5961.12       865.58 o                         
 -22   8   5      64570.75      67048.89      1498.10 o                         
 -20   8   5       6193.59       8502.54       756.82 o                         
 -18   8   5      83714.66      79074.91      1442.42 o                         
 -16   8   5        225.74        210.53       596.06 o                         
 -14   8   5      90051.10      89995.24      1254.83 o                         
 -12   8   5       8645.09      10515.87       592.95 o                         
 -10   8   5      72819.36      69558.62       907.69 o                         
  -8   8   5        118.28        418.73       382.93 o                         
  -6   8   5      61537.00      59439.64       893.45 o                         
  -4   8   5       6830.03       6670.32       466.75 o                         
  -2   8   5      70778.57      67034.54       937.87 o                         
   0   8   5      25257.44      24236.71       666.72 o                         
   2   8   5     140208.08     131240.97      1233.97 o                         
   4   8   5      17724.92      17138.44       557.55 o                         
   6   8   5      78257.08      77307.04      1182.24 o                         
   8   8   5      19822.85      18630.59       537.23 o                         
  10   8   5     131544.14     123144.17      1579.20 o                         
  12   8   5      16758.83      17181.44       813.04 o                         
  14   8   5     122195.46     119181.07      1665.05 o                         
  16   8   5       6487.49       6308.58       809.19 o                         
  18   8   5      96573.31      98035.70      1893.59 o                         
  20   8   5       1916.83        817.95       862.69 o                         
  22   8   5      27520.21      26069.97      1268.48 o                         
  24   8   5       4568.76       4615.40       987.96 o                         
  26   8   5       9963.95      10506.42      1145.77 o                         
  28   8   5       4367.87       5253.16      1127.65 o                         
  30   8   5      11216.65      12857.37      1321.57 o                         
  32   8   5       6400.72       6510.18      1262.06 o                         
  34   8   5       7260.57       7562.30      1335.11 o                         
 -35   9   5      24958.80      23839.08      1587.21 o                         
 -33   9   5        669.48       2040.61      1186.27 o                         
 -31   9   5      14663.73      14845.28      1453.19 o                         
 -29   9   5       2559.43       1722.42      1160.24 o                         
 -27   9   5       7989.17       9783.97      1130.99 o                         
 -25   9   5      19243.21      17380.51      1154.02 o                         
 -23   9   5      15016.24      14803.34      1081.36 o                         
 -21   9   5      36287.58      34748.43      1122.50 o                         
 -19   9   5      19652.77      20581.17       932.57 o                         
 -17   9   5      28732.24      25997.53       958.72 o                         
 -15   9   5      17296.49      18880.41       855.56 o                         
 -13   9   5      63381.88      66270.93      1377.35 o                         
 -11   9   5      39232.41      40383.38      1425.14 o                         
  -9   9   5     122365.15     114954.88      1424.71 o                         
  -7   9   5      89438.30      87464.35      1258.03 o                         
  -5   9   5      86218.63      80203.68      1101.04 o                         
  -3   9   5      81983.93      78846.05      1094.63 o                         
  -1   9   5      17657.38      19351.38       634.44 o                         
   1   9   5      60888.33      56834.07       947.76 o                         
   3   9   5      17068.08      17114.79       605.13 o                         
   5   9   5      40656.62      37295.86       794.79 o                         
   7   9   5      17161.40      17430.19       644.33 o                         
   9   9   5       3542.77       3320.68       640.16 o                         
  11   9   5      16827.71      16221.18       851.18 o                         
  13   9   5        173.21       -785.57       785.57 o                         
  15   9   5      47552.73      45927.55      1537.69 o                         
  17   9   5        409.14       -316.02       842.34 o                         
  19   9   5      61873.62      59908.98      1715.81 o                         
  21   9   5       2508.73       2068.37       965.70 o                         
  23   9   5      50017.31      51231.06      1706.74 o                         
  25   9   5       2784.51       2726.81      1071.76 o                         
  27   9   5      46364.53      49006.27      2158.47 o                         
  29   9   5        820.62      -1112.88      1112.88 o                         
  31   9   5      34285.73      38364.04      1725.18 o                         
  33   9   5       2186.24        953.44      1314.38 o                         
 -32  10   5        944.85        388.95      1194.33 o                         
 -30  10   5       7554.67       9447.02      1436.82 o                         
 -28  10   5         17.84       -348.65      1168.80 o                         
 -26  10   5      10471.31      10853.51      1274.16 o                         
 -24  10   5         14.19       -550.12       920.22 o                         
 -22  10   5      18950.58      21066.76      1217.79 o                         
 -20  10   5         32.68        189.37       756.86 o                         
 -18  10   5      31617.96      33206.49      1111.32 o                         
 -16  10   5       3708.33       4092.35       729.82 o                         
 -14  10   5      48064.39      47980.89      1320.90 o                         
 -12  10   5         78.87       -389.33       666.87 o                         
 -10  10   5      35108.71      33724.52      1092.88 o                         
  -8  10   5       5946.80       5537.26       642.09 o                         
  -6  10   5      13269.12      12918.82       719.51 o                         
  -4  10   5       1688.11       1901.19       572.31 o                         
  -2  10   5      34088.66      32753.76       881.81 o                         
   0  10   5       5556.65       5205.50       558.29 o                         
   2  10   5      41685.44      38890.75       880.30 o                         
   4  10   5         63.48       -124.50       465.91 o                         
   6  10   5      25406.00      26414.36       896.93 o                         
   8  10   5        338.80        714.63       750.63 o                         
  10  10   5      18627.95      16888.31      1057.03 o                         
  12  10   5       3207.48       3431.57       845.18 o                         
  14  10   5      17694.53      16749.88      1064.37 o                         
  16  10   5       1737.72        752.68       916.91 o                         
  18  10   5      11638.66      11474.33      1119.36 o                         
  20  10   5       1882.43       2226.95      1008.95 o                         
  22  10   5       6928.59       5543.58      1111.30 o                         
  24  10   5       1858.40        592.19      1068.57 o                         
  26  10   5       5719.80       4192.86      1285.08 o                         
  28  10   5       3966.48       2964.61      1228.66 o                         
  30  10   5       7639.38       6817.65      1321.87 o                         
 -31  11   5       1093.90        259.27      1240.16 o                         
 -29  11   5       1568.63       2453.05      1259.24 o                         
 -27  11   5       1944.62       1501.85      1253.34 o                         
 -25  11   5        451.27       -729.88      1172.65 o                         
 -23  11   5       5186.80       3692.90      1197.39 o                         
 -21  11   5       1855.32       2527.54       965.03 o                         
 -19  11   5       4778.93       5077.38       874.13 o                         
 -17  11   5       3669.58       3398.27       837.27 o                         
 -15  11   5       2200.31       2944.33       783.01 o                         
 -13  11   5       5654.87       5161.58       822.35 o                         
 -11  11   5       1693.70        783.63       733.57 o                         
  -9  11   5        203.67        853.93       711.93 o                         
  -7  11   5        433.78       1833.75       683.36 o                         
  -5  11   5        355.84       1234.60       618.22 o                         
  -3  11   5       2344.92       1938.23       628.39 o                         
  -1  11   5       1334.62       1484.03       606.22 o                         
   1  11   5       1865.46       2402.78       592.15 o                         
   3  11   5      10687.46      10924.17       745.40 o                         
   5  11   5       1066.71        -90.88       770.49 o                         
   7  11   5       6697.58       6449.77       894.03 o                         
   9  11   5         49.17       1439.85       844.91 o                         
  11  11   5       7884.03       8449.85       982.21 o                         
  13  11   5       4596.67       3619.12       953.55 o                         
  15  11   5       3300.06       2691.24       991.66 o                         
  17  11   5       7075.13       6659.38      1084.19 o                         
  19  11   5          1.83       -174.90       995.62 o                         
  21  11   5       3314.88       1703.91      1257.71 o                         
  23  11   5       2397.49        984.95      1164.70 o                         
  25  11   5        483.48       -489.28      1139.76 o                         
  27  11   5       2393.90       2046.54      1335.77 o                         
  29  11   5         65.06       -895.65      1245.70 o                         
 -28  12   5        267.44        487.06      1221.48 o                         
 -26  12   5       5625.43       4880.69      1255.39 o                         
 -24  12   5        929.22        761.98      1277.02 o                         
 -22  12   5       8645.18       9487.36      1348.86 o                         
 -20  12   5       1612.63       3742.98      1183.72 o                         
 -18  12   5      10921.91      12110.92      1022.27 o                         
 -16  12   5         98.77       -652.49       833.56 o                         
 -14  12   5       8545.15       9494.54       911.58 o                         
 -12  12   5        421.82        900.43       786.53 o                         
 -10  12   5       8314.50       9066.97       896.69 o                         
  -8  12   5         17.62       1207.11       774.12 o                         
  -6  12   5      18145.86      15613.24       939.56 o                         
  -4  12   5         42.88        892.57       677.51 o                         
  -2  12   5       5594.71       7017.58       774.96 o                         
   0  12   5       2141.76       2620.99       821.83 o                         
   2  12   5       7095.35       6362.20      1019.88 o                         
   4  12   5       4625.12       5694.44      1038.89 o                         
   6  12   5      13781.28      13332.21      1040.70 o                         
   8  12   5      13209.89      13840.29      1082.85 o                         
  10  12   5      22549.58      22702.79      1216.51 o                         
  12  12   5       3486.56       3242.43       991.31 o                         
  14  12   5      10620.09       9502.79      1143.05 o                         
  16  12   5        270.79       -270.74      1028.16 o                         
  18  12   5      10505.21      12499.12      1261.24 o                         
  20  12   5        522.86        237.50      1092.97 o                         
  22  12   5       4198.42       3359.52      1191.72 o                         
  24  12   5        296.74      -1609.44      2011.99 o                         
  26  12   5       1663.00       1471.33      1425.49 o                         
 -25  13   5       6287.40       4104.94      1282.13 o                         
 -23  13   5      18796.61      15493.88      1559.66 o                         
 -21  13   5       8908.97       8326.92      1481.43 o                         
 -19  13   5      15715.35      16920.21      1463.33 o                         
 -17  13   5       7423.72       7869.32      1144.69 o                         
 -15  13   5      18577.53      21721.66      1202.21 o                         
 -13  13   5       1443.47       2979.52       922.21 o                         
 -11  13   5       8280.84      10003.61       959.03 o                         
  -9  13   5       5032.70       3529.02       946.46 o                         
  -7  13   5       2416.58       2981.79       884.18 o                         
  -5  13   5      19931.96      20507.96      1154.95 o                         
  -3  13   5       1153.78       1887.91      1014.55 o                         
  -1  13   5      28368.95      25954.07      1298.01 o                         
   1  13   5       3535.30       5401.22      1072.28 o                         
   3  13   5      22819.96      25667.63      1401.48 o                         
   5  13   5      11445.85      11360.34      1204.96 o                         
   7  13   5      23435.68      25108.99      1433.53 o                         
   9  13   5       8290.19       7705.34      1222.88 o                         
  11  13   5      39471.01      37611.64      1754.26 o                         
  13  13   5      10708.05      12075.65      1191.33 o                         
  15  13   5      23035.60      23433.14      1398.87 o                         
  17  13   5       5968.94       4057.42      1177.46 o                         
  19  13   5      12285.32      14985.00      1740.11 o                         
  21  13   5       4715.48       3722.84      1242.96 o                         
  23  13   5       8605.50       6553.16      1372.03 o                         
 -22  14   5      15478.56      16515.87      1524.02 o                         
 -20  14   5        744.29        -76.85      1146.98 o                         
 -18  14   5      27328.83      27601.12      1659.48 o                         
 -16  14   5       1251.58        943.63      1180.20 o                         
 -14  14   5      42270.66      36905.13      1611.51 o                         
 -12  14   5       1280.04       1177.39      1294.21 o                         
 -10  14   5      55420.00      55747.55      1886.99 o                         
  -8  14   5         68.90        807.49       949.46 o                         
  -6  14   5      50812.34      56055.91      2775.10 o                         
  -4  14   5        671.16       1704.27      1067.38 o                         
  -2  14   5      43194.35      44157.68      2885.79 o                         
   0  14   5        160.60       1015.32      1895.76 o                         
   2  14   5      23965.66      22259.34      1596.77 o                         
   4  14   5        317.33        887.04      1497.74 o                         
   6  14   5      17356.54      18774.04      1767.26 o                         
   8  14   5        568.73      -1096.54      1096.54 o                         
  10  14   5      15462.55      15539.34      1404.58 o                         
  12  14   5       1532.28       1164.54      1217.46 o                         
  14  14   5       8619.84      10018.13      1391.31 o                         
  16  14   5       4129.26       6225.19      1499.91 o                         
  18  14   5       7074.14       6948.25      1519.47 o                         
  20  14   5       6834.05       6544.89      1363.44 o                         
 -17  15   5      11075.32      12147.11      2104.51 o                         
 -15  15   5       9840.37      10284.96      1453.19 o                         
 -13  15   5       8968.45      10904.05      2207.63 o                         
 -11  15   5      10202.10      10041.76      1611.88 o                         
  -9  15   5       8757.27      10110.70      1979.65 o                         
  -7  15   5       9905.27      11923.61      1449.21 o                         
  -5  15   5      10224.94      12062.54      1468.88 o                         
  -3  15   5       7938.62       7830.83      1862.79 o                         
  -1  15   5      12313.41      15408.48      1545.52 o                         
   1  15   5      11593.61      13281.14      1681.87 o                         
   3  15   5      10376.78       9416.85      1915.20 o                         
   5  15   5       7929.83       9150.87      1510.42 o                         
   7  15   5       9837.74      10954.01      1611.04 o                         
   9  15   5        926.57       1671.50      1511.36 o                         
  11  15   5      14008.38      14706.53      1485.05 o                         
  13  15   5       1321.90       2212.92      1611.80 o                         
  15  15   5      12505.65      14813.42      1990.34 o                         
 -10  16   5         80.37       -360.03      1901.11 o                         
  -8  16   5          7.37       2714.42      1906.61 o                         
  -6  16   5        142.34       1706.39      1667.95 o                         
  -4  16   5       3368.37       6725.37      2123.17 o                         
  -2  16   5        838.01       2385.00      1409.72 o                         
   0  16   5       4623.36       7935.86      1788.13 o                         
   2  16   5       1541.70        860.91      1435.04 o                         
   4  16   5       2229.30       3544.02      1494.22 o                         
   6  16   5       6101.27       8791.64      1941.53 o                         
   8  16   5         32.21      -1906.18      4028.42 o                         
 -40   0   6      12643.08      13667.45      1478.38 o                         
 -38   0   6      38523.80      39528.43      1864.35 o                         
 -36   0   6      13404.00      14474.11      1360.85 o                         
 -34   0   6      22024.52      24230.19      1495.60 o                         
 -32   0   6       3016.58       2455.97       974.80 o                         
 -30   0   6      23000.64      21398.16      1272.77 o                         
 -28   0   6      20930.08      20714.89      1198.72 o                         
 -26   0   6      18303.21      18418.94       846.75 o                         
 -24   0   6      71152.64      66122.89      1246.78 o                         
 -22   0   6       1969.18       1348.42       593.97 o                         
 -20   0   6     208741.27     200343.42      2281.57 o                         
 -18   0   6      27061.87      27093.88      1109.59 o                         
 -16   0   6     329426.56     310050.19      2550.99 o                         
 -14   0   6      66332.69      68941.59      1061.87 o                         
 -12   0   6     259127.59     266223.66      2142.87 o                         
 -10   0   6     103580.89     104645.03      1609.76 o                         
  -8   0   6     304926.78     306595.12      2750.08 o                         
  -6   0   6     272010.44     273015.16      2130.54 o                         
  -4   0   6     109380.02     119271.07      1099.08 o                         
  -2   0   6     187349.06     182004.83      1602.70 o                         
   0   0   6     185944.53     205469.70      2007.12 o                         
   2   0   6     256637.62     266189.44      2460.30 o                         
   4   0   6      97938.71      99875.23      1345.43 o                         
   6   0   6      50674.81      54321.60      1055.32 o                         
   8   0   6      34786.72      34961.52      1099.37 o                         
  10   0   6        704.55       1067.46       482.44 o                         
  12   0   6      73505.19      78126.73      1242.84 o                         
  14   0   6      25190.19      24157.00       969.71 o                         
  16   0   6     134856.58     129776.40      1679.33 o                         
  18   0   6       1507.92       1432.32       586.05 o                         
  20   0   6     135344.89     128854.20      1810.84 o                         
  22   0   6       7712.19       7256.68       785.36 o                         
  24   0   6     129609.90     129374.92      2773.27 o                         
  26   0   6        102.07        655.81       791.99 o                         
  28   0   6      55713.47      60611.61      2014.06 o                         
  30   0   6       1222.18       -274.78      1190.34 o                         
  32   0   6      34497.47      36092.43      1907.43 o                         
  34   0   6       5389.89       6320.25      1782.71 o                         
  36   0   6      24946.86      26763.60      1736.93 o                         
  38   0   6        573.57       1612.22      1407.22 o                         
 -41   1   6      19456.92      20080.98      1270.07 o                         
 -39   1   6         91.76       -489.53       839.00 o                         
 -37   1   6      34921.64      34862.22      1244.46 o                         
 -35   1   6          3.98       -788.25       788.25 o                         
 -33   1   6      37126.84      40262.82      1296.18 o                         
 -31   1   6          1.63       -357.16       608.78 o                         
 -29   1   6      68737.09      68868.13      1307.23 o                         
 -27   1   6        104.58       -110.30       464.98 o                         
 -25   1   6     100736.47      98446.16      1341.73 o                         
 -23   1   6       1365.36       1298.10       395.00 o                         
 -21   1   6      92854.49      94260.59       996.71 o                         
 -19   1   6       1050.25        801.75       314.73 o                         
 -17   1   6      95048.71      89378.12       798.12 o                         
 -15   1   6         80.72        402.32       248.51 o                         
 -13   1   6     115280.54     108961.22       855.08 o                         
 -11   1   6      13045.78      12678.72       345.91 o                         
  -9   1   6     253024.09     259112.86      1580.64 o                         
  -7   1   6      48954.34      47675.12       703.36 o                         
  -5   1   6     218775.88     231573.92      1212.17 o                         
  -3   1   6     101389.80     104887.92       766.10 o                         
  -1   1   6      35294.05      37341.73       539.95 o                         
   1   1   6      55424.11      56971.91       722.20 o                         
   3   1   6      96149.06      98250.96       934.94 o                         
   5   1   6      65085.95      65639.16       762.87 o                         
   7   1   6      76590.48      74584.64       838.34 o                         
   9   1   6     111929.88     111597.82      1034.03 o                         
  11   1   6     144402.09     142276.67      1201.67 o                         
  13   1   6      20381.62      19536.93       641.80 o                         
  15   1   6     135850.38     139607.97      1307.42 o                         
  17   1   6       7847.81       6184.22       452.55 o                         
  19   1   6      28943.77      29895.55       732.87 o                         
  21   1   6       6493.78       6189.20       507.20 o                         
  23   1   6      37928.49      38087.00       963.91 o                         
  25   1   6      21490.63      20924.27       752.05 o                         
  27   1   6      18492.55      19258.18       854.46 o                         
  29   1   6      22825.43      21941.99       905.56 o                         
  31   1   6       4830.57       5286.65       858.03 o                         
  33   1   6       9470.75      10155.81      1038.72 o                         
  35   1   6       9636.71       9371.43      1143.57 o                         
  37   1   6      14777.62      15065.40      1286.75 o                         
  39   1   6       8566.26       8716.81      1210.49 o                         
 -40   2   6       2665.10       2084.89      1122.41 o                         
 -38   2   6       1803.97       1477.22       945.10 o                         
 -36   2   6       4050.40       4495.73       835.95 o                         
 -34   2   6       2768.50       3116.25       895.08 o                         
 -32   2   6      18427.91      17482.90       988.71 o                         
 -30   2   6      18164.13      17692.58       943.39 o                         
 -28   2   6      21504.03      20952.58       738.43 o                         
 -26   2   6      31583.25      30373.59       770.71 o                         
 -24   2   6      16329.28      18401.98       542.96 o                         
 -22   2   6      20153.76      20732.74       533.91 o                         
 -20   2   6       8095.95       8075.97       381.12 o                         
 -18   2   6      17341.41      17200.32       418.62 o                         
 -16   2   6       1630.29       2059.94       234.52 o                         
 -14   2   6      35020.67      34541.51       453.89 o                         
 -12   2   6       1867.69       1727.07       281.94 o                         
 -10   2   6       1551.02       1456.28       402.25 o                         
  -8   2   6      12876.31      14699.15       691.52 o                         
  -6   2   6      73206.10      72736.28       550.70 o                         
  -4   2   6       8638.74       7803.43       353.49 o                         
  -2   2   6      21358.37      19693.62       531.22 o                         
   0   2   6     139761.34     136951.69      1040.38 o                         
   2   2   6         31.36        181.92       271.12 o                         
   4   2   6     186533.81     187088.28      1189.74 o                         
   6   2   6       3253.32       3794.13       314.21 o                         
   8   2   6      69595.24      67279.27       807.64 o                         
  10   2   6      14620.89      13562.00       454.55 o                         
  12   2   6      71577.52      69066.70       808.63 o                         
  14   2   6      14860.76      15838.91       507.34 o                         
  16   2   6      45737.99      44691.26       766.47 o                         
  18   2   6       8441.68       8083.35       481.45 o                         
  20   2   6       8909.34       9625.11       525.23 o                         
  22   2   6       1127.87        555.50       468.96 o                         
  24   2   6        802.19        384.98       580.79 o                         
  26   2   6        325.44        307.55       654.43 o                         
  28   2   6        547.13        322.81       690.93 o                         
  30   2   6        660.55        266.59       747.46 o                         
  32   2   6       3873.31       3430.24       911.69 o                         
  34   2   6       1961.15        935.79       954.29 o                         
  36   2   6       6369.55       6034.41      1135.48 o                         
  38   2   6       1029.71       -151.61      1119.52 o                         
 -41   3   6        710.75       -245.77      1144.40 o                         
 -39   3   6        731.63        996.07      1012.42 o                         
 -37   3   6         91.35       -493.35       941.20 o                         
 -35   3   6        534.30        245.77       842.35 o                         
 -33   3   6       3965.08       3188.20       755.44 o                         
 -31   3   6        244.13        -23.26       736.59 o                         
 -29   3   6      16485.81      15943.93       833.25 o                         
 -27   3   6        121.66       -141.08       578.42 o                         
 -25   3   6      14069.43      13727.87       577.45 o                         
 -23   3   6       4274.60       4704.77       434.17 o                         
 -21   3   6        737.96        793.40       351.37 o                         
 -19   3   6       4257.84       3734.24       345.06 o                         
 -17   3   6         91.32        165.82       234.92 o                         
 -15   3   6      11713.45      10821.15       392.91 o                         
 -13   3   6        328.66        171.13       266.17 o                         
 -11   3   6        646.36        735.91       258.17 o                         
  -9   3   6      10832.51      10508.39       367.74 o                         
  -7   3   6      30639.15      33963.51       570.32 o                         
  -5   3   6      32887.06      32511.02       536.52 o                         
  -3   3   6      25174.76      26008.41       652.20 o                         
  -1   3   6       5895.68       4898.94       300.90 o                         
   1   3   6      45525.41      46514.88       632.89 o                         
   3   3   6      21886.02      22863.40       476.83 o                         
   5   3   6       9430.48      10418.58       357.99 o                         
   7   3   6      15926.27      16365.79       543.67 o                         
   9   3   6         63.08        112.59       251.28 o                         
  11   3   6      28495.18      27212.25       438.19 o                         
  13   3   6       1264.08       1657.19       242.54 o                         
  15   3   6      18956.09      19571.22       486.90 o                         
  17   3   6       1620.81       1365.09       373.21 o                         
  19   3   6       5044.44       4993.88       442.29 o                         
  21   3   6       1587.39       1444.82       569.26 o                         
  23   3   6        216.92       -250.24       596.29 o                         
  25   3   6       6506.00       5307.05       709.51 o                         
  27   3   6       1310.38       1229.50       717.29 o                         
  29   3   6       1226.65        453.83       757.63 o                         
  31   3   6         15.58        523.56       805.64 o                         
  33   3   6       1766.79       1487.96       900.14 o                         
  35   3   6         10.96       -734.65       966.21 o                         
  37   3   6       1482.82        565.10      1129.82 o                         
 -40   4   6      12305.31      12891.75      1166.92 o                         
 -38   4   6       7981.60       7540.76      1065.17 o                         
 -36   4   6      19682.90      21982.30      1380.10 o                         
 -34   4   6      14939.86      14878.09      1221.99 o                         
 -32   4   6       6571.01       6630.77       953.71 o                         
 -30   4   6       7083.54       6771.86       748.80 o                         
 -28   4   6      12435.43      12461.11       787.25 o                         
 -26   4   6      18813.98      19971.51       833.88 o                         
 -24   4   6      29279.38      27280.44       801.71 o                         
 -22   4   6      22256.09      20732.87       632.11 o                         
 -20   4   6      16846.02      16364.57       567.83 o                         
 -18   4   6       9090.98      10082.39       444.77 o                         
 -16   4   6      14699.18      13585.14       384.96 o                         
 -14   4   6      23518.94      22529.26       533.06 o                         
 -12   4   6      33135.27      34613.80       614.91 o                         
 -10   4   6      28626.15      28810.37       577.99 o                         
  -8   4   6      52199.07      48650.35       673.65 o                         
  -6   4   6      21215.60      19660.87       555.72 o                         
  -4   4   6      31213.22      29973.31       645.16 o                         
  -2   4   6      10554.94      10575.28       363.80 o                         
   0   4   6     139359.55     147910.67      1224.46 o                         
   2   4   6       8494.66       8378.44       384.86 o                         
   4   4   6     100821.38     104318.79       949.90 o                         
   6   4   6       9520.07       9941.95       342.75 o                         
   8   4   6      70210.82      67454.52       767.29 o                         
  10   4   6      12559.57      12648.49       422.85 o                         
  12   4   6      48635.31      45180.29       639.79 o                         
  14   4   6        327.94         73.09       480.96 o                         
  16   4   6      43627.69      43328.94      1038.58 o                         
  18   4   6      11542.75      11375.69       668.86 o                         
  20   4   6      28519.44      23946.10       837.17 o                         
  22   4   6        136.73        -80.43       596.02 o                         
  24   4   6      17586.96      18032.19       882.55 o                         
  26   4   6        188.36        698.20       720.69 o                         
  28   4   6       7751.71       7554.19       840.20 o                         
  30   4   6         75.41       -347.35       796.43 o                         
  32   4   6       9975.54      11456.62       983.05 o                         
  34   4   6        251.13         96.86       952.70 o                         
  36   4   6       5403.68       5559.81      1145.58 o                         
  38   4   6        510.01        555.66      1173.58 o                         
 -39   5   6       2338.89       2236.21      1225.30 o                         
 -37   5   6      14258.32      14322.99      1257.08 o                         
 -35   5   6       5461.72       5695.19      1119.80 o                         
 -33   5   6      30212.38      32237.23      1468.98 o                         
 -31   5   6       2708.18       1696.06       835.20 o                         
 -29   5   6      35823.87      35940.35      1174.66 o                         
 -27   5   6       1568.78       1863.07       735.46 o                         
 -25   5   6      39946.28      38223.49      1053.97 o                         
 -23   5   6      14446.51      13137.45       646.11 o                         
 -21   5   6      66049.88      61782.70      1156.51 o                         
 -19   5   6       9697.04      10000.32       528.39 o                         
 -17   5   6     138323.09     139160.11      1333.76 o                         
 -15   5   6      45732.00      41079.06       792.75 o                         
 -13   5   6     308997.25     297133.44      2036.87 o                         
 -11   5   6      59727.56      59973.78       851.33 o                         
  -9   5   6     274858.25     269167.22      1854.60 o                         
  -7   5   6       1559.50       1598.40       381.63 o                         
  -5   5   6     225850.03     213075.70      1357.53 o                         
  -3   5   6       2121.41       2246.42       301.87 o                         
  -1   5   6     260210.62     264360.31      1667.64 o                         
   1   5   6        951.31        790.89       330.00 o                         
   3   5   6     116039.57     116109.76       955.45 o                         
   5   5   6       1047.57       1125.93       285.31 o                         
   7   5   6      35017.86      34956.39       829.51 o                         
   9   5   6       8337.54       8070.54       406.99 o                         
  11   5   6       9203.77       8481.70       598.57 o                         
  13   5   6      26573.32      25784.20       799.69 o                         
  15   5   6      37429.70      37273.41      1009.04 o                         
  17   5   6      73437.73      69021.59      1287.38 o                         
  19   5   6      52655.48      54062.60      1242.21 o                         
  21   5   6      50243.28      48390.17      1258.58 o                         
  23   5   6      32224.12      32103.59      1028.71 o                         
  25   5   6      34533.19      34687.63      1085.36 o                         
  27   5   6      26214.03      28951.31      1088.07 o                         
  29   5   6      20590.22      20571.69      1052.59 o                         
  31   5   6      35414.62      40309.13      1542.07 o                         
  33   5   6       9968.30      10462.42      1092.90 o                         
  35   5   6      18394.11      20171.65      1250.25 o                         
  37   5   6       5197.37       4305.29      1207.22 o                         
 -38   6   6      15955.31      16478.46      1564.17 o                         
 -36   6   6      12661.94      11902.48      1270.32 o                         
 -34   6   6      25892.25      25094.04      1437.15 o                         
 -32   6   6      17471.45      18609.61      1158.64 o                         
 -30   6   6      18714.65      19184.67      1126.86 o                         
 -28   6   6      27444.25      28453.90      1141.31 o                         
 -26   6   6      17421.08      17637.45       951.40 o                         
 -24   6   6      68738.57      70369.27      1568.79 o                         
 -22   6   6      50432.27      49432.52      1124.95 o                         
 -20   6   6      74573.93      72594.03      1103.77 o                         
 -18   6   6      33603.72      33519.89       807.99 o                         
 -16   6   6      40948.31      39980.09       861.38 o                         
 -14   6   6      64488.37      63895.54       939.38 o                         
 -12   6   6      33541.46      33848.24       762.97 o                         
 -10   6   6      32501.13      33349.97       750.99 o                         
  -8   6   6     131213.34     128168.48      1009.60 o                         
  -6   6   6       2446.14       3061.20       316.93 o                         
  -4   6   6     106863.95      97132.12       954.58 o                         
  -2   6   6        544.63        327.84       327.13 o                         
   0   6   6     186834.95     177698.91      1617.03 o                         
   2   6   6       9910.10       9830.73       444.37 o                         
   4   6   6     206794.14     198005.58      1444.62 o                         
   6   6   6      17877.35      18777.72       588.11 o                         
   8   6   6     120349.25     110696.59      1459.55 o                         
  10   6   6      24531.72      23263.91       964.13 o                         
  12   6   6      90418.95      86288.10      1366.48 o                         
  14   6   6       4816.35       4972.45       659.95 o                         
  16   6   6      82666.31      82094.74      1363.03 o                         
  18   6   6       3942.80       3590.88       692.94 o                         
  20   6   6      69209.25      68446.64      1531.32 o                         
  22   6   6         77.94        692.74       732.58 o                         
  24   6   6      36787.21      38576.45      1236.58 o                         
  26   6   6       1781.23       2011.21       898.74 o                         
  28   6   6      26757.29      25487.37      1168.72 o                         
  30   6   6        883.03        802.94       907.12 o                         
  32   6   6      29338.95      28064.88      1314.16 o                         
  34   6   6        952.19        869.45      1031.87 o                         
  36   6   6      17833.76      20297.91      1319.69 o                         
 -37   7   6      16469.67      15909.49      1585.39 o                         
 -35   7   6        140.48        419.13      1371.37 o                         
 -33   7   6      31580.93      33399.30      1545.89 o                         
 -31   7   6        155.80        981.79       921.52 o                         
 -29   7   6      46959.28      44646.68      1979.62 o                         
 -27   7   6         54.23        204.60       789.55 o                         
 -25   7   6      53636.84      55152.35      1459.94 o                         
 -23   7   6       4422.88       4111.61       763.00 o                         
 -21   7   6      30726.52      30994.16       948.80 o                         
 -19   7   6       4140.04       4186.10       595.91 o                         
 -17   7   6      23471.41      24397.79       821.08 o                         
 -15   7   6        101.30       -218.51       422.96 o                         
 -13   7   6      30516.06      28810.18       731.57 o                         
 -11   7   6       2128.38       2824.44       364.93 o                         
  -9   7   6      25860.04      27392.80       629.63 o                         
  -7   7   6       1510.85       1407.80       363.01 o                         
  -5   7   6       9404.18       9790.08       454.09 o                         
  -3   7   6      32276.11      30675.37       789.39 o                         
  -1   7   6      44937.20      45071.84       789.63 o                         
   1   7   6      47725.66      45635.90       785.47 o                         
   3   7   6     106335.59     100697.95      1326.60 o                         
   5   7   6      68628.40      63475.54       813.21 o                         
   7   7   6      80032.62      73478.56      1095.55 o                         
   9   7   6      25422.49      23652.80       736.69 o                         
  11   7   6      44667.94      42653.07      1353.35 o                         
  13   7   6      10787.11       9840.22       743.04 o                         
  15   7   6      89487.56      82737.73      1513.61 o                         
  17   7   6       4096.70       3760.13       769.92 o                         
  19   7   6      46397.16      47096.45      1372.35 o                         
  21   7   6        222.29       -801.78       801.78 o                         
  23   7   6       4735.39       4458.77       990.85 o                         
  25   7   6       1491.35         81.12      1032.98 o                         
  27   7   6        806.23       -298.36       994.66 o                         
  29   7   6       3611.31       4263.26      1135.72 o                         
  31   7   6        980.57        814.12      1052.85 o                         
  33   7   6       7101.45       7592.55      1180.52 o                         
  35   7   6       1578.15        428.76      1168.41 o                         
 -36   8   6         36.63       1650.93      1371.57 o                         
 -34   8   6       2024.01       1647.17      1442.43 o                         
 -32   8   6       1683.30         69.85      1178.31 o                         
 -30   8   6        157.42       -958.48       958.48 o                         
 -28   8   6         99.36       -389.79       953.21 o                         
 -26   8   6        980.05        875.70       949.44 o                         
 -24   8   6       4857.28       3931.40       896.98 o                         
 -22   8   6        618.41        544.87       772.56 o                         
 -20   8   6      12810.72      13853.91       826.84 o                         
 -18   8   6       5545.30       4558.27       659.04 o                         
 -16   8   6      11187.06      13851.77       785.71 o                         
 -14   8   6         72.57        268.69       572.65 o                         
 -12   8   6      25117.41      23423.15       847.61 o                         
 -10   8   6       3594.10       3902.13       433.86 o                         
  -8   8   6       6023.39       7084.75       473.20 o                         
  -6   8   6      16664.21      16066.36       588.82 o                         
  -4   8   6       4573.14       4610.57       461.30 o                         
  -2   8   6      10885.87      11317.79       533.00 o                         
   0   8   6       3313.86       3196.95       440.04 o                         
   2   8   6       8222.41       7441.99       486.01 o                         
   4   8   6       2691.78       2694.26       421.56 o                         
   6   8   6      10203.41      10251.84       665.96 o                         
   8   8   6       2297.75       3365.95       533.45 o                         
  10   8   6        696.17        487.31       625.25 o                         
  12   8   6         51.84       -528.34       642.72 o                         
  14   8   6       9468.29       9313.06       801.93 o                         
  16   8   6        454.08       -132.48       717.19 o                         
  18   8   6       5358.18       5860.52       950.97 o                         
  20   8   6       6408.92       5318.17       991.34 o                         
  22   8   6        412.69        295.85       941.06 o                         
  24   8   6       6449.28       5745.54      1074.47 o                         
  26   8   6        617.98      -1034.06      1034.06 o                         
  28   8   6       7683.37       4697.53      1163.15 o                         
  30   8   6        151.31       -862.54      1128.21 o                         
  32   8   6       1708.59        162.84      1205.03 o                         
  34   8   6        284.82      -1201.67      1201.67 o                         
 -33   9   6       5646.66       3496.73      1350.16 o                         
 -31   9   6         60.35      -1139.69      1139.69 o                         
 -29   9   6      11924.98      10808.11      1232.96 o                         
 -27   9   6        279.13        364.19       952.93 o                         
 -25   9   6      10490.72      11037.46      1074.18 o                         
 -23   9   6        501.37        758.57       899.46 o                         
 -21   9   6       8441.77       8963.19       932.44 o                         
 -19   9   6       7618.96       7594.92       788.03 o                         
 -17   9   6       3074.00       3515.12       716.28 o                         
 -15   9   6         19.41       -103.64       638.34 o                         
 -13   9   6       3926.19       2930.99       668.19 o                         
 -11   9   6       4105.75       3620.81       661.56 o                         
  -9   9   6       3021.15       3347.05       627.79 o                         
  -7   9   6         59.04        577.91       498.66 o                         
  -5   9   6       4392.95       3939.54       491.93 o                         
  -3   9   6       7444.65       7727.64       538.49 o                         
  -1   9   6      20866.67      21623.69       673.16 o                         
   1   9   6        442.89        138.39       437.58 o                         
   3   9   6      12929.70      13723.34       593.44 o                         
   5   9   6       2097.35       2465.38       504.95 o                         
   7   9   6      26564.83      24231.69      1017.44 o                         
   9   9   6       2418.27       1400.00       660.82 o                         
  11   9   6       8231.03       7245.47       768.97 o                         
  13   9   6        967.26        601.83       818.50 o                         
  15   9   6       5789.21       7265.24       953.23 o                         
  17   9   6       1029.63        456.22       901.11 o                         
  19   9   6       5350.31       4753.83      1221.51 o                         
  21   9   6         45.76       -554.23       977.05 o                         
  23   9   6       2979.44       1890.52      1065.79 o                         
  25   9   6        397.02      -1056.25      1056.25 o                         
  27   9   6       1969.36       1497.04      1135.32 o                         
  29   9   6        980.98       -249.40      1169.22 o                         
  31   9   6        151.87       -520.68      1333.69 o                         
 -32  10   6       2624.10       1377.45      1336.72 o                         
 -30  10   6       4945.74       4399.69      1632.96 o                         
 -28  10   6       5121.75       4641.56      1262.53 o                         
 -26  10   6        641.07        703.88      1040.74 o                         
 -24  10   6      16449.02      16307.50      1209.90 o                         
 -22  10   6       3054.01       4046.18       987.80 o                         
 -20  10   6      39468.90      38767.65      1367.60 o                         
 -18  10   6       4014.77       4926.86       880.91 o                         
 -16  10   6      73199.55      74502.55      1487.77 o                         
 -14  10   6      13075.54      14119.06       865.21 o                         
 -12  10   6      42250.51      39305.62      1160.31 o                         
 -10  10   6      34003.67      35369.60      1057.68 o                         
  -8  10   6      51211.20      48282.96      1291.00 o                         
  -6  10   6      30072.94      29447.62       889.25 o                         
  -4  10   6      41382.87      40492.29       987.96 o                         
  -2  10   6      14289.76      15316.55       659.64 o                         
   0  10   6      22322.68      22053.92       719.71 o                         
   2  10   6      21383.40      20763.36       762.24 o                         
   4  10   6      12944.09      12402.35       676.45 o                         
   6  10   6      10493.21      10969.24       799.61 o                         
   8  10   6      12640.87      11508.91       954.39 o                         
  10  10   6        393.55       -982.96      1053.77 o                         
  12  10   6       6776.83       6514.05       948.21 o                         
  14  10   6        898.87        410.05       887.74 o                         
  16  10   6      15574.57      15588.46      1131.86 o                         
  18  10   6         47.41       -491.67       958.59 o                         
  20  10   6      37933.30      34583.36      1483.86 o                         
  22  10   6       2122.07       -188.54      1055.35 o                         
  24  10   6      37198.71      34735.99      1941.51 o                         
  26  10   6        179.43       -646.81      1151.72 o                         
  28  10   6      22241.59      22900.88      1509.64 o                         
  30  10   6       3138.36        439.14      1254.54 o                         
 -29  11   6      27243.63      24593.79      1962.23 o                         
 -27  11   6        316.24       -686.62      1229.71 o                         
 -25  11   6      40598.04      40100.72      1817.25 o                         
 -23  11   6         77.40        628.35      1004.61 o                         
 -21  11   6      32902.43      32934.27      1440.86 o                         
 -19  11   6       1778.64        731.93       926.87 o                         
 -17  11   6      28139.60      27867.11      1094.82 o                         
 -15  11   6        149.97        704.22       730.52 o                         
 -13  11   6      29985.45      31156.41      1261.08 o                         
 -11  11   6        753.99       1079.82       719.09 o                         
  -9  11   6      58154.22      56603.31      1362.14 o                         
  -7  11   6      13852.74      13527.62       844.19 o                         
  -5  11   6      58042.32      56386.98      1331.07 o                         
  -3  11   6      15207.66      16086.46       865.10 o                         
  -1  11   6      37783.58      36663.09      1280.06 o                         
   1  11   6       3964.25       3554.12       726.60 o                         
   3  11   6      51021.33      48159.86      1655.37 o                         
   5  11   6      13448.05      12259.78       961.36 o                         
   7  11   6      60956.21      58807.41      1840.00 o                         
   9  11   6      21025.29      21806.17      1150.18 o                         
  11  11   6      38499.04      38695.79      1402.48 o                         
  13  11   6      13788.16      12997.92      1088.68 o                         
  15  11   6      32496.92      32639.98      1414.38 o                         
  17  11   6      11543.63       8606.43      1132.99 o                         
  19  11   6      25178.15      24696.03      1375.10 o                         
  21  11   6      10081.97      11272.79      1406.43 o                         
  23  11   6      17564.49      18328.79      1384.41 o                         
  25  11   6       7921.29       9171.77      1541.04 o                         
  27  11   6       6861.42       4759.49      1997.06 o                         
 -28  12   6      12986.00      12085.96      1541.92 o                         
 -26  12   6      18275.55      18230.73      1598.99 o                         
 -24  12   6      10080.14       9967.89      1370.77 o                         
 -22  12   6      26969.91      29743.11      1663.62 o                         
 -20  12   6       7120.97       7486.70      1096.02 o                         
 -18  12   6      27314.26      25707.48      1335.86 o                         
 -16  12   6       8761.57      10142.06       976.62 o                         
 -14  12   6      10166.52      10639.02       914.19 o                         
 -12  12   6      14147.96      15222.29       952.03 o                         
 -10  12   6       4483.76       4707.31       797.08 o                         
  -8  12   6       5228.21       5592.54       805.89 o                         
  -6  12   6        151.79        785.88       729.47 o                         
  -4  12   6      23776.09      22365.44       967.71 o                         
  -2  12   6        102.97       1283.62       755.77 o                         
   0  12   6      77602.91      76647.59      1629.76 o                         
   2  12   6       6672.49       7883.69      1048.67 o                         
   4  12   6      59759.83      63678.41      1878.61 o                         
   6  12   6       9111.80       9308.60      1066.21 o                         
   8  12   6      43738.25      42814.22      1481.14 o                         
  10  12   6       3428.70       3635.31       991.99 o                         
  12  12   6      29799.05      28690.42      1377.92 o                         
  14  12   6       5392.88       4491.91      1085.38 o                         
  16  12   6      21261.55      19752.54      1310.89 o                         
  18  12   6       9223.77       8604.96      1205.74 o                         
  20  12   6      15740.77      15141.63      2005.29 o                         
  22  12   6       3269.98        979.57      1263.17 o                         
  24  12   6       7351.21       5070.91      1906.69 o                         
  26  12   6        272.21      -1499.80      2288.69 o                         
 -25  13   6       3825.70       4139.75      1439.65 o                         
 -23  13   6       2706.63       1719.15      1305.60 o                         
 -21  13   6       5622.21       5337.48      1325.71 o                         
 -19  13   6       4736.16       2372.51      1219.82 o                         
 -17  13   6       9479.30      10373.21      1300.60 o                         
 -15  13   6       3008.69       2672.96       951.25 o                         
 -13  13   6      16098.79      20095.77      1576.62 o                         
 -11  13   6        208.68        270.37       794.50 o                         
  -9  13   6      22827.21      24801.23      1084.26 o                         
  -7  13   6         15.44       -738.69       898.03 o                         
  -5  13   6      20726.91      23011.79      1233.57 o                         
  -3  13   6        327.58        676.95       912.92 o                         
  -1  13   6       4518.05       4245.73      1232.05 o                         
   1  13   6        143.85        225.46      1199.48 o                         
   3  13   6       5791.24       6593.56      1303.60 o                         
   5  13   6        318.04       1005.82      1063.35 o                         
   7  13   6       2348.89       3500.77      1131.60 o                         
   9  13   6        153.25       -794.84      1281.71 o                         
  11  13   6       1151.32         42.12      1149.23 o                         
  13  13   6       2067.68       1239.65      1065.70 o                         
  15  13   6       1277.97       -159.25      1086.72 o                         
  17  13   6       6549.13       4432.41      1352.27 o                         
  19  13   6       2803.94        888.06      1619.70 o                         
  21  13   6       4069.18       3938.62      1497.94 o                         
  23  13   6       2621.34        584.89      1978.24 o                         
 -20  14   6         72.57        297.85      1270.38 o                         
 -18  14   6         45.81         85.33      1910.31 o                         
 -16  14   6         71.44        427.22      1180.13 o                         
 -14  14   6        201.77        624.66      1006.04 o                         
 -12  14   6        776.01       1477.10      1013.76 o                         
 -10  14   6        508.63       1128.86       934.02 o                         
  -8  14   6         61.40        513.67       992.39 o                         
  -6  14   6        110.99       2272.93       983.39 o                         
  -4  14   6         54.42       -398.91      1186.34 o                         
  -2  14   6       3456.28       4552.37      1582.50 o                         
   0  14   6        333.20       -942.97      1210.84 o                         
   2  14   6       2720.88       4702.16      1340.44 o                         
   4  14   6       1016.14       1686.77      1313.31 o                         
   6  14   6         31.16       -552.66      1419.10 o                         
   8  14   6       1133.78      -1317.90      1317.90 o                         
  10  14   6       2500.83       1987.54      1227.15 o                         
  12  14   6         37.27         24.30      1220.20 o                         
  14  14   6       1204.03       -693.86      2051.45 o                         
  16  14   6        224.43       -958.57      1548.46 o                         
  18  14   6        419.67       -372.65      1964.70 o                         
 -15  15   6       2209.74        955.34      1629.58 o                         
 -13  15   6      11859.94      10724.60      1749.28 o                         
 -11  15   6       3074.19       3126.95      1213.57 o                         
  -9  15   6      20548.06      20016.72      1469.54 o                         
  -7  15   6        846.98       3088.01      1308.79 o                         
  -5  15   6      20282.41      23312.33      1666.43 o                         
  -3  15   6        765.24       1028.22      1932.82 o                         
  -1  15   6       9870.94      11827.73      1521.24 o                         
   1  15   6       1722.42         29.75      2638.82 o                         
   3  15   6       4335.03       3501.38      1399.05 o                         
   5  15   6         16.85      -1246.46      1748.85 o                         
   7  15   6        735.44       -525.28      2558.70 o                         
   9  15   6       3561.34       3714.71      1514.73 o                         
  11  15   6        173.76        287.29      1271.12 o                         
  13  15   6       4946.65       4498.45      1753.80 o                         
  -6  16   6       2252.50       2485.38      1608.56 o                         
  -4  16   6      11033.64      13904.69      1741.18 o                         
  -2  16   6       2498.03       3327.73      1692.81 o                         
   0  16   6      11126.71      12695.03      1613.28 o                         
   2  16   6       1107.19        834.81      1428.18 o                         
   4  16   6      11989.77      14743.26      2281.69 o                         
 -41   1   7      10846.79      13150.59      1438.58 o                         
 -39   1   7       2473.94       1490.14       881.13 o                         
 -37   1   7       8304.84       7259.27      1057.95 o                         
 -35   1   7       1522.11       1026.00       914.76 o                         
 -33   1   7       2080.46       2269.60       805.12 o                         
 -31   1   7       4690.12       5050.28       852.13 o                         
 -29   1   7        761.25        977.03       728.58 o                         
 -27   1   7      24751.72      23752.04       973.76 o                         
 -25   1   7         72.01       -161.82       518.09 o                         
 -23   1   7      27979.66      27211.84       784.30 o                         
 -21   1   7       8207.76       7714.82       469.07 o                         
 -19   1   7      60001.15      57547.97       827.93 o                         
 -17   1   7        283.10        264.36       376.09 o                         
 -15   1   7     156249.97     146911.94      1217.27 o                         
 -13   1   7      31418.11      29791.62       481.32 o                         
 -11   1   7     191074.69     191207.59      1306.60 o                         
  -9   1   7      34277.14      31373.94       533.57 o                         
  -7   1   7      77490.25      77803.70       771.96 o                         
  -5   1   7       1644.93       1605.62       205.12 o                         
  -3   1   7      22897.90      20465.18       545.34 o                         
  -1   1   7      16845.15      15750.22       458.07 o                         
   1   1   7      23165.51      22757.64       578.40 o                         
   3   1   7      54447.09      54140.76       789.95 o                         
   5   1   7      27793.31      31326.81       802.30 o                         
   7   1   7        679.17        715.26       375.98 o                         
   9   1   7       1015.21        990.97       385.60 o                         
  11   1   7      11872.83      11696.07       500.44 o                         
  13   1   7      45560.92      43803.25       824.77 o                         
  15   1   7        659.46        473.85       410.58 o                         
  17   1   7      44342.99      46010.88       892.52 o                         
  19   1   7      16439.46      16774.96       642.41 o                         
  21   1   7      49226.46      52069.09      1020.09 o                         
  23   1   7       1737.10       1922.13       561.10 o                         
  25   1   7      53865.27      55177.73      1286.83 o                         
  27   1   7        100.31       -369.23       726.20 o                         
  29   1   7      34096.44      32812.75      1186.85 o                         
  31   1   7       3467.79       5126.69      1008.69 o                         
  33   1   7       8558.92      10498.94      1147.24 o                         
  35   1   7       4009.38       2496.36      1092.21 o                         
  37   1   7       2474.95       3023.01      1147.51 o                         
 -40   2   7      15651.12      14530.64      1345.64 o                         
 -38   2   7       3468.61       3174.99      1132.45 o                         
 -36   2   7      35647.85      36431.52      1427.59 o                         
 -34   2   7       3373.57       3282.71       906.88 o                         
 -32   2   7      44841.25      45111.32      1448.06 o                         
 -30   2   7        568.29         28.41       753.38 o                         
 -28   2   7      89794.56      91487.23      1683.04 o                         
 -26   2   7       1150.16       1402.94       614.74 o                         
 -24   2   7     129049.95     125990.66      1340.56 o                         
 -22   2   7        113.27       -371.13       371.13 o                         
 -20   2   7     113578.15     107672.59      1012.55 o                         
 -18   2   7       4251.83       4102.34       299.87 o                         
 -16   2   7     102270.05      98834.14      1006.53 o                         
 -14   2   7        457.39        669.15       300.72 o                         
 -12   2   7      32141.49      31755.38       553.13 o                         
 -10   2   7      40818.12      41890.15       835.67 o                         
  -8   2   7     110378.69     107495.80       852.27 o                         
  -6   2   7      24503.87      22852.89       467.48 o                         
  -4   2   7     179061.67     178783.31      1050.52 o                         
  -2   2   7      84053.71      87843.76       802.12 o                         
   0   2   7     116286.54     121449.32      1080.61 o                         
   2   2   7     153612.05     147549.20      1098.14 o                         
   4   2   7      80604.74      80328.60       833.36 o                         
   6   2   7      92676.43      91855.70       930.51 o                         
   8   2   7     163856.30     158111.78      1289.66 o                         
  10   2   7      93162.98      89496.13       971.92 o                         
  12   2   7      74971.59      73017.05       931.32 o                         
  14   2   7      54832.13      53675.47       861.69 o                         
  16   2   7      36460.02      34600.23       802.25 o                         
  18   2   7      12162.80      13681.97       563.18 o                         
  20   2   7      40867.56      42209.13       890.86 o                         
  22   2   7      18447.66      17516.87       809.15 o                         
  24   2   7      15570.14      17979.16       883.42 o                         
  26   2   7      13835.34      14310.52       861.35 o                         
  28   2   7       2991.55       2302.54       826.20 o                         
  30   2   7      18742.71      19647.54      1025.89 o                         
  32   2   7       1640.70       1460.80       931.52 o                         
  34   2   7      19383.49      21909.40      1309.06 o                         
  36   2   7       3571.71       4287.19      1136.14 o                         
  38   2   7      19600.70      18334.69      1409.28 o                         
 -39   3   7      21803.59      20772.15      1572.96 o                         
 -37   3   7      14491.62      15049.26      1281.05 o                         
 -35   3   7      46680.24      45012.15      1632.20 o                         
 -33   3   7      27291.50      27473.69      1226.21 o                         
 -31   3   7      69419.59      69612.09      1586.15 o                         
 -29   3   7      35491.59      37434.61      1200.86 o                         
 -27   3   7      66267.82      66075.74      1290.42 o                         
 -25   3   7      36249.95      36396.63      1026.99 o                         
 -23   3   7      74019.16      70930.37      1209.21 o                         
 -21   3   7      43965.96      40099.82       867.30 o                         
 -19   3   7      63048.99      60418.68       751.82 o                         
 -17   3   7      59743.28      56440.13       690.51 o                         
 -15   3   7      96402.30      98382.84      1228.97 o                         
 -13   3   7       7291.91       7453.64       520.24 o                         
 -11   3   7     213778.95     219061.11      2403.83 o                         
  -9   3   7       2994.76       2835.30       460.67 o                         
  -7   3   7      65648.53      61329.63       728.80 o                         
  -5   3   7       1151.83        856.99       234.41 o                         
  -3   3   7     104530.34     100469.67       903.91 o                         
  -1   3   7      10642.21      10951.92       383.59 o                         
   1   3   7     234360.72     230821.17      1481.71 o                         
   3   3   7       4594.50       4519.68       346.06 o                         
   5   3   7     318909.75     315438.97      2297.78 o                         
   7   3   7      27386.82      26974.92       685.45 o                         
   9   3   7     222236.84     209130.92      1587.93 o                         
  11   3   7      30254.53      29668.09       571.12 o                         
  13   3   7     157732.00     148824.80      1078.22 o                         
  15   3   7       6186.03       6809.53       396.85 o                         
  17   3   7      47441.66      48424.40       827.46 o                         
  19   3   7       1219.47        503.96       556.71 o                         
  21   3   7      44627.91      44107.31      1145.56 o                         
  23   3   7        130.23        954.26       661.92 o                         
  25   3   7      46660.34      49583.22      1253.57 o                         
  27   3   7       5243.78       4631.84       796.59 o                         
  29   3   7      29367.53      31589.86      1137.60 o                         
  31   3   7       1816.95       1890.62       855.20 o                         
  33   3   7      19090.19      22102.06      1234.34 o                         
  35   3   7        908.38      -1065.84      1065.84 o                         
  37   3   7      15555.72      15632.96      1474.73 o                         
 -40   4   7      14578.90      11359.53      3305.33 o                         
 -38   4   7       2311.93       1564.93      1047.53 o                         
 -36   4   7       8292.23       8346.12      1201.22 o                         
 -34   4   7          2.55       -479.90       905.47 o                         
 -32   4   7      14878.76      12976.37      1077.33 o                         
 -30   4   7       2807.00       2156.83       844.88 o                         
 -28   4   7      25691.95      26436.10       967.06 o                         
 -26   4   7      10455.44      10280.15       730.85 o                         
 -24   4   7      30961.68      27499.24       905.03 o                         
 -22   4   7      29875.02      28814.67       875.31 o                         
 -20   4   7      35573.57      35491.16       799.71 o                         
 -18   4   7      38624.68      34812.36       755.97 o                         
 -16   4   7      68542.82      66136.93       902.01 o                         
 -14   4   7      35189.69      32094.03       593.92 o                         
 -12   4   7     216733.05     201745.44      1469.74 o                         
 -10   4   7      30246.54      31837.48       611.73 o                         
  -8   4   7     195015.69     184980.56      1282.91 o                         
  -6   4   7      38649.95      38519.81      1037.67 o                         
  -4   4   7     213509.84     211367.73      1448.24 o                         
  -2   4   7       1338.73        993.58       286.87 o                         
   0   4   7     232541.34     228592.83      1573.75 o                         
   2   4   7       2601.53       2928.86       362.49 o                         
   4   4   7      43709.43      41321.35       615.45 o                         
   6   4   7       3610.66       4073.14       321.81 o                         
   8   4   7       1991.01       1450.82       290.87 o                         
  10   4   7      37766.00      35695.07       677.18 o                         
  12   4   7       8680.21       8233.01       431.11 o                         
  14   4   7      78154.70      71552.18      1160.51 o                         
  16   4   7      24173.74      21838.19       766.92 o                         
  18   4   7      60332.88      58779.35      1192.01 o                         
  20   4   7      20551.25      20003.45       896.10 o                         
  22   4   7      64114.32      70878.71      1377.85 o                         
  24   4   7      23623.79      22899.21       957.17 o                         
  26   4   7      28171.15      27761.86      1052.38 o                         
  28   4   7      31945.01      29263.75      1105.56 o                         
  30   4   7      10268.52      11723.57       970.30 o                         
  32   4   7      19370.76      23094.57      1153.31 o                         
  34   4   7       4837.44       4392.72      1080.40 o                         
  36   4   7       4287.22       2872.54      1177.37 o                         
 -39   5   7        539.60       1369.96      1208.50 o                         
 -37   5   7       1648.51       1201.53      1152.71 o                         
 -35   5   7       1600.36       1162.98      1102.51 o                         
 -33   5   7        975.32       1337.06      1037.82 o                         
 -31   5   7       2320.78       2106.52      1205.99 o                         
 -29   5   7       2283.42       1698.52       795.57 o                         
 -27   5   7       1006.84        580.24       735.97 o                         
 -25   5   7       4278.48       4439.82       666.36 o                         
 -23   5   7       4242.24       5842.05       661.28 o                         
 -21   5   7       4723.15       4662.59       616.37 o                         
 -19   5   7      12006.21      12608.80       571.71 o                         
 -17   5   7       3933.28       5224.63       471.40 o                         
 -15   5   7      30209.90      30783.81       960.18 o                         
 -13   5   7       3149.85       2772.80       422.19 o                         
 -11   5   7      44401.79      48462.74       818.52 o                         
  -9   5   7      16551.94      17363.20       554.87 o                         
  -7   5   7       7422.66       6358.49       447.84 o                         
  -5   5   7       5634.36       6122.19       286.78 o                         
  -3   5   7       1544.35       1232.80       283.03 o                         
  -1   5   7       2203.57       2828.50       367.94 o                         
   1   5   7      12579.99      12787.87       469.20 o                         
   3   5   7        297.46         92.90       326.37 o                         
   5   5   7      28740.22      26173.42       515.89 o                         
   7   5   7         13.80       -399.30       399.30 o                         
   9   5   7      33496.21      29916.47       928.66 o                         
  11   5   7          4.07       -339.57       339.57 o                         
  13   5   7       4782.95       2875.12       595.74 o                         
  15   5   7          1.65         13.56       579.97 o                         
  17   5   7       3900.97       2825.32       618.13 o                         
  19   5   7        928.54       1230.27       646.80 o                         
  21   5   7       3667.16       2854.54       718.67 o                         
  23   5   7       2827.91       1911.86       726.85 o                         
  25   5   7       5416.00       5021.34       811.53 o                         
  27   5   7       1675.27       1660.42       826.05 o                         
  29   5   7       1959.17        919.32       838.30 o                         
  31   5   7         13.26       -458.73       932.98 o                         
  33   5   7       3099.47       2496.49      1016.99 o                         
  35   5   7          3.97       -515.23      1033.06 o                         
 -38   6   7       1712.57       1583.48      1360.08 o                         
 -36   6   7         72.85        789.66      1132.84 o                         
 -34   6   7       2448.54       3037.26      1142.39 o                         
 -32   6   7        722.55        308.03      1012.76 o                         
 -30   6   7        623.62        848.33       914.20 o                         
 -28   6   7        977.48       1104.50       776.66 o                         
 -26   6   7       3799.06       3007.91       776.03 o                         
 -24   6   7        173.30         34.29       694.07 o                         
 -22   6   7       2190.10       2009.76       706.45 o                         
 -20   6   7        124.79         54.02       566.51 o                         
 -18   6   7      27320.99      25911.66       756.31 o                         
 -16   6   7      20996.07      20888.86       680.10 o                         
 -14   6   7      10757.41      12236.37       563.83 o                         
 -12   6   7      91325.22      90243.13      1094.65 o                         
 -10   6   7        116.01        985.07       413.59 o                         
  -8   6   7      42088.82      39995.62       813.69 o                         
  -6   6   7          6.76        -53.37       285.55 o                         
  -4   6   7        713.68        792.46       336.48 o                         
  -2   6   7       7678.37       7757.32       420.51 o                         
   0   6   7       9344.78       8649.51       447.09 o                         
   2   6   7      10586.73      10130.13       455.63 o                         
   4   6   7       6097.71       6844.53       396.37 o                         
   6   6   7        782.14        733.61       301.31 o                         
   8   6   7       6394.53       6617.48       543.76 o                         
  10   6   7        975.77        515.29       478.90 o                         
  12   6   7       8818.15       8561.87       723.81 o                         
  14   6   7      22016.85      19689.82       828.91 o                         
  16   6   7       3773.23       4205.68       696.70 o                         
  18   6   7      15127.52      14835.11       974.73 o                         
  20   6   7       5661.73       5208.22       786.74 o                         
  22   6   7       8707.59       8954.94       811.74 o                         
  24   6   7        998.28        176.33       755.41 o                         
  26   6   7       3955.59       2782.80       842.76 o                         
  28   6   7       5748.38       5323.54       967.10 o                         
  30   6   7        573.98        371.87       953.39 o                         
  32   6   7       4406.35       4916.19      1043.44 o                         
  34   6   7        198.12       -442.08      1040.27 o                         
 -37   7   7       3295.44       2807.74      1582.76 o                         
 -35   7   7      17504.15      16980.72      1468.64 o                         
 -33   7   7      16396.99      16976.15      1346.72 o                         
 -31   7   7      27052.97      25656.82      1389.48 o                         
 -29   7   7      12400.14      13377.48      1099.61 o                         
 -27   7   7      19979.62      19050.33      1104.85 o                         
 -25   7   7       4245.66       4448.18       833.49 o                         
 -23   7   7      18915.96      16119.74       935.42 o                         
 -21   7   7      20096.17      19408.59       937.46 o                         
 -19   7   7      27731.79      27710.89      1015.16 o                         
 -17   7   7      31681.00      30545.65       889.34 o                         
 -15   7   7      24507.72      23126.44       713.96 o                         
 -13   7   7        198.95        592.61       456.18 o                         
 -11   7   7      23096.09      22732.49       695.11 o                         
  -9   7   7        726.57       1472.03       452.12 o                         
  -7   7   7       7905.37       7643.67       429.71 o                         
  -5   7   7       5827.03       7103.56       498.73 o                         
  -3   7   7      63901.61      63241.00       866.79 o                         
  -1   7   7         30.96        397.50       365.97 o                         
   1   7   7      61457.83      61564.35       904.58 o                         
   3   7   7       6414.89       5127.96       471.86 o                         
   5   7   7      77103.34      73224.98       996.49 o                         
   7   7   7        226.09        -68.98       478.37 o                         
   9   7   7      61886.93      59128.41      1174.13 o                         
  11   7   7       6900.89       7114.69       726.44 o                         
  13   7   7      29215.56      25880.55       984.15 o                         
  15   7   7       2574.40       2692.08       738.27 o                         
  17   7   7      19384.14      20459.37      1027.08 o                         
  19   7   7         14.32        -93.08       798.36 o                         
  21   7   7      10340.98      10109.61       970.98 o                         
  23   7   7        699.03       -225.93       944.38 o                         
  25   7   7       7158.37       5815.22      1088.26 o                         
  27   7   7        543.21        264.10       988.23 o                         
  29   7   7      10994.30      11450.55      1200.81 o                         
  31   7   7       1046.14        951.72      1078.24 o                         
  33   7   7       7680.83       6949.05      1220.65 o                         
 -34   8   7        598.50      -1379.33      1379.33 o                         
 -32   8   7      47251.05      46704.56      2659.08 o                         
 -30   8   7       2171.39        445.52      1030.01 o                         
 -28   8   7      55358.02      60089.43      1748.43 o                         
 -26   8   7       3114.75       1714.20       841.52 o                         
 -24   8   7      62452.28      60988.63      1552.94 o                         
 -22   8   7        595.26        290.79       746.43 o                         
 -20   8   7      59194.66      58667.07      1451.36 o                         
 -18   8   7        292.72        634.70       701.61 o                         
 -16   8   7      23836.64      23041.65       982.35 o                         
 -14   8   7      13900.58      12277.50       714.42 o                         
 -12   8   7      42250.73      43369.96      1068.63 o                         
 -10   8   7      10612.46       9268.78       571.67 o                         
  -8   8   7      61845.09      59106.82      1000.34 o                         
  -6   8   7      46238.66      43857.47       868.09 o                         
  -4   8   7      47492.46      46253.61      1131.68 o                         
  -2   8   7      42439.20      41606.81       857.08 o                         
   0   8   7      51099.84      48189.22       878.95 o                         
   2   8   7      48461.17      46492.71       862.86 o                         
   4   8   7     109915.01     106412.65      1241.56 o                         
   6   8   7      24568.73      22024.00       804.10 o                         
   8   8   7     105708.36     104320.16      1550.99 o                         
  10   8   7      15087.78      16028.66       956.45 o                         
  12   8   7      48095.62      48376.96      1793.61 o                         
  14   8   7      38411.32      40901.29      1262.97 o                         
  16   8   7      43957.15      43086.39      1803.77 o                         
  18   8   7      23879.85      21974.17      1172.13 o                         
  20   8   7      32893.97      31027.89      1356.56 o                         
  22   8   7       9835.57       8528.56      1086.23 o                         
  24   8   7       9711.39       8973.03      1179.76 o                         
  26   8   7       9043.67       7245.23      1163.93 o                         
  28   8   7       4008.25       2929.99      1154.69 o                         
  30   8   7      14283.73      17151.85      1393.11 o                         
  32   8   7       1122.71        824.89      1142.66 o                         
 -33   9   7       9905.68      10544.94      1645.02 o                         
 -31   9   7       6696.95       4642.04      1285.31 o                         
 -29   9   7       2543.19       2685.73      1075.69 o                         
 -27   9   7      12557.52      12485.66      1198.81 o                         
 -25   9   7        823.73       2717.65       982.81 o                         
 -23   9   7      21171.43      20550.00      1146.37 o                         
 -21   9   7        197.64        -21.81       835.90 o                         
 -19   9   7      71708.53      75448.69      1721.85 o                         
 -17   9   7        914.25       1930.82       806.51 o                         
 -15   9   7     139814.73     137854.97      1791.85 o                         
 -13   9   7      24610.48      23861.54       932.86 o                         
 -11   9   7     118220.36     120392.33      1635.72 o                         
  -9   9   7      56189.91      54702.56      1309.34 o                         
  -7   9   7      86179.33      84676.59      1374.30 o                         
  -5   9   7      29368.90      28957.07       793.32 o                         
  -3   9   7      55755.74      53621.91       987.00 o                         
  -1   9   7      12490.26      12672.96       606.79 o                         
   1   9   7      31909.19      29791.64       816.03 o                         
   3   9   7       5402.66       5215.65       566.68 o                         
   5   9   7      43802.17      43253.95      1055.20 o                         
   7   9   7        677.99       -277.94       638.23 o                         
   9   9   7      31548.29      32736.07      1367.10 o                         
  11   9   7       1515.26       2465.54       758.31 o                         
  13   9   7      32143.60      29957.06      1238.17 o                         
  15   9   7        410.69       -255.10       867.08 o                         
  17   9   7      45810.49      45785.93      1552.23 o                         
  19   9   7        701.69        289.72       973.08 o                         
  21   9   7      34946.30      34412.10      1479.62 o                         
  23   9   7       2253.35       1954.50      1109.02 o                         
  25   9   7      37785.04      39288.05      1631.33 o                         
  27   9   7        103.54       -740.66      1162.85 o                         
  29   9   7      28296.97      27989.56      1606.02 o                         
  31   9   7       1801.84       1427.89      1199.44 o                         
 -32  10   7       6105.39       6476.65      1638.23 o                         
 -30  10   7        394.47       1097.85      1290.01 o                         
 -28  10   7      11845.12       9909.43      1372.01 o                         
 -26  10   7        485.41        572.93      1017.97 o                         
 -24  10   7      19448.93      19649.49      1735.47 o                         
 -22  10   7        423.10        799.37       951.57 o                         
 -20  10   7      19766.40      20672.38      1150.08 o                         
 -18  10   7       1773.61       1959.80       863.75 o                         
 -16  10   7      13294.73      12365.05       991.97 o                         
 -14  10   7      12495.33      11542.35       843.12 o                         
 -12  10   7      17272.37      18156.50      1029.90 o                         
 -10  10   7       5228.87       5280.90       735.25 o                         
  -8  10   7      20140.66      19789.03       888.30 o                         
  -6  10   7        368.75        919.69       642.06 o                         
  -4  10   7       8717.78       9027.89       718.68 o                         
  -2  10   7       7414.32       7547.76       600.78 o                         
   0  10   7      16349.21      16157.52       687.25 o                         
   2  10   7       8393.45       9244.35       655.20 o                         
   4  10   7      31205.01      29294.62      1307.16 o                         
   6  10   7        999.35       2081.80       708.66 o                         
   8  10   7      14422.81      13985.94      1023.32 o                         
  10  10   7       7566.95       8233.89       941.46 o                         
  12  10   7       1774.79       1348.90       898.61 o                         
  14  10   7       6892.19       8629.88      1045.93 o                         
  16  10   7       3815.18       3937.14      1009.02 o                         
  18  10   7       6372.78       6022.29      1084.91 o                         
  20  10   7      10867.71      10268.42      1189.51 o                         
  22  10   7       6096.28       4490.32      1621.18 o                         
  24  10   7       3828.97       3673.92      1175.44 o                         
  26  10   7       6560.39       4756.34      1253.12 o                         
  28  10   7       1059.72       -958.49      1227.28 o                         
 -29  11   7       2668.52        912.85      1323.69 o                         
 -27  11   7        572.38      -1154.33      1241.21 o                         
 -25  11   7       2990.19       3143.99      1160.78 o                         
 -23  11   7         92.37        538.21      1010.35 o                         
 -21  11   7       4983.53       4241.58      1054.34 o                         
 -19  11   7       3092.17       3341.11       939.79 o                         
 -17  11   7       1459.04       2602.75       892.18 o                         
 -15  11   7       6910.52       8012.57       941.73 o                         
 -13  11   7        120.54         31.11       727.11 o                         
 -11  11   7       7450.00       6955.50       815.04 o                         
  -9  11   7       2074.34       2845.92       733.21 o                         
  -7  11   7       2532.36       2671.67       704.11 o                         
  -5  11   7       1224.69       1173.32       685.15 o                         
  -3  11   7       2786.13       2563.27       688.30 o                         
  -1  11   7       5754.51       6649.40       794.16 o                         
   1  11   7       6234.11       7138.48       740.34 o                         
   3  11   7       4437.21       4510.83       770.27 o                         
   5  11   7      12105.24      12585.29      1007.42 o                         
   7  11   7       4188.58       2745.78       892.99 o                         
   9  11   7       7909.43       8299.88      1003.99 o                         
  11  11   7      15696.33      13754.03      1343.97 o                         
  13  11   7       3845.89       4846.23      1021.99 o                         
  15  11   7       1883.08        359.47      1016.80 o                         
  17  11   7          7.44       -370.69      1001.33 o                         
  19  11   7        282.30       -866.45      1049.03 o                         
  21  11   7       1093.65       1120.85      1128.87 o                         
  23  11   7        299.24      -1152.50      1152.50 o                         
  25  11   7        290.26      -1696.26      1771.07 o                         
  27  11   7         36.07      -1609.86      1609.86 o                         
 -26  12   7        111.70        438.16      1295.23 o                         
 -24  12   7       4984.85       4345.77      1313.18 o                         
 -22  12   7        541.27        215.01      1059.83 o                         
 -20  12   7       7983.07       5820.68      1107.72 o                         
 -18  12   7        398.24       1174.23       977.13 o                         
 -16  12   7       2308.31       4398.48      1013.28 o                         
 -14  12   7       1221.14       1758.58       886.32 o                         
 -12  12   7        295.04        664.59       769.41 o                         
 -10  12   7       1012.73       1346.70       763.89 o                         
  -8  12   7       3207.98       2745.51       784.36 o                         
  -6  12   7      11387.42      10412.96       856.84 o                         
  -4  12   7      11381.50      11064.07       939.58 o                         
  -2  12   7       3663.04       3489.24       805.59 o                         
   0  12   7       4172.17       2366.38      1319.50 o                         
   2  12   7       2076.28       1990.81      1185.58 o                         
   4  12   7       4393.64       3762.80      1029.74 o                         
   6  12   7       3919.42       3216.48      1071.90 o                         
   8  12   7      10921.11      10192.09      1081.84 o                         
  10  12   7       5992.44       5046.55      1385.39 o                         
  12  12   7       8822.18       8215.14      1117.35 o                         
  14  12   7       2028.46       1082.98      1038.68 o                         
  16  12   7       3200.46       2540.89      1090.98 o                         
  18  12   7        938.84      -1144.36      1144.36 o                         
  20  12   7       2336.74       1133.14      1175.02 o                         
  22  12   7       2655.06         94.31      1903.17 o                         
  24  12   7        569.48      -1500.29      1500.29 o                         
 -23  13   7       8831.06       6758.90      1431.30 o                         
 -21  13   7       7161.71       6313.70      1368.24 o                         
 -19  13   7      11890.65      12402.84      1249.86 o                         
 -17  13   7       2413.05       3601.94      1078.91 o                         
 -15  13   7      14618.69      15856.52      1257.57 o                         
 -13  13   7       2108.44       4070.80       957.37 o                         
 -11  13   7      16710.21      17057.57      1033.21 o                         
  -9  13   7        699.43       1349.67       820.93 o                         
  -7  13   7      23856.64      24997.38      1187.79 o                         
  -5  13   7         15.78       1055.42       930.80 o                         
  -3  13   7      23803.65      28536.38      2446.05 o                         
  -1  13   7        494.75       1900.39      1191.14 o                         
   1  13   7      28122.60      25582.40      1720.75 o                         
   3  13   7         28.53         61.30      1418.50 o                         
   5  13   7      44255.93      43973.19      1946.69 o                         
   7  13   7        969.34       1827.71      1388.94 o                         
   9  13   7      33399.59      35638.97      1659.48 o                         
  11  13   7        873.95        376.33      1390.35 o                         
  13  13   7      22964.50      22820.20      1378.85 o                         
  15  13   7       2456.76       1717.40      1141.10 o                         
  17  13   7      10909.54      11044.53      1729.79 o                         
  19  13   7       1925.17         -6.00      2268.48 o                         
  21  13   7       6671.76       4437.76      1751.81 o                         
 -20  14   7      16925.31      14515.30      1777.64 o                         
 -18  14   7       9805.87       8995.19      1389.12 o                         
 -16  14   7      27569.53      30568.75      1544.86 o                         
 -14  14   7       6816.95       7906.39      1167.82 o                         
 -12  14   7      31188.48      33338.44      1694.72 o                         
 -10  14   7       5239.03       8283.27      1292.02 o                         
  -8  14   7      32701.10      34961.70      1484.70 o                         
  -6  14   7       2687.30       2544.24      1278.83 o                         
  -4  14   7      30838.76      31839.10      2506.63 o                         
  -2  14   7       2045.70       1539.29      1286.20 o                         
   0  14   7      28845.52      30270.19      1754.10 o                         
   2  14   7        719.55       2569.01      1617.46 o                         
   4  14   7      10374.96       8561.18      1486.71 o                         
   6  14   7       3320.16       4034.50      1446.62 o                         
   8  14   7       2839.44       -415.72      1958.76 o                         
  10  14   7      12310.30      12007.19      2236.78 o                         
  12  14   7       3857.31       1749.24      1293.19 o                         
  14  14   7      10256.38      11785.79      1509.02 o                         
  16  14   7       6435.65       7043.50      1436.79 o                         
 -13  15   7       2355.28       1903.55      1823.31 o                         
 -11  15   7      12041.38      13857.58      2470.54 o                         
  -9  15   7       2874.58       3129.72      1841.60 o                         
  -7  15   7      13886.96      15125.71      1533.01 o                         
  -5  15   7       2372.64       2407.65      2276.56 o                         
  -3  15   7      10118.18      11863.55      1498.64 o                         
  -1  15   7        788.91       1195.72      1470.27 o                         
   1  15   7      10059.66       9840.62      1559.84 o                         
   3  15   7       1585.37       1333.99      1802.96 o                         
   5  15   7      11551.21       8971.52      2098.63 o                         
   7  15   7       2232.56       1449.07      2254.74 o                         
   9  15   7       9004.53       8840.19      2979.57 o                         
  11  15   7          6.06      -2471.94      2748.19 o                         
 -40   0   8      22405.23      23904.83      2158.29 o                         
 -38   0   8      18629.48      19877.06      1836.42 o                         
 -36   0   8       9350.25      11232.02      1610.05 o                         
 -34   0   8      13023.67      14584.20      1581.22 o                         
 -32   0   8       7182.54      10209.18      1466.02 o                         
 -30   0   8      14249.30      13781.53      1650.39 o                         
 -28   0   8       6434.60       8145.55      1192.56 o                         
 -26   0   8      89818.84      88519.55      2137.39 o                         
 -24   0   8        993.91       1007.34       861.38 o                         
 -22   0   8     124917.71     118520.49      2193.17 o                         
 -20   0   8        475.49        109.89       592.40 o                         
 -18   0   8     166869.23     152001.17      1884.27 o                         
 -16   0   8       2058.18       2744.09       641.92 o                         
 -14   0   8     299731.06     300384.12      3391.37 o                         
 -12   0   8       4652.14       3632.07       629.67 o                         
 -10   0   8     399681.25     399921.59      4092.54 o                         
  -8   0   8      29283.78      28413.43       627.93 o                         
  -6   0   8     285906.56     272377.62      2253.74 o                         
  -4   0   8      57200.68      50705.70       856.42 o                         
  -2   0   8      59332.09      60188.44      1127.78 o                         
   0   0   8        434.39        730.57       505.65 o                         
   2   0   8      80620.16      81224.50      1342.87 o                         
   4   0   8       1620.92       2073.10       576.33 o                         
   6   0   8      54019.64      52766.46      1225.65 o                         
   8   0   8      36809.41      38936.08      1161.22 o                         
  10   0   8     116981.27     116917.85      1741.40 o                         
  12   0   8      31343.57      29543.78      1104.31 o                         
  14   0   8      77536.73      76203.62      1534.35 o                         
  16   0   8      25038.92      27387.80      1488.74 o                         
  18   0   8     130759.09     129634.90      1878.45 o                         
  20   0   8      13040.17      13337.36       903.48 o                         
  22   0   8     105071.46     109852.00      2174.81 o                         
  24   0   8      10611.69      10518.61       950.78 o                         
  26   0   8      62011.98      69365.31      2287.26 o                         
  28   0   8       3246.83       4840.46      1597.79 o                         
  30   0   8      41675.40      46663.86      2120.08 o                         
  32   0   8       1392.01       1096.04      1466.51 o                         
  34   0   8      26331.01      26909.13      2057.11 o                         
  36   0   8        135.35       1340.75      3055.24 o                         
 -39   1   8      25792.58      25912.88      1403.87 o                         
 -37   1   8       5633.33       4650.55      1040.29 o                         
 -35   1   8      35173.23      34622.85      1398.93 o                         
 -33   1   8       5224.36       4638.20      1025.42 o                         
 -31   1   8      41583.63      41219.56      1508.59 o                         
 -29   1   8       3961.55       3622.43       832.76 o                         
 -27   1   8      42360.61      42218.05      1360.68 o                         
 -25   1   8      14563.31      13536.51       800.75 o                         
 -23   1   8      40314.87      40280.98      1089.93 o                         
 -21   1   8      12447.39      14861.69       623.00 o                         
 -19   1   8      82591.86      80442.47      1081.91 o                         
 -17   1   8        561.41        951.93       410.38 o                         
 -15   1   8      94079.55      90336.07       919.38 o                         
 -13   1   8      34689.48      34521.80       512.35 o                         
 -11   1   8      47101.91      42895.64       599.28 o                         
  -9   1   8      69347.71      72081.75       744.11 o                         
  -7   1   8      27748.22      24207.17       646.36 o                         
  -5   1   8      41341.51      38406.88       564.12 o                         
  -3   1   8     125794.09     127514.31      1168.91 o                         
  -1   1   8      42069.53      36520.59       686.68 o                         
   1   1   8     205750.06     210676.70      1584.23 o                         
   3   1   8      82017.88      77117.55       954.67 o                         
   5   1   8     113774.16     109489.97      1135.43 o                         
   7   1   8      84002.18      83936.04      1038.04 o                         
   9   1   8      24838.20      23235.45       654.42 o                         
  11   1   8      58996.75      59286.36       896.78 o                         
  13   1   8      80439.64      76611.27      1023.79 o                         
  15   1   8      39624.75      41440.55       897.93 o                         
  17   1   8      29186.46      28874.27       997.09 o                         
  19   1   8      32051.46      31314.77      1122.21 o                         
  21   1   8      11661.61      11224.21       658.02 o                         
  23   1   8      12811.65      12711.34       846.50 o                         
  25   1   8      11250.20      12987.58       881.42 o                         
  27   1   8      21232.79      23143.22      1074.15 o                         
  29   1   8       2563.68       2875.88       975.01 o                         
  31   1   8      17417.37      18670.16      1209.19 o                         
  33   1   8       1287.73      -1018.78      1018.78 o                         
  35   1   8      12180.14      16468.58      1394.25 o                         
  37   1   8        281.80        482.78      1184.33 o                         
 -40   2   8        291.28        294.45      1244.00 o                         
 -38   2   8       7683.38       6298.37      1238.53 o                         
 -36   2   8        410.62        274.05      1036.88 o                         
 -34   2   8      14851.53      14194.21      1201.86 o                         
 -32   2   8       5284.52       4913.21       892.71 o                         
 -30   2   8      24128.51      25751.55      1141.01 o                         
 -28   2   8      19662.40      20920.79      1035.86 o                         
 -26   2   8      14542.32      14778.09       916.86 o                         
 -24   2   8      15663.25      15762.90       919.26 o                         
 -22   2   8      11495.12      11666.13       657.71 o                         
 -20   2   8      17120.08      16793.73       635.42 o                         
 -18   2   8       4091.02       4615.22       449.91 o                         
 -16   2   8       1846.18       1739.16       355.69 o                         
 -14   2   8       2033.34       1486.98       308.25 o                         
 -12   2   8         88.70        196.44       330.03 o                         
 -10   2   8      11314.11      11722.00       411.36 o                         
  -8   2   8       2314.68       2638.61       276.74 o                         
  -6   2   8      83824.49      86916.12       775.54 o                         
  -4   2   8       5170.21       4552.06       268.92 o                         
  -2   2   8     116758.82     110835.48      1031.93 o                         
   0   2   8         49.23        446.06       326.45 o                         
   2   2   8      40914.36      34718.54       674.99 o                         
   4   2   8       2616.60       3344.21       397.19 o                         
   6   2   8      43904.18      41228.83       757.71 o                         
   8   2   8        626.17       1110.90       389.05 o                         
  10   2   8      88304.18      86178.98      1020.87 o                         
  12   2   8      18623.00      18494.72       615.42 o                         
  14   2   8      39572.75      39366.68       848.61 o                         
  16   2   8       7720.01       7855.96       534.92 o                         
  18   2   8       8672.44       9196.22       555.28 o                         
  20   2   8        532.45        903.31       548.84 o                         
  22   2   8       2254.22       1618.56       689.00 o                         
  24   2   8         24.41         79.11       691.01 o                         
  26   2   8        218.20       -647.93       701.07 o                         
  28   2   8       2847.02       1913.58       797.02 o                         
  30   2   8        143.43         40.66      1085.28 o                         
  32   2   8       7508.01       7442.44      1103.01 o                         
  34   2   8       2746.91       2461.58      1109.68 o                         
  36   2   8       2509.27       2444.02      1202.13 o                         
 -39   3   8        468.86        307.76      1305.39 o                         
 -37   3   8       3731.18       4847.65      1280.86 o                         
 -35   3   8       1406.01        365.57      1029.12 o                         
 -33   3   8        875.63        288.43       869.42 o                         
 -31   3   8       3772.15       2339.95       828.63 o                         
 -29   3   8        241.47        937.47       781.62 o                         
 -27   3   8      14130.04      14293.89       926.06 o                         
 -25   3   8       2455.66       3032.59       780.24 o                         
 -23   3   8       1830.79       1438.50       607.39 o                         
 -21   3   8       4513.52       5206.63       636.36 o                         
 -19   3   8        735.74        335.56       528.32 o                         
 -17   3   8        643.88         57.32       508.46 o                         
 -15   3   8       1475.01       1534.23       587.28 o                         
 -13   3   8        222.47          2.61       467.53 o                         
 -11   3   8       1923.32       2402.99       466.39 o                         
  -9   3   8        101.61        747.89       462.32 o                         
  -7   3   8        275.76       -114.93       323.44 o                         
  -5   3   8      14550.35      15633.89       424.32 o                         
  -3   3   8       4903.51       5574.42       363.69 o                         
  -1   3   8      11801.21      10875.00       430.42 o                         
   1   3   8        378.47       1273.82       325.19 o                         
   3   3   8      18493.31      19798.61       519.75 o                         
   5   3   8      16145.23      16670.94       570.84 o                         
   7   3   8        271.70        677.70       354.87 o                         
   9   3   8      32206.60      32034.42       684.32 o                         
  11   3   8        974.56        847.21       362.24 o                         
  13   3   8      29434.51      29264.41       851.33 o                         
  15   3   8       1502.98       1602.19       419.85 o                         
  17   3   8       3333.28       3420.57       548.85 o                         
  19   3   8        980.90        753.99       618.97 o                         
  21   3   8         90.51       -815.33       815.33 o                         
  23   3   8       2458.36       1995.99       712.89 o                         
  25   3   8         24.28        -87.77       731.95 o                         
  27   3   8       1070.71        917.15       769.62 o                         
  29   3   8       4275.47       3776.74       861.92 o                         
  31   3   8        179.61       -876.82       876.82 o                         
  33   3   8       2742.44       1635.94      1068.72 o                         
  35   3   8       1188.62        499.92      1119.21 o                         
  37   3   8         25.11       2472.04      2263.69 o                         
 -38   4   8      11406.22      12507.45      1593.23 o                         
 -36   4   8       8968.25       9505.00      1317.29 o                         
 -34   4   8      28036.22      28758.00      1426.83 o                         
 -32   4   8       7963.00       7095.44      1003.91 o                         
 -30   4   8      24047.69      22709.31      1361.25 o                         
 -28   4   8       1481.26       1576.40       764.17 o                         
 -26   4   8      21342.15      22049.29      1015.63 o                         
 -24   4   8       9776.17       8269.03       710.75 o                         
 -22   4   8      17941.88      17121.96       776.87 o                         
 -20   4   8       7964.69       8361.85       629.65 o                         
 -18   4   8      32537.84      28430.81       920.90 o                         
 -16   4   8        915.55        347.97       497.04 o                         
 -14   4   8      57005.02      55056.09      1053.39 o                         
 -12   4   8        943.33        501.19       316.86 o                         
 -10   4   8      44327.52      45865.29       733.25 o                         
  -8   4   8       8512.37       8601.58       418.40 o                         
  -6   4   8      40897.80      37156.13       803.61 o                         
  -4   4   8       1527.70        836.85       304.49 o                         
  -2   4   8      42562.20      39961.05       682.51 o                         
   0   4   8       5420.08       6015.05       398.58 o                         
   2   4   8     143869.11     144380.91      1164.65 o                         
   4   4   8       3482.92       4387.40       377.33 o                         
   6   4   8      78180.84      78109.75       850.08 o                         
   8   4   8        108.00       -175.10       308.65 o                         
  10   4   8      65484.24      63018.18       926.36 o                         
  12   4   8        117.85       -283.08       440.22 o                         
  14   4   8      23117.80      24283.25       722.97 o                         
  16   4   8        218.04        464.15       584.50 o                         
  18   4   8      10215.00      10704.66       749.88 o                         
  20   4   8        817.58       1851.16       684.67 o                         
  22   4   8       3179.11       2849.38       735.88 o                         
  24   4   8       7280.83       8533.48       834.72 o                         
  26   4   8      10907.89      10820.87       890.26 o                         
  28   4   8       3037.66       3461.32       855.27 o                         
  30   4   8      14769.53      15467.88      1054.14 o                         
  32   4   8       1544.66        709.28       932.37 o                         
  34   4   8       5595.55       4785.35      1150.98 o                         
  36   4   8       1184.83        647.49      1274.64 o                         
 -37   5   8         89.90        -45.52      1204.75 o                         
 -35   5   8      14236.76      14388.23      1306.55 o                         
 -33   5   8        920.99       -457.79       941.58 o                         
 -31   5   8       8273.92       7081.13      1044.70 o                         
 -29   5   8      10773.37      10528.29      1035.53 o                         
 -27   5   8      13538.53      13705.99      1041.35 o                         
 -25   5   8      20849.86      21504.46       918.21 o                         
 -23   5   8      47555.18      46768.37      1174.29 o                         
 -21   5   8      42611.60      42664.41      1122.60 o                         
 -19   5   8      69454.62      66701.63      1201.55 o                         
 -17   5   8      44700.56      41065.59      1008.80 o                         
 -15   5   8      80022.79      76256.69      1004.52 o                         
 -13   5   8      86510.07      86046.21      1043.96 o                         
 -11   5   8     132975.02     131993.03      1287.17 o                         
  -9   5   8      36921.49      34897.84       760.00 o                         
  -7   5   8     114704.80     107554.02      1184.10 o                         
  -5   5   8       1700.98       2361.61       342.80 o                         
  -3   5   8      83927.07      78417.00       886.88 o                         
  -1   5   8      13815.29      16009.30       516.57 o                         
   1   5   8      47866.48      45741.99       775.27 o                         
   3   5   8      48528.82      49233.75       798.05 o                         
   5   5   8      26804.91      24791.08       589.98 o                         
   7   5   8      13132.01      11315.59       374.70 o                         
   9   5   8       5646.47       5167.63       498.88 o                         
  11   5   8      40339.14      38373.04       884.41 o                         
  13   5   8       4946.55       5587.43       624.02 o                         
  15   5   8     114653.49     115666.11      1498.85 o                         
  17   5   8       4606.13       5421.75       698.53 o                         
  19   5   8     116965.02     120383.04      1649.74 o                         
  21   5   8      24944.88      25423.38      1008.95 o                         
  23   5   8      48317.75      54633.33      1417.54 o                         
  25   5   8      26943.21      28434.40      1106.38 o                         
  27   5   8      32909.46      36555.86      1233.30 o                         
  29   5   8      17571.87      18023.67      1083.52 o                         
  31   5   8      15184.36      16846.87      1173.46 o                         
  33   5   8       5738.09       6382.97      1084.93 o                         
  35   5   8       7969.63       7672.47      1296.41 o                         
 -36   6   8       8964.01       8490.61      1296.35 o                         
 -34   6   8      33437.59      33492.83      1603.91 o                         
 -32   6   8      11656.69      10692.18      1200.02 o                         
 -30   6   8      63655.29      63929.65      1868.64 o                         
 -28   6   8       5504.96       6931.61      1003.39 o                         
 -26   6   8      49593.77      48194.73      1900.14 o                         
 -24   6   8       5063.82       6361.38       818.93 o                         
 -22   6   8      43961.70      45944.01      1289.57 o                         
 -20   6   8      25189.51      27233.52       906.86 o                         
 -18   6   8      50542.10      51813.47      1146.63 o                         
 -16   6   8       4640.86       4101.85       573.04 o                         
 -14   6   8      91676.08      94604.19      1165.99 o                         
 -12   6   8       4529.52       5035.94       493.09 o                         
 -10   6   8     118719.81     117453.05      1241.03 o                         
  -8   6   8       3024.02       3449.05       462.84 o                         
  -6   6   8     142086.56     141324.67      1030.31 o                         
  -4   6   8       1332.33       1724.39       339.09 o                         
  -2   6   8     128891.33     125588.10      1121.84 o                         
   0   6   8       1653.73       1933.53       397.50 o                         
   2   6   8     121587.77     114800.51      1137.72 o                         
   4   6   8       4753.47       5343.88       408.79 o                         
   6   6   8      96155.54      88617.43      1072.92 o                         
   8   6   8        185.02        536.83       505.93 o                         
  10   6   8      90423.14      88047.88      1530.66 o                         
  12   6   8        161.80       -319.20       601.44 o                         
  14   6   8     102060.12     101763.13      1531.26 o                         
  16   6   8         91.04         94.35       624.78 o                         
  18   6   8      62080.80      63441.04      1379.56 o                         
  20   6   8         95.71       -706.37       712.57 o                         
  22   6   8      13938.50      14708.19       927.70 o                         
  24   6   8       1615.35       1819.75       824.85 o                         
  26   6   8      15372.12      16186.62      1046.71 o                         
  28   6   8       2311.91       1108.87       920.66 o                         
  30   6   8      23341.25      24530.67      1295.22 o                         
  32   6   8       3725.13       5125.72      1103.74 o                         
  34   6   8       9960.85      11839.52      1237.00 o                         
 -35   7   8      20893.35      21561.63      1511.43 o                         
 -33   7   8       2494.20       5037.95      1189.55 o                         
 -31   7   8      24080.30      26925.99      1456.50 o                         
 -29   7   8       2169.91       1791.29       997.28 o                         
 -27   7   8      28862.16      29743.76      1227.00 o                         
 -25   7   8        499.15       -534.95       796.13 o                         
 -23   7   8      61043.66      61726.26      1526.51 o                         
 -21   7   8         92.08       -138.31       726.21 o                         
 -19   7   8      40389.35      41711.38      1232.19 o                         
 -17   7   8       3112.95       2429.37       711.40 o                         
 -15   7   8      10882.83      11599.65       643.43 o                         
 -13   7   8       3273.35       3618.03       526.11 o                         
 -11   7   8       2743.76       3593.38       511.67 o                         
  -9   7   8      14294.55      14528.17       612.28 o                         
  -7   7   8       6618.17       7406.88       479.08 o                         
  -5   7   8      47011.34      42881.01       785.26 o                         
  -3   7   8       9186.22       8436.41       475.65 o                         
  -1   7   8      81804.27      73841.12       981.30 o                         
   1   7   8      38011.05      36682.74       781.91 o                         
   3   7   8      54840.31      51805.23       937.06 o                         
   5   7   8      69399.26      67438.31      1018.45 o                         
   7   7   8      39812.56      37470.81       969.88 o                         
   9   7   8      66022.89      63192.34      1358.38 o                         
  11   7   8       6922.41       7049.94       760.70 o                         
  13   7   8      24239.04      25779.45      1038.75 o                         
  15   7   8       3921.65       3334.00       796.30 o                         
  17   7   8       8595.11       9248.21       926.08 o                         
  19   7   8       4401.53       4381.84       901.71 o                         
  21   7   8       4812.40       3581.90       876.87 o                         
  23   7   8       5725.15       5628.62       941.16 o                         
  25   7   8        818.18        527.68       914.87 o                         
  27   7   8      10611.20      11442.65      1098.34 o                         
  29   7   8        281.34       -476.96      1208.34 o                         
  31   7   8       8495.33       8082.93      1164.21 o                         
  33   7   8         46.98      -1416.38      1416.38 o                         
 -34   8   8        279.95        592.89      1263.35 o                         
 -32   8   8         59.10      -1057.09      1057.09 o                         
 -30   8   8         49.47        941.98      1097.70 o                         
 -28   8   8        340.09       -471.46      1090.17 o                         
 -26   8   8       1011.46        551.55       882.91 o                         
 -24   8   8        654.67      -1003.77      1023.19 o                         
 -22   8   8       2575.62       2809.06       841.41 o                         
 -20   8   8        589.34        478.95       768.60 o                         
 -18   8   8       3515.41       3288.61       778.50 o                         
 -16   8   8        119.27        276.03       703.34 o                         
 -14   8   8       8507.70       7987.83       691.52 o                         
 -12   8   8         40.58        801.46       575.57 o                         
 -10   8   8      27104.35      28098.43       796.34 o                         
  -8   8   8      15194.53      16088.87       670.64 o                         
  -6   8   8       4790.95       5171.06       609.67 o                         
  -4   8   8      26772.29      25211.47       679.22 o                         
  -2   8   8        888.77        908.61       457.49 o                         
   0   8   8       6358.03       5635.96       543.58 o                         
   2   8   8        678.67        371.28       472.52 o                         
   4   8   8        805.11        721.75       555.63 o                         
   6   8   8       7463.21       8613.95       666.56 o                         
   8   8   8       3731.57       4624.32       732.51 o                         
  10   8   8        229.69       -147.22       717.40 o                         
  12   8   8      18500.75      18706.11       975.20 o                         
  14   8   8       9584.93       8514.28       882.87 o                         
  16   8   8       4410.49       4301.36       846.51 o                         
  18   8   8      13141.38       9774.84      1042.73 o                         
  20   8   8        961.73       -468.64       979.59 o                         
  22   8   8       9916.00       9223.04      1146.02 o                         
  24   8   8         50.49       -467.39      1047.59 o                         
  26   8   8       3144.10       2457.87      1069.92 o                         
  28   8   8          6.67      -1093.15      1093.15 o                         
  30   8   8       3136.90        950.74      1464.94 o                         
  32   8   8        709.43      -1227.84      1227.84 o                         
 -33   9   8       3404.10       3707.96      1611.96 o                         
 -31   9   8       5998.90       4476.32      1315.62 o                         
 -29   9   8       1305.74       1156.54      1159.61 o                         
 -27   9   8       4367.85       3481.41      1069.79 o                         
 -25   9   8        385.23        684.34       994.29 o                         
 -23   9   8       2613.14       1927.84       927.46 o                         
 -21   9   8        129.58       -237.45       807.50 o                         
 -19   9   8       4683.42       4435.31       844.55 o                         
 -17   9   8        403.54        140.20       741.88 o                         
 -15   9   8        684.60       -240.71       711.43 o                         
 -13   9   8       3681.08       3623.25       702.92 o                         
 -11   9   8       2086.16       2120.97       671.37 o                         
  -9   9   8       2003.72       2719.79       665.52 o                         
  -7   9   8        288.68       -317.29       610.93 o                         
  -5   9   8       4706.67       3700.16       602.64 o                         
  -3   9   8       4743.85       5090.74       612.65 o                         
  -1   9   8      21898.38      20505.37       795.82 o                         
   1   9   8       9274.48       9091.88       636.94 o                         
   3   9   8       6948.37       5859.35       664.91 o                         
   5   9   8       5770.95       5628.16       736.31 o                         
   7   9   8       4546.95       5218.25       745.22 o                         
   9   9   8       2062.85        992.10       739.17 o                         
  11   9   8       3011.16       2936.01       779.56 o                         
  13   9   8       4956.28       4077.06       872.56 o                         
  15   9   8        251.17        244.02       913.84 o                         
  17   9   8       3374.73       3394.77       982.12 o                         
  19   9   8       2948.48       2861.94      1048.93 o                         
  21   9   8        326.69       -554.52      1008.86 o                         
  23   9   8       2393.26        427.08      1080.09 o                         
  25   9   8         81.67        474.90      1161.23 o                         
  27   9   8       1994.81       1230.96      1106.81 o                         
  29   9   8        460.11        -26.39      1830.59 o                         
 -30  10   8       6452.79       5865.39      1546.99 o                         
 -28  10   8         36.67         40.25      1095.07 o                         
 -26  10   8      18755.98      19794.12      1344.48 o                         
 -24  10   8       1174.13        933.10      1253.50 o                         
 -22  10   8      34948.54      35126.28      1405.27 o                         
 -20  10   8         39.41        168.49       884.71 o                         
 -18  10   8      36750.04      35683.71      1434.76 o                         
 -16  10   8        988.13        403.64       831.54 o                         
 -14  10   8      65506.08      67086.95      1663.82 o                         
 -12  10   8       8627.62       9366.68       829.45 o                         
 -10  10   8      82838.25      83005.08      1525.88 o                         
  -8  10   8      10319.79       9556.87       797.69 o                         
  -6  10   8      45238.57      43156.02      1202.20 o                         
  -4  10   8       5843.94       6227.43       703.78 o                         
  -2  10   8       6637.33       5967.17       769.38 o                         
   0  10   8       1708.95       2058.42       612.55 o                         
   2  10   8      10056.33      10467.01       720.49 o                         
   4  10   8        235.20         87.42       741.65 o                         
   6  10   8      20632.28      18934.03      1075.62 o                         
   8  10   8       3687.47       4203.83       799.13 o                         
  10  10   8      12781.50      12232.50      1042.62 o                         
  12  10   8      13179.63      12495.00      1074.78 o                         
  14  10   8      14098.62      14031.73      1159.21 o                         
  16  10   8      10387.48      11440.39      1171.87 o                         
  18  10   8      27258.27      27740.45      1440.18 o                         
  20  10   8       4657.90       3370.60      1114.17 o                         
  22  10   8      24777.79      23452.76      1438.93 o                         
  24  10   8       2527.02       1054.61      1173.09 o                         
  26  10   8      16838.48      19062.10      1808.83 o                         
  28  10   8         62.74      -1076.33      1318.09 o                         
 -29  11   8       5185.78       4620.43      1503.84 o                         
 -27  11   8      24031.08      25109.53      2143.00 o                         
 -25  11   8       4561.22       3972.25      1140.91 o                         
 -23  11   8      33759.71      31148.18      1494.79 o                         
 -21  11   8       5461.90       4914.70      1102.70 o                         
 -19  11   8      32755.73      33694.34      1633.69 o                         
 -17  11   8      14222.60      15262.92      1091.81 o                         
 -15  11   8      34499.85      35252.82      1314.77 o                         
 -13  11   8       8510.36       9086.05       949.01 o                         
 -11  11   8      17754.88      17215.01       957.20 o                         
  -9  11   8       9557.67       9005.05       842.31 o                         
  -7  11   8      16306.51      15868.71       943.69 o                         
  -5  11   8      24771.32      24394.26       990.41 o                         
  -3  11   8      20993.10      22222.74      1028.42 o                         
  -1  11   8      33277.93      29480.80      1128.42 o                         
   1  11   8      25914.66      25375.33      1384.28 o                         
   3  11   8      28908.47      28576.52      1352.90 o                         
   5  11   8      32845.57      34317.51      1336.76 o                         
   7  11   8      21498.05      23101.65      1291.08 o                         
   9  11   8      20693.17      18659.27      1178.85 o                         
  11  11   8       7443.95       6135.14      1022.88 o                         
  13  11   8      15280.45      12539.58      1213.68 o                         
  15  11   8       9826.23       8810.46      1132.98 o                         
  17  11   8      11004.41       9672.43      1187.57 o                         
  19  11   8      19121.24      17782.55      1644.19 o                         
  21  11   8       3605.19       1440.91      1270.70 o                         
  23  11   8      16929.86      13802.57      1619.85 o                         
  25  11   8       2284.99       -895.05      1949.57 o                         
 -26  12   8      17902.43      16568.94      1559.95 o                         
 -24  12   8       9494.43       9100.62      1420.42 o                         
 -22  12   8      11183.22      10166.01      1231.73 o                         
 -20  12   8       5063.20       5099.99      1120.89 o                         
 -18  12   8       5132.36       7690.55      1121.92 o                         
 -16  12   8       2030.00       2356.45       939.19 o                         
 -14  12   8       5576.07       5786.12      1021.14 o                         
 -12  12   8        132.22        317.47       854.68 o                         
 -10  12   8      24984.25      22897.36      1081.81 o                         
  -8  12   8        435.28        658.03       758.48 o                         
  -6  12   8      30061.44      30268.67      1205.09 o                         
  -4  12   8        361.17        730.09       890.42 o                         
  -2  12   8      32740.69      33068.08      1991.85 o                         
   0  12   8       1029.25       2081.15      1215.42 o                         
   2  12   8      54465.09      51600.88      2585.44 o                         
   4  12   8         51.37       1230.91      1326.50 o                         
   6  12   8      47513.02      49016.50      2179.16 o                         
   8  12   8         25.09       -840.73       923.35 o                         
  10  12   8      34369.28      32045.94      1414.62 o                         
  12  12   8         51.86       -231.23      1022.85 o                         
  14  12   8      18056.57      16258.81      1262.49 o                         
  16  12   8       1308.82       -420.16      1254.93 o                         
  18  12   8       9460.75       8308.24      1262.27 o                         
  20  12   8          6.09      -1540.37      1540.37 o                         
  22  12   8       7333.55       3734.29      1479.30 o                         
 -23  13   8       2149.93        505.14      1650.44 o                         
 -21  13   8       5299.20       5872.45      1371.51 o                         
 -19  13   8       5248.66       5298.40      1156.92 o                         
 -17  13   8      11005.91      11421.28      1207.08 o                         
 -15  13   8      16235.75      17327.16      1197.44 o                         
 -13  13   8       6634.45       8516.74      1041.78 o                         
 -11  13   8      19187.83      21594.54      1256.58 o                         
  -9  13   8        685.52       3041.59       992.29 o                         
  -7  13   8      11600.56      12542.32      1049.21 o                         
  -5  13   8        122.58       1660.21      1138.10 o                         
  -3  13   8       5460.52       5611.69      1278.19 o                         
  -1  13   8        126.95       2396.13      1240.52 o                         
   1  13   8        714.30       2189.78      1286.70 o                         
   3  13   8       1415.16       2095.15      1294.81 o                         
   5  13   8        781.47       -435.81      1311.87 o                         
   7  13   8        907.50       -609.55      1744.95 o                         
   9  13   8        725.99       -328.48      2191.25 o                         
  11  13   8       4053.83       1873.88      1216.79 o                         
  13  13   8        157.84       -827.56      1192.30 o                         
  15  13   8      10440.98       8294.63      1260.03 o                         
  17  13   8        325.32       -642.11      1254.53 o                         
  19  13   8       5109.68       2532.22      1539.77 o                         
 -18  14   8        309.85       -313.61      1254.29 o                         
 -16  14   8         78.54        688.01      1257.43 o                         
 -14  14   8         50.28       2309.24      1835.13 o                         
 -12  14   8        186.75       1151.72      1215.40 o                         
 -10  14   8        444.68       2123.69      1148.01 o                         
  -8  14   8       1406.46       3861.92      1303.02 o                         
  -6  14   8          9.05       1172.94      1289.75 o                         
  -4  14   8       1644.38       4194.49      1370.39 o                         
  -2  14   8        401.17         89.92      1307.22 o                         
   0  14   8        743.68       3071.02      1357.55 o                         
   2  14   8        305.17        318.75      1350.92 o                         
   4  14   8        114.34       -113.21      1353.21 o                         
   6  14   8        147.53       -176.47      1350.99 o                         
   8  14   8        257.61       1037.27      1640.60 o                         
  10  14   8       1261.25       -109.82      1930.44 o                         
  12  14   8        126.13        949.33      2338.40 o                         
  14  14   8        142.66        733.84      1589.39 o                         
 -11  15   8       8799.09      10376.98      1857.77 o                         
  -9  15   8       2438.03       5261.21      1591.06 o                         
  -7  15   8      10755.79      13694.36      1792.62 o                         
  -5  15   8        490.75       1159.47      1345.05 o                         
  -3  15   8       6678.87       8631.14      1806.96 o                         
  -1  15   8         58.27       1931.12      1550.70 o                         
   1  15   8       1652.07       2463.74      1771.09 o                         
   3  15   8        352.07       2205.06      1446.98 o                         
   5  15   8        324.49        917.42      2175.11 o                         
   7  15   8       1131.25        625.35      3981.89 o                         
   9  15   8        112.55      -1915.11      3593.79 o                         
 -39   1   9       2207.99       2721.69      1115.80 o                         
 -37   1   9       2695.49       1942.14      1048.96 o                         
 -35   1   9        110.55      -1028.64      1028.64 o                         
 -33   1   9       1349.07       1999.23      1004.72 o                         
 -31   1   9         56.83       -888.76       895.05 o                         
 -29   1   9       9148.67      11395.66      1151.93 o                         
 -27   1   9        865.95       1302.33       780.85 o                         
 -25   1   9      38446.44      35463.73      1390.63 o                         
 -23   1   9       8120.71       7737.60       791.66 o                         
 -21   1   9      56031.27      55144.71      1154.65 o                         
 -19   1   9         89.42       -418.08       490.06 o                         
 -17   1   9      94259.07      94869.33      1111.56 o                         
 -15   1   9       8520.71       9451.13       449.26 o                         
 -13   1   9      80307.06      78403.66       760.26 o                         
 -11   1   9       5465.50       5214.82       341.66 o                         
  -9   1   9      51271.16      45729.07       833.50 o                         
  -7   1   9      40665.70      35068.43       480.30 o                         
  -5   1   9      59480.26      57635.04       706.64 o                         
  -3   1   9      21842.47      22127.50       797.47 o                         
  -1   1   9      22300.62      21926.55       615.28 o                         
   1   1   9       1541.59       1240.72       399.62 o                         
   3   1   9       2012.68       1073.32       408.49 o                         
   5   1   9       8161.50       9968.50       523.92 o                         
   7   1   9       2662.07       3544.16       476.13 o                         
   9   1   9      15224.36      17054.42       628.01 o                         
  11   1   9       8590.35       9299.79       566.83 o                         
  13   1   9      10300.80      10372.19       598.62 o                         
  15   1   9      31276.73      29492.24      1092.90 o                         
  17   1   9      16950.81      16035.33       693.08 o                         
  19   1   9      25860.14      26276.73       824.59 o                         
  21   1   9      18414.48      19333.95      1267.33 o                         
  23   1   9      25758.38      28490.99      1055.13 o                         
  25   1   9       1336.62        755.45       766.81 o                         
  27   1   9      14609.70      14481.13      1176.74 o                         
  29   1   9        506.25       -141.91       949.58 o                         
  31   1   9       8079.04       9962.59      1445.89 o                         
  33   1   9         89.65        -57.44      1089.30 o                         
  35   1   9       3561.40       1316.85      1187.14 o                         
 -38   2   9      26893.08      27588.90      1561.19 o                         
 -36   2   9      21839.09      20762.94      1375.21 o                         
 -34   2   9      34275.04      31206.75      1448.24 o                         
 -32   2   9      14102.03      12672.12      1144.19 o                         
 -30   2   9      23978.46      21208.88      1100.41 o                         
 -28   2   9       8804.43       8420.99       868.20 o                         
 -26   2   9      41592.23      38782.20      1772.35 o                         
 -24   2   9      12733.95      13444.22       915.46 o                         
 -22   2   9      65537.29      67446.44      1516.79 o                         
 -20   2   9       7694.64       7570.98       760.45 o                         
 -18   2   9      26478.78      28381.96       762.11 o                         
 -16   2   9      30652.52      30017.02       701.96 o                         
 -14   2   9      24048.15      22609.91       601.77 o                         
 -12   2   9      54711.09      53957.15       722.90 o                         
 -10   2   9      11287.11      11607.94       463.02 o                         
  -8   2   9     124445.90     120327.86      1019.65 o                         
  -6   2   9      22038.34      20681.09       538.04 o                         
  -4   2   9      68403.71      62810.49       770.13 o                         
  -2   2   9      47413.96      45184.48       705.44 o                         
   0   2   9     138002.27     139586.09      1276.14 o                         
   2   2   9      95912.33      93309.84      1006.89 o                         
   4   2   9     129278.66     126223.88      1189.81 o                         
   6   2   9      49818.62      48127.44       875.34 o                         
   8   2   9      71889.63      67869.77       953.64 o                         
  10   2   9      43432.46      43394.17       870.12 o                         
  12   2   9      49507.81      48868.95       916.93 o                         
  14   2   9      12472.32      13379.97       609.19 o                         
  16   2   9      31001.54      34115.49       844.43 o                         
  18   2   9      18753.14      20966.88       789.52 o                         
  20   2   9      22017.99      21720.03       875.75 o                         
  22   2   9       4690.46       5918.51       760.04 o                         
  24   2   9      29063.44      28652.03      1044.76 o                         
  26   2   9        297.11       -429.73       770.84 o                         
  28   2   9      22012.50      23500.64      1163.67 o                         
  30   2   9        889.43       -546.50      1007.11 o                         
  32   2   9      17174.23      20053.30      1308.25 o                         
  34   2   9       1171.33       1285.12      1128.70 o                         
  36   2   9      11693.43       9270.85      1457.73 o                         
 -39   3   9       1472.66       2569.15      1454.74 o                         
 -37   3   9      33857.02      32344.98      1766.14 o                         
 -35   3   9       3025.46       3153.33      1231.13 o                         
 -33   3   9      44544.40      43800.65      2459.64 o                         
 -31   3   9       7133.37       7678.63       962.82 o                         
 -29   3   9      48306.73      48114.51      1494.02 o                         
 -27   3   9      11542.33      11888.68       905.14 o                         
 -25   3   9      79856.38      80889.73      1650.37 o                         
 -23   3   9       7332.03       8549.95       854.75 o                         
 -21   3   9      79148.21      77558.68      1567.18 o                         
 -19   3   9       5021.34       4311.46       623.89 o                         
 -17   3   9      46450.77      44302.37      1056.96 o                         
 -15   3   9       2085.43       1999.66       537.45 o                         
 -13   3   9      80405.90      80916.23      1223.24 o                         
 -11   3   9      16320.66      16904.35       684.73 o                         
  -9   3   9     108887.48     105526.45      1324.27 o                         
  -7   3   9       5583.76       5366.82       365.31 o                         
  -5   3   9     103652.32     102854.62      1081.09 o                         
  -3   3   9       4878.82       4845.30       418.64 o                         
  -1   3   9     251121.88     241285.00      1688.37 o                         
   1   3   9      14579.03      16082.35       566.85 o                         
   3   3   9     235206.91     227849.58      1664.60 o                         
   5   3   9       5755.71       5821.04       423.15 o                         
   7   3   9     144572.62     141071.45      1244.22 o                         
   9   3   9        165.57        206.77       388.85 o                         
  11   3   9      93220.16      94239.02      1072.50 o                         
  13   3   9        142.68        738.00       429.69 o                         
  15   3   9      86780.74      91399.39      1238.65 o                         
  17   3   9       2117.02       3060.75       656.53 o                         
  19   3   9      35428.02      35570.42      1048.88 o                         
  21   3   9       2184.83       1412.71       715.33 o                         
  23   3   9      19539.77      20652.82       961.50 o                         
  25   3   9       9628.60       8200.12       851.42 o                         
  27   3   9      11548.09      12692.44       966.20 o                         
  29   3   9      21188.88      23393.10      1109.88 o                         
  31   3   9      14332.81      15938.02      1263.91 o                         
  33   3   9       9191.88       7770.28      1232.62 o                         
  35   3   9      14050.41      17487.57      1391.82 o                         
 -38   4   9      10817.67      12697.06      1695.90 o                         
 -36   4   9        610.97         51.21      1260.93 o                         
 -34   4   9      10938.86      11147.69      1189.71 o                         
 -32   4   9       7062.87       5765.31      1091.60 o                         
 -30   4   9       9280.97       9699.25      1110.22 o                         
 -28   4   9      13559.75      12952.32       986.01 o                         
 -26   4   9       2902.10       2497.54       812.90 o                         
 -24   4   9      30177.55      28139.38      1111.89 o                         
 -22   4   9      25763.28      25071.42       971.49 o                         
 -20   4   9      56250.84      52103.95      1170.20 o                         
 -18   4   9      79585.37      79347.34      1538.69 o                         
 -16   4   9      58487.07      61201.37      1230.75 o                         
 -14   4   9      72470.84      69919.87      1220.44 o                         
 -12   4   9      21792.89      18723.59       774.29 o                         
 -10   4   9     130025.23     120126.45      1138.48 o                         
  -8   4   9       5012.71       5241.96       385.34 o                         
  -6   4   9     103761.54      96196.33       916.67 o                         
  -4   4   9      16506.07      18703.85       516.84 o                         
  -2   4   9      60217.58      55203.28       872.50 o                         
   0   4   9       3531.51       4067.64       407.87 o                         
   2   4   9       2608.74       2281.41       370.07 o                         
   4   4   9       4055.73       3840.63       401.65 o                         
   6   4   9       2760.40       3118.47       407.69 o                         
   8   4   9      46793.43      44364.03       868.30 o                         
  10   4   9      11413.42      11412.41       520.68 o                         
  12   4   9      55602.95      51637.69       999.65 o                         
  14   4   9       3720.67       3917.18       584.45 o                         
  16   4   9      52160.94      51635.81      1210.33 o                         
  18   4   9       1982.77       2266.50       684.82 o                         
  20   4   9      44298.68      43217.28      1349.77 o                         
  22   4   9       2329.99       2378.54       750.61 o                         
  24   4   9      33652.27      34587.94      1163.00 o                         
  26   4   9       6503.43       8407.21       929.84 o                         
  28   4   9      17402.71      17183.40      1068.78 o                         
  30   4   9       8369.74       8453.79      1008.56 o                         
  32   4   9       8259.86       8651.84      1135.27 o                         
  34   4   9       3032.45       3202.61      1628.34 o                         
 -37   5   9       1306.52       1522.77      1507.52 o                         
 -35   5   9        230.54        577.91      1198.51 o                         
 -33   5   9       3344.04       3176.48      1126.28 o                         
 -31   5   9        445.96       -143.90      1016.29 o                         
 -29   5   9        902.84        527.99       919.43 o                         
 -27   5   9         43.88       -849.60       849.60 o                         
 -25   5   9       6168.18       3762.96       865.69 o                         
 -23   5   9         49.84        413.61       634.43 o                         
 -21   5   9      17748.61      16418.51       803.46 o                         
 -19   5   9       2647.62       2334.89       623.73 o                         
 -17   5   9       4048.21       3638.70       603.28 o                         
 -15   5   9        445.50        592.23       566.32 o                         
 -13   5   9       9610.39       9855.39       655.70 o                         
 -11   5   9        924.24       1150.30       448.31 o                         
  -9   5   9      11979.67      12749.53       651.86 o                         
  -7   5   9       1272.83       1365.09       466.34 o                         
  -5   5   9       4516.27       5406.24       368.83 o                         
  -3   5   9        654.48        332.27       401.88 o                         
  -1   5   9      12457.16      11931.47       492.80 o                         
   1   5   9         48.46        611.78       388.61 o                         
   3   5   9      28684.94      27630.84       691.27 o                         
   5   5   9         83.54        214.69       369.21 o                         
   7   5   9      13998.02      14278.60       539.88 o                         
   9   5   9         56.77        152.78       480.69 o                         
  11   5   9       5902.20       5896.44       572.47 o                         
  13   5   9        196.00        585.59       596.00 o                         
  15   5   9       2596.78       2207.82       665.87 o                         
  17   5   9       3677.32       3957.50       727.42 o                         
  19   5   9      15156.93      14697.06       875.02 o                         
  21   5   9         28.54       -736.45       736.45 o                         
  23   5   9       7658.49       6372.30       866.30 o                         
  25   5   9        393.92       -815.67       815.67 o                         
  27   5   9       2949.37       1478.91      1205.00 o                         
  29   5   9        426.72       -841.48       939.56 o                         
  31   5   9       2024.94       2286.95      1043.94 o                         
  33   5   9        261.54       -207.39      1126.05 o                         
 -36   6   9        193.41        -19.95      1270.80 o                         
 -34   6   9         14.64       1416.94      1141.59 o                         
 -32   6   9       1526.85       -609.36       991.41 o                         
 -30   6   9       1181.53        660.88       941.46 o                         
 -28   6   9       7691.45       7703.09      1056.56 o                         
 -26   6   9       1488.41       1557.65       867.36 o                         
 -24   6   9       7257.48       7957.48       949.61 o                         
 -22   6   9       4340.85       4033.31       786.49 o                         
 -20   6   9      10453.69      11446.13       784.35 o                         
 -18   6   9      10316.34      11059.90       736.03 o                         
 -16   6   9      27750.06      29386.28       931.03 o                         
 -14   6   9       8868.77      10023.96       676.06 o                         
 -12   6   9       5427.21       6058.84       530.08 o                         
 -10   6   9      11833.44      11904.70       614.22 o                         
  -8   6   9        785.99       1095.80       481.25 o                         
  -6   6   9      23241.41      21779.11       619.01 o                         
  -4   6   9       2828.66       2471.40       370.22 o                         
  -2   6   9       5186.44       5966.19       428.24 o                         
   0   6   9       7068.46       6497.11       439.60 o                         
   2   6   9         72.24       -251.31       368.45 o                         
   4   6   9       1965.20       1716.87       389.72 o                         
   6   6   9       7799.73       6987.33       500.80 o                         
   8   6   9        204.38        297.59       514.01 o                         
  10   6   9       7257.09       6215.83       691.97 o                         
  12   6   9       1963.80       2155.19       635.54 o                         
  14   6   9      11544.48      12549.62       796.56 o                         
  16   6   9      21701.02      20177.27       908.04 o                         
  18   6   9        186.15       -720.63       720.63 o                         
  20   6   9      19379.88      20412.06       995.38 o                         
  22   6   9       2658.23       1472.50       810.38 o                         
  24   6   9      11282.35      13092.31       970.31 o                         
  26   6   9       7510.36       7026.45       961.16 o                         
  28   6   9        936.55       1076.31       968.93 o                         
  30   6   9       2958.89       1288.85      1043.86 o                         
  32   6   9         85.19      -1058.70      1058.70 o                         
 -35   7   9       1314.51        271.36      1208.23 o                         
 -33   7   9      21225.06      20212.92      1465.78 o                         
 -31   7   9        550.56        751.51      1052.99 o                         
 -29   7   9      20050.38      19507.77      1290.99 o                         
 -27   7   9       3985.80       4050.07      1019.98 o                         
 -25   7   9      19182.76      18824.32      1158.73 o                         
 -23   7   9       6119.43       7213.63       890.22 o                         
 -21   7   9      26600.80      25948.15      1076.71 o                         
 -19   7   9        132.44        -33.50       722.08 o                         
 -17   7   9      22809.84      21412.93       974.92 o                         
 -15   7   9       5115.36       3903.30       639.78 o                         
 -13   7   9      16809.12      19921.01      1086.53 o                         
 -11   7   9       7345.85       7619.55       588.30 o                         
  -9   7   9      41270.67      40921.98       936.44 o                         
  -7   7   9        186.24         24.94       480.42 o                         
  -5   7   9      53274.25      50879.25      1038.69 o                         
  -3   7   9       5512.76       5783.02       442.65 o                         
  -1   7   9      69585.20      65659.49       915.22 o                         
   1   7   9      15675.23      15298.19       554.79 o                         
   3   7   9      71973.95      71102.88       996.65 o                         
   5   7   9       5302.44       4566.51       619.23 o                         
   7   7   9      50857.12      48490.11      1109.31 o                         
   9   7   9       3194.94       2934.05       718.35 o                         
  11   7   9      37547.84      37725.21      1110.09 o                         
  13   7   9        849.66       1263.83       710.66 o                         
  15   7   9      39249.53      39607.67      1189.29 o                         
  17   7   9        130.55       -772.49       772.49 o                         
  19   7   9       8748.81      11051.75       975.18 o                         
  21   7   9        943.11        712.29       815.32 o                         
  23   7   9       2190.06       1281.50       917.71 o                         
  25   7   9       3208.39       3150.00       989.35 o                         
  27   7   9       5021.60       2295.81      1024.07 o                         
  29   7   9       5820.34       4721.25      1216.35 o                         
  31   7   9       5195.68       5675.23      1193.48 o                         
 -34   8   9      25897.01      25992.70      2240.77 o                         
 -32   8   9       9068.73       9998.51      1321.55 o                         
 -30   8   9      33713.49      37183.40      1671.60 o                         
 -28   8   9      11430.87      10928.83      1519.32 o                         
 -26   8   9      28817.76      29487.19      1511.13 o                         
 -24   8   9       4381.25       2266.52       885.46 o                         
 -22   8   9      27588.69      27845.22      1168.34 o                         
 -20   8   9       2204.27       1425.04       814.11 o                         
 -18   8   9      29574.54      28020.22      1110.67 o                         
 -16   8   9      20068.29      18869.54       963.34 o                         
 -14   8   9      10519.52      10623.97       829.47 o                         
 -12   8   9      52713.24      48298.46      1309.06 o                         
 -10   8   9      19981.77      20861.69       753.55 o                         
  -8   8   9      50115.50      46541.60      1024.84 o                         
  -6   8   9      13026.37      12205.34       652.80 o                         
  -4   8   9      64004.39      62182.36      1145.42 o                         
  -2   8   9       5264.39       5279.02       592.62 o                         
   0   8   9      62504.74      61241.07      1099.93 o                         
   2   8   9      23340.17      23298.27       848.02 o                         
   4   8   9      69620.02      66147.69      1228.60 o                         
   6   8   9      52190.93      51206.85      1302.76 o                         
   8   8   9      44384.50      42779.26      1255.91 o                         
  10   8   9      37147.43      37117.46      1206.75 o                         
  12   8   9      18489.63      17943.43      1003.70 o                         
  14   8   9       9902.70      10142.18       938.09 o                         
  16   8   9      18295.84      15836.56      1033.64 o                         
  18   8   9      11713.96      13105.28      1138.52 o                         
  20   8   9      10412.94       8349.38      1068.78 o                         
  22   8   9        594.24        -18.45       972.42 o                         
  24   8   9      14324.61      13240.21      1193.21 o                         
  26   8   9         32.94        671.55      1152.28 o                         
  28   8   9      15971.92      15725.54      1722.04 o                         
  30   8   9        164.62      -1249.20      1249.20 o                         
 -31   9   9         91.69        209.03      1273.64 o                         
 -29   9   9      15195.04      16410.07      1400.61 o                         
 -27   9   9        471.04      -1032.22      1032.22 o                         
 -25   9   9      32097.71      30421.82      1281.56 o                         
 -23   9   9         55.30       -917.94       917.94 o                         
 -21   9   9      61585.95      62446.58      1600.29 o                         
 -19   9   9       1415.33        602.26       810.79 o                         
 -17   9   9      76250.35      75811.73      1631.39 o                         
 -15   9   9        624.13        580.77       753.74 o                         
 -13   9   9      53149.77      52358.54      1425.96 o                         
 -11   9   9       8080.72       8835.21       830.26 o                         
  -9   9   9      52600.31      50118.75      1192.95 o                         
  -7   9   9      16032.43      15871.65       840.88 o                         
  -5   9   9      85302.08      82059.84      1330.44 o                         
  -3   9   9       2487.02       3053.63       619.37 o                         
  -1   9   9      37184.27      36062.23      1078.22 o                         
   1   9   9        292.96        204.48       604.60 o                         
   3   9   9      10322.22      10590.18       756.28 o                         
   5   9   9       1678.42       1370.89       723.78 o                         
   7   9   9      14612.58      14342.50      1150.04 o                         
   9   9   9      21682.48      23551.95      1063.13 o                         
  11   9   9      19586.40      20838.91      1063.77 o                         
  13   9   9      15159.78      14669.91      1039.21 o                         
  15   9   9      30144.40      28948.21      1332.02 o                         
  17   9   9       9486.92       8240.62      1128.41 o                         
  19   9   9      38074.29      35696.35      1583.33 o                         
  21   9   9       8157.51       8573.89      1188.15 o                         
  23   9   9      25391.01      26737.15      1714.24 o                         
  25   9   9       4899.84       3461.10      1250.59 o                         
  27   9   9      19137.52      19347.36      1417.62 o                         
  29   9   9         87.15       -650.80      1423.75 o                         
 -30  10   9       4489.78       4518.20      1383.09 o                         
 -28  10   9       2845.14       3117.99      1274.60 o                         
 -26  10   9       7750.05       7627.20      1245.40 o                         
 -24  10   9       4165.72       3372.60      1078.25 o                         
 -22  10   9       9165.15       9656.43      1299.07 o                         
 -20  10   9       3431.40       4260.24       990.63 o                         
 -18  10   9      10689.45      10831.87      1054.39 o                         
 -16  10   9       4808.49       4700.34       934.15 o                         
 -14  10   9      12630.56      12820.03      1015.84 o                         
 -12  10   9      26364.17      25777.29      1158.08 o                         
 -10  10   9      16309.97      15463.86       994.63 o                         
  -8  10   9      22739.23      24103.82      1341.12 o                         
  -6  10   9       9516.38       9780.93       803.59 o                         
  -4  10   9        421.00         29.91       819.72 o                         
  -2  10   9        445.15       -234.96       711.28 o                         
   0  10   9       6957.38       6418.48       819.75 o                         
   2  10   9       1587.40       2451.98       847.58 o                         
   4  10   9      31141.96      29570.46      1096.23 o                         
   6  10   9      10732.45      10186.18       892.23 o                         
   8  10   9      14620.33      14247.52      1448.43 o                         
  10  10   9       4249.41       4772.81       985.69 o                         
  12  10   9      12917.55      13037.85      1127.50 o                         
  14  10   9       4546.98       6214.71      1090.72 o                         
  16  10   9       7887.86       7776.58      1721.10 o                         
  18  10   9       3090.99       1237.40      1297.22 o                         
  20  10   9       6763.34       3980.47      1273.88 o                         
  22  10   9        833.11        809.96      1175.14 o                         
  24  10   9       4302.20       2396.83      1874.08 o                         
  26  10   9        213.22      -1075.53      1420.29 o                         
 -27  11   9       2592.34       3038.77      1295.53 o                         
 -25  11   9       1331.76        880.40      1122.12 o                         
 -23  11   9       4444.74       3464.66      1109.57 o                         
 -21  11   9        999.09        804.57       977.82 o                         
 -19  11   9       1546.79       2323.79       977.31 o                         
 -17  11   9       6357.31       6221.25      1013.00 o
[truncated: 228,259 more chars]
